# Supplementary material for: CLEC16A interacts with retromer and TRIM27, and its loss impairs endosomal trafficking and neurodevelopment
Source: Hum Genet. 2022 Dec 20;142(3):379–97. doi: 10.1007/s00439-022-02511-3 (PMC9950183; doi:10.1007/s00439-022-02511-3)
Supplement: Supplementary file 2 — Supplementary file2 (XLSX 16 KB) [file 439_2022_2511_MOESM2_ESM.xlsx]

## Sheet: Clinical Table
Supplementary Table 2. Phenotype of affected individuals
General information
Center of inclusion	ErasmusMC, Rotterdam, the Netherlands	ErasmusMC, Rotterdam, the Netherlands	ErasmusMC, Rotterdam, the Netherlands	Prince sultan military medical city, Riyadh, Saudi Arabia
Individual (Family)	Family 1 individual 1 (II-1)	Family 1 individual 2 (II-2)	Family 1 individual 3 (II-3)	Family 2, individual 1
Variant in CLEC16A (GRCh37)	not tested	not tested	homozygous NM_001243403.1 (CLEC16A): c.2062+5G>A, p.Asn688Argfs*80	homozygous NM_001243403.1(CLEC16A) : c.-4_12delCGACATGTTTGGCCGC, p.Met1fs
Mode of inheritance	not tested	not tested	AR	AR
gnomAD frequency	not available	not available	1x/0.0000042%	not in gnomAD
Method of mutation detection	not available	not available	WES trio	WES - index
Gender	male	male	male	female
Age at demise	5 months	17 weeks of gestation	22 weeks of gestation	6 years
Age at last investigation	4 months	not available	not available	2 years and 3 months
Siblings	4 (2 affected, 2 healthy)	4 (2 affected, 2 healthy)	4 (2 affected, 2 healthy)	3 healthy siblings, 1 siblings deceased at 4 m (sudden death)
pregnancy/birth
Gestational week	term	Termination at 17 weeks of gestation	Termination at 22 weeks of gestation	34 w
pregnancy	IUGR	IUGR	IUGR	Pregnancy: no significant issues. Preterm, born at 34 weeks
Birth weight (grams/SDS)	2.3kg (-2.5SD)	unknown	unknown	2.4 kg(0SD)
Birth length (cm/SD)	45cm (-2SD)	unknown	unknown	44 cm (-0.5SD)
Birth head circumference (cm/SDS)	29.5cm (-3.5SD)	microcephaly	microcephaly	33.5 cm (+1SD)
Growth
Growth failure yes/no	yes	not applicable	not applicable	yes
Weight at age last investigation (kg/SD)	5kg (-2SD)	not applicable	not applicable	7.6 kg (<-3 SD)
Height at age last investigation (cm/SD)	50cm (-5.5SD)	not applicable	not applicable	72 cm (<-4 SD)
Head circumference at age last investigation (cm/SD)	34cm (-5.5SD)	not applicable	not applicable	41 cm (<-4 SD)
CNS
Developmental delay or ID	delayed, no eye contact/response to sounds	not applicable	not applicable	Severe Global developmental delay. Poor contact and interactions. No head control
Age of walking	not reached	not applicable	not applicable	not reached
Age of first words	not reached	not applicable	not applicable	not reached
Speech abilities	not reached	not applicable	not applicable	not reached
Hypotonia	yes, tetraplegia	not applicable	not applicable	marked hypotonia
Seizures + type	no	not applicable	not applicable	yes at the age of 3-4 months. GTC seizures, controlled by antiepileptic drugs
EEG anomalies	none	not applicable	not applicable	Slow background activity. Few discharges in the central area. Repeated on phenobarbitone after 6 months: normal
Other neurologic dysfunction	Severe hearing loss BERA	not applicable	not applicable	swallowing problems
Brain imaging
Brain imaging done	cranial CT	Prenatal US	Prenatal US	MRI in the first 6 months of life then repeated
Anomalies in brain imaging	brain atrophy, dilatation of both central and pheripheral liquor spaces, hypoplasia of the corpus callosum	Ventriculomegaly, agenesis of corpus callosum	agenesis of corpus callosum	global brain atrophy and microcephaly
microcephaly	yes, progressive	yes	yes	yes
Organ defects
Infections/immune disorders	recurrent sepsis + pneumonia	not applicable	not applicable	recurrent urinary tract infections, died from sepsis after aspiration pneumonia
Cardiac anomalies	no	not applicable	not applicable	no
Eye anomalies	no	not applicable	not applicable	yes, microphtalmia. Visual evoked potential and ERG done at 3 months - normal
Urogenital/kidney anomalies	vesicouretral reflux grade II, cryptochordism	not applicable	not applicable	yes, mild vesicouretral reflux
Skeletal
Hands (e.g. Syndactyly, brachydactyly)	brachymesophangia of the 5th finger	no details	no details	no
Feet (e.g. Syndactyly, brachydactyly)	no	no details	no details	no
Other findings	no	no details	no details	no
Other findings
Feeding difficulties	feeding difficulties and failure to thrive in first months	not applicable	not applicable	Yes
Facial dysmorphism	low set hair line, large ears	not applicable	not applicable	Smooth philtrum, hypotelorism, large ears, squint, bulbous nose, thin lips, long face
Autopsy findings	not available	not available	agenesis corpus callosum	not available
