# Supplementary material for: CLEC16A interacts with retromer and TRIM27, and its loss impairs endosomal trafficking and neurodevelopment
Source: Hum Genet. 2022 Dec 20;142(3):379–97. doi: 10.1007/s00439-022-02511-3 (PMC9950183; doi:10.1007/s00439-022-02511-3)
Supplement: Supplementary file 3 — Supplementary file3 (XLSX 14 KB) [file 439_2022_2511_MOESM3_ESM.xlsx]

## Sheet: Sheet1
Compound Heterozygous
			AA change prediction
Variant	gnomad (v2.1.1)	Inheritance	CADD	MutationTaster	PolyPhen2	SIFT
ERO1LB:NM_019891:exon15:c.T1243C:p.F415L	0.00032765	Paternal	27.1	Deleterious	possibly damaging	Deleterious
ERO1LB:NM_019891:exon1:c.G37C:p.G13R	2.494e-05	Maternal	22.7	Benign	probably damaging	Tolerated
Homozygous recessive
			splice site prediction
Variant	gnomad (v2.1.1)	Inheritance	Site	SSF [0-100]	MaxEnt [0-12]	NNSPLICE [0-1]	GeneSplicer [0-24]
CLEC16A:NM_001243403:exon18:c.2062+5G>A	4.1597e-06	Pat+Mat	Exon 18 - c.2062	70.41-->0	6.52 -->0	0.77-->0	6.65-->0
X-linked
			AA change prediction
Variant	gnomad (v2.1.1)	Inheritance	CADD	MutationTaster	PolyPhen2	SIFT
FRMPD4:NM_014728:exon15:c.A2599G:p.N867D	0.00060643	Maternal	10.64	benign	benign	Tolerated
			Splice site predicition
Variant	gnomad (v2.1.1)	Inheritance	Site	SSF [0-100]	MaxEnt [0-12]	NNSPLICE [0-1]	GeneSplicer [0-24]
IDH3G: NM_004135:exon13:c.1020-10C>G	NA	Maternal	Exon 12 - c.1020	78.68-->76.24	9.65-->8.78	0.76-->0.40	4.09-->0
