# Supplementary material for: CLEC16A interacts with retromer and TRIM27, and its loss impairs endosomal trafficking and neurodevelopment
Source: Hum Genet. 2022 Dec 20;142(3):379–97. doi: 10.1007/s00439-022-02511-3 (PMC9950183; doi:10.1007/s00439-022-02511-3)
Supplement: Supplementary file 5 — Supplementary file5 (XLSX 2158 KB) [file 439_2022_2511_MOESM5_ESM.xlsx]

## Sheet: Sheet1
					Supplementary Table 5. CLEC16A-WT/Δ19 interactome
Protein IDs	Majority protein IDs	Peptide counts (all)	Peptide counts (razor+unique)	Peptide counts (unique)	Protein names	Gene names	iBAQ Log2	iBAQ C1_GFP_1 Log2	iBAQ C1_GFP_2 Log2	iBAQ CLEC16A_GFP_delex19_1 Log2	iBAQ CLEC16A_GFP_delex19_2 Log2	iBAQ CLEC16A_GFP_WT_1 Log2	iBAQ CLEC16A_GFP_WT_2 Log2	Intensity Log2	Intensity C1_GFP_1 Log2	Intensity C1_GFP_2 Log2	Intensity CLEC16A_GFP_delex19_1 Log2	Intensity CLEC16A_GFP_delex19_2 Log2	Intensity CLEC16A_GFP_WT_1 Log2	Intensity CLEC16A_GFP_WT_2 Log2	Fasta headers	Number of proteins	Peptides	Razor + unique peptides	Unique peptides	Peptides C1_GFP_1	Peptides C1_GFP_2	Peptides CLEC16A_GFP_delex19_1	Peptides CLEC16A_GFP_delex19_2	Peptides CLEC16A_GFP_WT_1	Peptides CLEC16A_GFP_WT_2	Razor + unique peptides C1_GFP_1	Razor + unique peptides C1_GFP_2	Razor + unique peptides CLEC16A_GFP_delex19_1	Razor + unique peptides CLEC16A_GFP_delex19_2	Razor + unique peptides CLEC16A_GFP_WT_1	Razor + unique peptides CLEC16A_GFP_WT_2	Unique peptides C1_GFP_1	Unique peptides C1_GFP_2	Unique peptides CLEC16A_GFP_delex19_1	Unique peptides CLEC16A_GFP_delex19_2	Unique peptides CLEC16A_GFP_WT_1	Unique peptides CLEC16A_GFP_WT_2	Sequence coverage [%]	Unique + razor sequence coverage [%]	Unique sequence coverage [%]	Mol. weight [kDa]	Sequence length	Sequence lengths
Q2KHT3-2	Q2KHT3-2	100	100	17	Protein CLEC16A	CLEC16A	34.8948			31.5746	31.1036	33.8911	33.2905	41.5884			37.755	37.389	40.6724	40.0551	Isoform of Q2KHT3, Isoform 2 of Protein CLEC16A	1	100	100	17	0	0	46	46	95	95	0	0	46	46	95	95	0	0	6	6	15	16	71.1	71.1	11.5	103.55	906	906
P68363;P68363-2;C9JDS9	P68363;P68363-2	44;35;9	44;35;9	0;0;0	Tubulin alpha-1B chain	TUBA1B	33.1368	26.2029	25.9546	30.1591	29.4058	32.2408	31.1094	38.3307	32.3022	31.8553	35.1921	34.4779	37.397	36.4267	Tubulin alpha-1B chain;Isoform of P68363, Isoform 2 of Tubulin alpha-1B chain	3	44	44	0	25	28	33	27	40	40	25	28	33	27	40	40	0	0	0	0	0	0	72.1	72.1	0	50.151	451	451;335;156
P68371	P68371	45	45	2	Tubulin beta-4B chain	TUBB4B	33.0943	25.6697	25.5619	29.9688	29.2603	32.2172	31.1488	38.7433	31.4624	31.2844	35.6538	34.8895	37.7827	36.9446	Tubulin beta-4B chain	1	45	45	2	24	22	32	34	38	39	24	22	32	34	38	39	1	1	2	2	2	2	79.3	79.3	3.6	49.83	445	445
CON__Q9U6Y5	CON__Q9U6Y5	22	22	22			32.9931	28.6438	27.7237	29.3608	27.7069	32.2099	30.9201	37.944	34.1444	33.6296	33.8732	33.1997	36.9242	36.148		1	22	22	22	15	17	15	19	19	17	15	17	15	19	19	17	15	17	15	19	19	17	53	53	53	28.106	249	249
Q5JP53;P07437;Q5ST81;A6NNZ2;CON__ENSEMBL:ENSBTAP00000025008;Q9H4B7	Q5JP53;P07437;Q5ST81	44;44;39;9;5;5	9;9;4;0;0;0	8;8;4;0;0;0	Tubulin beta chain	TUBB	32.0813	25.8611	25.4073	28.8801	28.4358	31.477	29.1415	36.8498	30.5769	29.9496	34.0313	33.3689	36.0172	34.422	Isoform of P07437, Tubulin beta chain;Tubulin beta chain;Isoform of P07437, Tubulin beta chain	6	44	9	8	25	22	30	32	36	38	6	5	7	7	8	9	5	4	6	6	7	8	78.4	23.5	20	47.766	426	426;444;372;444;536;451
P04264	P04264	73	73	5	Keratin, type II cytoskeletal 1	KRT1	31.9998	29.3461	28.9476	29.2547	29.2023	29.7519	29.7955	37.9051	35.0771	34.854	35.2692	35.2469	35.5728	35.7247	Keratin, type II cytoskeletal 1	1	73	73	5	56	59	46	47	46	52	56	59	46	47	46	52	5	5	2	2	5	5	73.4	73.4	5.1	66.038	644	644
CON__Q1RMN8;A0A075B6J9;P01700;P01699;P01703	CON__Q1RMN8	15;1;1;1;1	15;1;1;1;1	14;0;0;0;0			31.6534	27.5958	28.2104	26.8098	29.5603	30.4147	28.9642	35.8765	33.6475	32.5366	32.6235	33.1671	34.1117	32.9967		5	15	15	14	10	14	7	6	8	8	10	14	7	6	8	8	9	13	6	6	8	7	53.4	53.4	48.3	24.536	234	234;118;117;117;118
P12236;Q9H0C2	P12236	39;7	39;7	13;0	ADP/ATP translocase 3;ADP/ATP translocase 3, N-terminally processed	SLC25A6	31.5824	26.0108	24.1416	29.8345	29.3777	29.9621	28.6751	36.6182	30.8683	29.6397	34.8052	34.3192	35.0271	33.9172	ADP/ATP translocase 3	2	39	39	13	18	19	29	29	33	29	18	19	29	29	33	29	6	6	8	10	10	9	78.5	78.5	39.3	32.866	298	298;315
P35527;CON__P35527;K7EQQ3	P35527;CON__P35527;K7EQQ3	58;56;40	58;56;40	58;56;40	Keratin, type I cytoskeletal 9	KRT9	31.4174	28.6492	28.5474	28.3514	28.5977	29.2982	29.2668	36.845	34.1813	34.0842	33.816	34.016	34.6404	34.6236	Keratin, type I cytoskeletal 9;;Isoform of P35527, Keratin, type I cytoskeletal 9	3	58	58	58	34	44	29	35	29	32	34	44	29	35	29	32	34	44	29	35	29	32	79.3	79.3	79.3	62.064	623	623;623;390
P05141	P05141	38	18	16	ADP/ATP translocase 2;ADP/ATP translocase 2, N-terminally processed	SLC25A5	31.308	23.0245	25.1502	27.5284	28.7297	30.2144	29.4396	37.3906	31.1473	31.3435	34.9503	34.5159	36.0637	35.4049	ADP/ATP translocase 2	1	38	18	16	22	21	31	31	33	34	10	10	15	15	15	17	10	10	13	13	15	16	70.1	47	37.6	32.852	298	298
CON__ENSEMBL:ENSBTAP00000024462	CON__ENSEMBL:ENSBTAP00000024462	26	26	11			30.6621	28.6451	28.6883	27.9139	27.7584	27.721	27.1176	35.7973	33.6698	33.4346	33.3887	32.8115	33.2131	32.4068		1	26	26	11	16	24	12	15	14	14	16	24	12	15	14	14	8	10	4	6	7	6	81.4	81.4	38.9	46.543	419	419
P63261;I3L4N8;I3L3I0;I3L1U9;I3L3R2;J3KT65;K7EM38;A0A7P0TBL1	P63261;I3L4N8;I3L3I0;I3L1U9	38;36;20;20;13;13;11;3	38;36;20;20;13;13;11;3	2;2;2;2;2;2;2;2	Actin, cytoplasmic 2;Actin, cytoplasmic 2, N-terminally processed	ACTG1	30.3527	26.3726	25.887	27.4645	26.4648	29.2053	28.2773	35.764	31.5547	31.3551	32.9779	31.9856	34.6228	33.6289	Actin, cytoplasmic 2;Isoform of P63261, Actin, cytoplasmic 2;Isoform of P63261, Actin, cytoplasmic 2 (Fragment);Isoform of P63261, Actin, cytoplasmic 2 (Fragment)	8	38	38	2	18	28	21	22	28	29	18	28	21	22	28	29	1	2	1	1	1	2	79.2	79.2	7.2	41.792	375	375;351;214;214;164;198;133;59
CON__P08779;P08779;K7ENW6;CON__Q9Z2K1;CON__Q3ZAW8	CON__P08779;P08779	56;56;21;18;18	56;56;21;18;18	33;33;19;8;8	Keratin, type I cytoskeletal 16	KRT16	30.2216	27.053	26.6044	27.074	27.3655	27.682	28.8419	35.469	32.1881	31.9439	32.2611	32.6669	32.8116	34.1475	;Keratin, type I cytoskeletal 16	5	56	56	33	26	27	24	34	22	48	26	27	24	34	22	48	15	16	13	20	11	28	76.7	76.7	56.7	51.267	473	473;473;162;469;474
P13645;A0A1B0GVI3;CON__P13645;CON__P02535-1;CON__Q7Z3Y7;CON__Q148H6;Q7Z3Y7;CON__Q2M2I5;CON__Q7Z3Y8;CON__Q7Z3Z0;Q7Z3Y8;Q7Z3Z0;Q2M2I5;CON__P05784;Q7Z3Y9;CON__A2AB72;Q99456;CON__Q7Z3Y9;F8VZY9;CON__O76014;CON__Q99456;O76014;P05783;A0A3B3ITG2	P13645;A0A1B0GVI3;CON__P13645	43;43;43;10;3;3;3;2;2;2;2;2;2;1;1;1;1;1;1;1;1;1;1;1	38;38;38;8;1;1;1;1;1;1;1;1;1;0;0;0;0;0;0;0;0;0;0;0	36;36;36;6;1;1;1;0;1;1;1;1;0;0;0;0;0;0;0;0;0;0;0;0	Keratin, type I cytoskeletal 10	KRT10	29.8597	27.095	26.3207	27.1581	27.1747	27.4918	27.9375	35.8196	32.8757	32.3499	32.9226	33.1059	33.5458	34.0153	Keratin, type I cytoskeletal 10;Isoform of P13645, Keratin, type I cytoskeletal 10;	24	43	38	36	28	28	31	32	25	36	24	24	27	29	21	32	23	22	25	27	19	30	62.5	59.4	57.5	58.826	584	584;624;593;570;486;464;464;525;459;450;459;450;525;423;468;453;494;468;391;471;494;449;430;206
Q6AI12;K7ERW4;A0A2R8Y365;A0A2R8YGP7;Q53H64	Q6AI12	31;4;2;2;2	31;4;2;2;2	31;4;2;2;2	Ankyrin repeat domain-containing protein 40	ANKRD40	29.7507	27.7563	26.9125	27.2898	26.5766	27.7491	25.8516	35.3605	33.6818	32.631	32.8716	32.4328	32.7338	31.4254	Ankyrin repeat domain-containing protein 40	5	31	31	31	23	26	17	19	18	15	23	26	17	19	18	15	23	26	17	19	18	15	59.2	59.2	59.2	41.088	368	368;122;73;142;114
P68104;A0A7I2V659;A0A087WVQ9;Q5VTE0;A0A7I2V5N4;A0A7I2V3H3;A0A087WV01;A0A2U3TZH3;Q05639;A0A2R8Y488;A0A2R8Y660;Q5JR01;A6PW80;A0A2R8YDN5;A0A6Q8PFK6	P68104;A0A7I2V659;A0A087WVQ9;Q5VTE0;A0A7I2V5N4;A0A7I2V3H3;A0A087WV01;A0A2U3TZH3;Q05639	24;23;23;23;20;19;17;14;14;9;8;7;5;4;3	24;23;23;23;20;19;17;14;14;9;8;7;5;4;3	24;23;23;23;20;19;17;14;14;9;8;7;5;4;3	Elongation factor 1-alpha 1;Putative elongation factor 1-alpha-like 3;Elongation factor 1-alpha;Elongation factor 1-alpha 2	EEF1A1;EEF1A1P5;EEF1A2	29.6297	25.6658	23.5798	27.395	26.8339	28.3931	26.7933	35.2303	30.5935	30.1623	32.8747	32.6325	33.825	32.8488	Elongation factor 1-alpha 1;Isoform of P68104, Elongation factor 1-alpha;Isoform of P68104, Elongation factor 1-alpha;Putative elongation factor 1-alpha-like 3;Isoform of P68104, Elongation factor 1-alpha;Isoform of P68104, Elongation factor 1-alpha;Isofor	15	24	24	24	12	13	15	14	17	21	12	13	15	14	17	21	12	13	15	14	17	21	58.9	58.9	58.9	50.14	462	462;459;459;462;433;376;426;496;463;173;152;145;106;106;59
P62424;Q5T8U3;Q5T8U2	P62424;Q5T8U3;Q5T8U2	25;14;13	25;14;13	25;14;13	60S ribosomal protein L7a	RPL7A	29.6078	26.4578	25.4426	26.5311	26.7309	28.1658	27.3486	33.4489	30.2527	29.0958	30.6627	30.7276	31.9634	31.0392	60S ribosomal protein L7a;Isoform of P62424, 60S ribosomal protein L7a (Fragment);Isoform of P62424, 60S ribosomal protein L7a	3	25	25	25	13	14	12	13	15	17	13	14	12	13	15	17	13	14	12	13	15	17	59.8	59.8	59.8	29.995	266	266;191;151
CON__Q05B55	CON__Q05B55	16	16	16			29.5975	27.2883	27.2115	27.5054	27.1226	25.4698	26.7116	34.8961	32.9166	31.8295	32.3488	32.0544	32.621	31.7108		1	16	16	16	11	15	10	10	11	10	11	15	10	10	11	10	11	15	10	10	11	10	53.3	53.3	53.3	26.59	240	240
A0A286YF22;O43175;A0A2C9F2M7;A0A286YFA2;A0A286YFL2;A0A286YFM8;A0A286YFC8;A0A286YFB2;A0A286YER3;A0A286YF78;A0A286YF34;A0A286YFF3;A0A286YFE1;A0A286YFK5	A0A286YF22;O43175;A0A2C9F2M7;A0A286YFA2;A0A286YFL2;A0A286YFM8	36;36;34;29;26;20;15;15;13;13;9;6;6;6	36;36;34;29;26;20;15;15;13;13;9;6;6;6	36;36;34;29;26;20;15;15;13;13;9;6;6;6	D-3-phosphoglycerate dehydrogenase	PHGDH	29.4898	23.3881	22.8223	27.2925	26.564	28.1627	27.353	34.7365	28.2992	28.6239	32.2731	31.6576	33.5255	32.692	Isoform of O43175, D-3-phosphoglycerate dehydrogenase;D-3-phosphoglycerate dehydrogenase;Isoform of O43175, D-3-phosphoglycerate dehydrogenase;Isoform of O43175, D-3-phosphoglycerate dehydrogenase;Isoform of O43175, D-3-phosphoglycerate dehydrogenase;Isofo	14	36	36	36	7	17	27	24	31	30	7	17	27	24	31	30	7	17	27	24	31	30	59.7	59.7	59.7	55.938	526	526;533;532;445;429;239;123;165;97;276;72;63;89;145
Q3ZCM7;A0A075B736;Q5SQY0	Q3ZCM7;A0A075B736;Q5SQY0	13;12;12	2;2;2	2;2;2	Tubulin beta-8 chain	TUBB8	29.4721	23.7503	21.8908	26.7461	26.5324	28.9448	18.5395	34.2328	28.3175	26.6356	31.5193	31.0595	33.5722	30.6311	Tubulin beta-8 chain;Isoform of Q3ZCM7, Tubulin beta chain;Isoform of Q3ZCM7, Tubulin beta chain	3	13	2	2	10	9	11	10	12	12	2	2	2	2	2	2	2	2	2	2	2	2	25.9	7.4	7.4	49.775	444	444;407;410
CON__P35908v2;P35908;CON__P35908;H0YID6;CON__Q9DCV7;CON__REFSEQ:XP_932229	CON__P35908v2;P35908;CON__P35908	53;53;52;3;3;1	50;50;49;3;3;1	35;35;34;0;0;0	Keratin, type II cytoskeletal 2 epidermal	KRT2	29.3217	26.1966	25.9627	25.9417	26.4718	27.0401	27.7966	35.2955	32.1775	32.1003	32.1636	32.5642	32.9612	33.6183	;Keratin, type II cytoskeletal 2 epidermal;	6	53	50	35	31	44	31	30	31	44	29	42	29	28	29	41	17	28	17	16	15	26	83.6	81.1	66.8	65.432	639	639;639;645;119;457;345
P25705;P25705-2;P25705-3;K7EK77;K7ENJ4;K7ERX7;K7EJP1;K7EQH4;K7ESA0	P25705;P25705-2;P25705-3;K7EK77	49;48;43;26;20;19;16;11;2	49;48;43;26;20;19;16;11;2	49;48;43;26;20;19;16;11;2	ATP synthase subunit alpha, mitochondrial	ATP5A1	29.2217	23.0405	23.0066	26.7461	26.2494	27.9951	27.152	35.0242	29.0082	29.3066	32.3619	32.0716	33.7923	33.0393	ATP synthase subunit alpha, mitochondrial;Isoform of P25705, Isoform 2 of ATP synthase subunit alpha, mitochondrial;Isoform of P25705, Isoform 3 of ATP synthase subunit alpha, mitochondrial;Isoform of P25705, ATP synthase subunit alpha, mitochondrial (Frag	9	49	49	49	18	18	31	29	37	37	18	18	31	29	37	37	18	18	31	29	37	37	74	74	74	59.75	553	553;503;531;207;199;205;144;111;77
Q02878;F8VZ45;U3KQR5;F8VR69;F8VZA3;F8VWR1;F8VU16	Q02878	23;8;8;5;3;3;3	23;8;8;5;3;3;3	23;8;8;5;3;3;3	60S ribosomal protein L6	RPL6	29.2134	26.4076	25.4114	26.8633	26.8457	27.5366	25.6171	33.5475	30.6054	29.6389	31.429	31.0788	31.7119	30.3913	60S ribosomal protein L6	7	23	23	23	17	17	13	13	15	12	17	17	13	13	15	12	17	17	13	13	15	12	61.8	61.8	61.8	32.728	288	288;159;160;63;105;118;120
P36542	P36542	16	16	2	ATP synthase subunit gamma, mitochondrial	ATP5C1	29.1128	22.9763	23.1725	26.5806	26.3026	28.0622	26.5674	33.4318	27.019	27.1754	31.1391	30.6788	32.2167	31.051	ATP synthase subunit gamma, mitochondrial	1	16	16	2	8	8	10	11	11	16	8	8	10	11	11	16	2	2	1	2	1	2	44.3	44.3	6.4	32.996	298	298
A0A0G2JIW1;P0DMV9;P0DMV8;P0DMV8-2;V9GZ37	A0A0G2JIW1;P0DMV9;P0DMV8;P0DMV8-2;V9GZ37	50;50;50;45;31	50;50;50;45;31	30;30;30;26;17	Heat shock 70 kDa protein 1B;Heat shock 70 kDa protein 1A	HSPA1B;HSPA1A	29.0599	22.9219	22.2486	25.8145	25.8649	28.339	26.3752	34.8769	28.9392	29.2159	32.1935	31.708	33.9465	32.3403	Isoform of P0DMV9, Heat shock 70 kDa protein 1B;Heat shock 70 kDa protein 1B;Heat shock 70 kDa protein 1A;Isoform of P0DMV8, Isoform 2 of Heat shock 70 kDa protein 1A;Isoform of P0DMV8, Heat shock 70 kDa protein 1A	5	50	50	30	10	15	37	31	34	39	10	15	37	31	34	39	5	8	24	22	20	25	67.3	67.3	47.2	70.108	642	642;641;641;586;476
CON__P04259	CON__P04259	49	37	1			28.9946	26.1791	25.8822	25.0484	25.9303	26.0611	27.7669	34.4475	31.5662	31.297	30.5083	31.3424	31.5596	33.2471		1	49	37	1	26	35	31	30	27	39	17	25	23	22	17	28	0	1	0	0	0	1	66.7	56	2.5	59.998	564	564
P11142;E9PKE3;P11142-2;E9PNE6;E9PN89;E9PLF4;E9PQQ4;E9PQK7;E9PK54;E9PPY6;E9PI65;E9PN25;P54652	P11142;E9PKE3;P11142-2;E9PNE6;E9PN89	48;45;42;34;30;22;21;21;21;17;16;15;10	45;42;40;31;30;20;19;19;19;15;14;13;8	22;19;22;11;14;19;19;19;19;15;13;13;3	Heat shock cognate 71 kDa protein	HSPA8	28.9796	23.0493	21.8571	27.4954	26.4402	27.2952	26.0999	35.7322	30.459	29.3319	33.6911	32.9722	34.4015	33.2105	Heat shock cognate 71 kDa protein;Isoform of P11142, Heat shock cognate 71 kDa protein;Isoform of P11142, Isoform 2 of Heat shock cognate 71 kDa protein;Isoform of P11142, Heat shock cognate 71 kDa protein;Isoform of P11142, Heat shock cognate 71 kDa prote	13	48	45	22	13	18	40	32	33	37	12	16	38	31	31	35	5	9	19	17	14	18	62.8	60.8	29.6	70.897	646	646;627;493;500;312;187;171;178;183;137;168;132;639
P36578;H3BM89;H3BU31;H3BTP7	P36578;H3BM89	31;22;15;14	31;22;15;14	31;22;15;14	60S ribosomal protein L4	RPL4	28.9276	25.7018	24.2982	26.9796	26.1391	27.159	26.241	33.6877	30.434	29.6634	31.5651	30.9775	31.9863	30.8898	60S ribosomal protein L4;Isoform of P36578, 60S ribosomal protein L4	4	31	31	31	16	16	22	21	18	19	16	16	22	21	18	19	16	16	22	21	18	19	56.9	56.9	56.9	47.697	427	427;333;171;170
P50402;Q5HY57;F8WEQ1	P50402;Q5HY57	16;10;2	16;10;2	16;10;2	Emerin	EMD	28.873	22.5297	22.1993	25.5358	25.4338	27.8772	27.0635	33.0273	26.7516	26.4909	29.9311	29.5658	31.7421	31.5464	Emerin;Isoform of P50402, Emerin	3	16	16	16	4	5	12	11	14	16	4	5	12	11	14	16	4	5	12	11	14	16	78	78	78	28.994	254	254;219;21
P19474;P19474-2;H0YDP8	P19474;P19474-2	40;31;4	40;31;4	40;31;4	E3 ubiquitin-protein ligase TRIM21	TRIM21	28.7859	27.0853	25.0732	26.0321	25.6271	26.8781	25.3012	34.7944	33.1431	30.7192	32.0314	31.6899	32.9239	31.2417	E3 ubiquitin-protein ligase TRIM21;Isoform of P19474, Isoform 2 of E3 ubiquitin-protein ligase TRIM21	3	40	40	40	34	23	20	22	21	18	34	23	20	22	21	18	34	23	20	22	21	18	65.1	65.1	65.1	54.169	475	475;398;90
P23526;P23526-2	P23526;P23526-2	37;31	37;31	37;31	Adenosylhomocysteinase	AHCY	28.7835	27.3853	25.0005	25.6141	26.8184	25.9917	23.9993	34.288	32.9395	31.0273	31.0215	32.0363	31.4623	29.9078	Adenosylhomocysteinase;Isoform of P23526, Isoform 2 of Adenosylhomocysteinase	2	37	37	37	29	27	19	25	18	14	29	27	19	25	18	14	29	27	19	25	18	14	58.3	58.3	58.3	47.716	432	432;404
P14373;P14373-2;A0A140T9V9;H0Y551;A0A140T9B9;A0A140T9N6;A0A0G2JIZ4;A0A140T9Q6;Q9HCM9-2;Q9HCM9	P14373;P14373-2	24;17;10;10;9;9;4;2;1;1	24;17;10;10;9;9;4;2;1;1	24;17;10;10;9;9;4;2;1;1	Zinc finger protein RFP	TRIM27	28.6812					28.1144	27.0593	33.8409					33.39	31.9436	Zinc finger protein RFP;Isoform of P14373, Isoform Beta of Zinc finger protein RFP	10	24	24	24	0	0	0	0	22	23	0	0	0	0	22	23	0	0	0	0	22	23	45.4	45.4	45.4	58.489	513	513;358;247;248;207;231;249;52;488;518
P31943;G8JLB6;E9PCY7;D6RBM0;H0YB39;D6RIU0;D6RIT2;D6RAM1;E7EQJ0;D6RIH9;D6RJ04;D6RDU3;D6RFM3;D6R9T0;E7EN40;E5RGV0;H0YBD7;H0YBG7;E5RGH4;D6RDL0;D6RF17;D6R9D3;H0YAQ2;E5RJ94	P31943;G8JLB6;E9PCY7;D6RBM0;H0YB39	29;29;28;17;16;14;14;13;13;13;13;13;13;13;12;12;11;9;8;8;6;5;5;3	29;29;28;17;16;14;14;13;13;13;13;13;13;13;12;12;11;9;8;8;6;5;5;3	20;20;19;12;8;12;13;12;12;12;12;12;12;12;8;7;7;5;4;8;6;5;4;3	Heterogeneous nuclear ribonucleoprotein H;Heterogeneous nuclear ribonucleoprotein H, N-terminally processed	HNRNPH1	28.6733	18.7046	21.639	23.5406	23.4243	27.9853	27.045	33.8278	26.3541	26.1722	29.1374	28.9119	32.9842	32.3553	Heterogeneous nuclear ribonucleoprotein H;Isoform of P31943, Heterogeneous nuclear ribonucleoprotein H;Isoform of P31943, Heterogeneous nuclear ribonucleoprotein H;Isoform of P31943, Heterogeneous nuclear ribonucleoprotein H (Fragment);Isoform of P31943, H	24	29	29	20	5	4	11	11	25	25	5	4	11	11	25	25	1	2	8	8	16	16	59.7	59.7	47	49.229	449	449;472;429;212;277;168;164;130;115;184;172;171;163;161;166;155;194;185;100;84;49;40;131;28
M0R0F0;P46782;M0R0R2;M0QZN2	M0R0F0;P46782;M0R0R2;M0QZN2	19;19;16;12	19;19;16;12	19;19;16;12	40S ribosomal protein S5;40S ribosomal protein S5, N-terminally processed	RPS5	28.4655	24.2631	24.2865	27.1278	26.1387	25.8855	25.5023	32.4501	28.1261	29.2939	30.6969	29.8181	30.313	29.738	Isoform of P46782, 40S ribosomal protein S5 (Fragment);40S ribosomal protein S5;Isoform of P46782, 40S ribosomal protein S5;Isoform of P46782, 40S ribosomal protein S5	4	19	19	19	8	15	10	9	9	12	8	15	10	9	9	12	8	15	10	9	9	12	64	64	64	22.391	200	200;204;225;134
A0A0A0MRJ6;P22061;P22061-2;F6S8N6;A0A3F2YNX8;F8WDT3;F8WAV5;F8WAX2;C9J0F2;H7C4X2	A0A0A0MRJ6;P22061;P22061-2;F6S8N6;A0A3F2YNX8	13;13;13;11;9;5;5;5;3;1	13;13;13;11;9;5;5;5;3;1	13;13;13;11;9;5;5;5;3;1	Protein-L-isoaspartate O-methyltransferase;Protein-L-isoaspartate(D-aspartate) O-methyltransferase	PCMT1	28.3853	25.6255	25.4629	26.5846	26.0101	25.4387	25.2137	33.658	30.7988	30.1982	31.68	31.0922	31.6012	30.4495	Isoform of P22061, Protein-L-isoaspartate O-methyltransferase;Protein-L-isoaspartate(D-aspartate) O-methyltransferase;Isoform of P22061, Isoform 2 of Protein-L-isoaspartate(D-aspartate) O-methyltransferase;Isoform of P22061, Protein-L-isoaspartate(D-aspart	10	13	13	13	9	10	10	12	8	10	9	10	10	12	8	10	9	10	10	12	8	10	58.6	58.6	58.6	30.315	285	285;227;228;250;250;62;66;72;96;38
Q9NVI7-2;Q9NVI7;Q9NVI7-3;Q5SV16;H0Y2W2	Q9NVI7-2;Q9NVI7;Q9NVI7-3	58;56;51;24;10	58;56;51;24;10	17;17;14;7;1	ATPase family AAA domain-containing protein 3A	ATAD3A	28.3759	21.7767	20.9344	26.2132	25.8864	27.1014	25.8121	34.5929	28.2728	27.186	32.3602	32.0167	33.2742	32.2727	Isoform of Q9NVI7, Isoform 2 of ATPase family AAA domain-containing protein 3A;ATPase family AAA domain-containing protein 3A;Isoform of Q9NVI7, Isoform 3 of ATPase family AAA domain-containing protein 3A	5	58	58	17	7	11	43	40	41	40	7	11	43	40	41	40	1	3	15	13	14	11	77.8	77.8	37.4	66.217	586	586;634;507;253;139
P49411;H3BNU3	P49411	37;3	37;3	37;3	Elongation factor Tu, mitochondrial	TUFM	28.3303	20.1586	19.6399	25.1015	24.0607	27.4629	26.5317	34.9524	27.8881	25.6689	31.0318	30.2555	34.1493	33.2777	Elongation factor Tu, mitochondrial	2	37	37	37	5	5	19	18	34	34	5	5	19	18	34	34	5	5	19	18	34	34	76.1	76.1	76.1	49.541	452	452;101
Q9Y265;Q9Y265-2;E7ETR0;H7C4G5;J3QLR1;H7C4I3	Q9Y265;Q9Y265-2;E7ETR0	29;24;20;12;7;5	29;24;20;12;7;5	29;24;20;12;7;5	RuvB-like 1	RUVBL1	28.2608	23.6788	20.0223	25.1848	24.8033	27.3329	26.0746	33.4082	28.7264	25.8053	30.6892	30.2129	32.4328	30.9832	RuvB-like 1;Isoform of Q9Y265, Isoform 2 of RuvB-like 1;Isoform of Q9Y265, RuvB-like helicase	6	29	29	29	8	5	20	20	23	19	8	5	20	20	23	19	8	5	20	20	23	19	77.9	77.9	77.9	50.227	456	456;386;315;267;131;222
P12004	P12004	19	19	19	Proliferating cell nuclear antigen	PCNA	28.258	21.1395	21.8304	24.7454	24.3877	27.4873	26.1933	32.7823	26.1225	26.8281	29.0669	28.9092	31.9224	30.9387	Proliferating cell nuclear antigen	1	19	19	19	4	9	7	6	16	15	4	9	7	6	16	15	4	9	7	6	16	15	78.5	78.5	78.5	28.768	261	261
P30050;P30050-2	P30050;P30050-2	10;8	10;8	10;8	60S ribosomal protein L12	RPL12	28.2394	24.549	23.1895	24.9128	25.6306	27.1308	25.6398	32.3007	27.7849	27.596	29.4947	29.0051	31.2609	29.8796	60S ribosomal protein L12;Isoform of P30050, Isoform 2 of 60S ribosomal protein L12	2	10	10	10	6	6	8	5	8	8	6	6	8	5	8	8	6	6	8	5	8	8	60.6	60.6	60.6	17.818	165	165;132
O60884;A0A087WT48;I3L320	O60884	19;2;1	19;2;1	19;2;1	DnaJ homolog subfamily A member 2	DNAJA2	28.1569	21.3248	19.0681	25.3353	25.5221	26.9998	26.0888	33.4589	25.7842	23.5275	30.8262	30.6775	32.3485	31.3019	DnaJ homolog subfamily A member 2	3	19	19	19	3	1	13	11	13	13	3	1	13	11	13	13	3	1	13	11	13	13	45.4	45.4	45.4	45.745	412	412;134;47
P78347;P78347-3;P78347-4;P78347-2;A0A494C1K3;P78347-5;A0A494C0Q7;C9J6M0;A0A494C1N8;A0A494C0I1;A0A0D9SF80;Q86UP8-3;A0A087WW90;Q6EKJ0;Q86UP8;Q86UP8-5;Q86UP8-4;Q86UP8-2;Q6EKJ0-2	P78347;P78347-3;P78347-4;P78347-2;A0A494C1K3	78;78;78;78;77;21;20;11;5;5;5;5;5;5;5;2;2;2;2	78;78;78;78;77;21;20;11;5;5;5;5;5;5;5;2;2;2;2	78;78;78;78;77;21;20;11;5;5;5;5;5;5;5;2;2;2;2	General transcription factor II-I	GTF2I	28.0875	25.3723	25.1363	25.9431	25.8521	25.8661	24.1538	34.7115	31.9717	31.7132	32.529	32.1139	32.6785	31.3197	General transcription factor II-I;Isoform of P78347, Isoform 3 of General transcription factor II-I;Isoform of P78347, Isoform 4 of General transcription factor II-I;Isoform of P78347, Isoform 2 of General transcription factor II-I;Isoform of P78347, Gener	19	78	78	78	49	55	54	54	46	43	49	55	54	54	46	43	49	55	54	54	46	43	61.1	61.1	61.1	112.42	998	998;978;977;957;1159;274;192;106;1116;1111;497;498;437;949;949;256;108;181;226
P23396;P23396-2;E9PL09;E9PPU1;F2Z2S8;H0YCJ7;H0YEU2;H0YF32;E9PQ96;E9PJH4;E9PK82;E9PSF4;E9PQX2;H0YES8;E9PJN9	P23396;P23396-2;E9PL09;E9PPU1;F2Z2S8;H0YCJ7;H0YEU2	28;24;22;21;16;16;16;13;9;9;9;8;4;1;1	28;24;22;21;16;16;16;13;9;9;9;8;4;1;1	28;24;22;21;16;16;16;13;9;9;9;8;4;1;1	40S ribosomal protein S3	RPS3	27.9913	23.948	24.4284	25.7688	25.403	26.3274	25.3351	33.1215	29.173	29.947	30.8008	30.3544	31.3598	30.6673	40S ribosomal protein S3;Isoform of P23396, Isoform 2 of 40S ribosomal protein S3;Isoform of P23396, 40S ribosomal protein S3;Isoform of P23396, 40S ribosomal protein S3;Isoform of P23396, 40S ribosomal protein S3;Isoform of P23396, 40S ribosomal protein S	15	28	28	28	13	23	18	17	19	17	13	23	18	17	19	17	13	23	18	17	19	17	77.8	77.8	77.8	26.688	243	243;259;231;158;117;135;171;123;91;115;128;103;44;33;36
F8VPD4;P27708;H7C2E4;H7C3Z5;H7BZB3;P31327-2;P31327;P31327-3;A0A669KBF2	F8VPD4;P27708	119;119;13;11;10;2;2;2;1	119;119;13;11;10;2;2;2;1	119;119;13;11;10;2;2;2;1	CAD protein;Glutamine-dependent carbamoyl-phosphate synthase;Aspartate carbamoyltransferase;Dihydroorotase	CAD	27.9372	21.9525	22.8985	25.0551	24.0999	26.8971	26.0043	35.7728	29.2756	30.0924	32.6987	31.7367	34.9235	33.6814	Isoform of P27708, Aspartate carbamoyltransferase;CAD protein	9	119	119	119	26	44	71	53	93	92	26	44	71	53	93	92	26	44	71	53	93	92	64.2	64.2	64.2	236.02	2162	2162;2225;293;269;279;1049;1500;1506;660
X1WI28;P27635;B8A6G2;A6QRI9	X1WI28;P27635	16;16;6;6	16;16;6;6	2;2;2;2	60S ribosomal protein L10	RPL10	27.9365	23.3261	22.8884	24.7632	25.5214	27.042	24.5031	32.6885	29.0867	28.6016	30.2047	30.1679	31.1702	30.0142	Isoform of P27635, 60S ribosomal protein L10 (Fragment);60S ribosomal protein L10	4	16	16	2	8	8	8	10	13	12	8	8	8	10	13	12	2	2	1	0	1	2	68.5	68.5	14.5	22.975	200	200;214;108;181
Q9H4P4;Q9H4P4-2	Q9H4P4;Q9H4P4-2	14;13	14;13	8;8	E3 ubiquitin-protein ligase NRDP1	RNF41	27.9111			24.8445	24.4499	27.2487	25.2495	33.6009			30.7278	31.007	32.5472	31.3908	E3 ubiquitin-protein ligase NRDP1;Isoform of Q9H4P4, Isoform 2 of E3 ubiquitin-protein ligase NRDP1	2	14	14	8	0	0	11	11	7	8	0	0	11	11	7	8	0	0	8	7	5	6	58.7	58.7	30.3	35.905	317	317;246
Q96EY1;I3L1T6	Q96EY1	22;3	22;3	3;0	DnaJ homolog subfamily A member 3, mitochondrial	DNAJA3	27.8897	18.8899	18.2518	22.407	21.5029	27.371	25.9883	33.2418	23.3492	22.7112	27.5608	27.3909	32.611	31.578	DnaJ homolog subfamily A member 3, mitochondrial	2	22	22	3	1	1	7	7	18	20	1	1	7	7	18	20	0	0	0	0	2	3	39.8	39.8	3.1	52.488	480	480;185
P06576;H0YH81;F8W079;H0YI37;F8W0P7	P06576;H0YH81;F8W079	24;21;17;8;7	24;21;17;8;7	24;21;17;8;7	ATP synthase subunit beta, mitochondrial;ATP synthase subunit beta	ATP5B	27.8687	23.5215	21.3145	24.542	24.3764	26.9891	25.6048	33.7721	28.9056	27.4558	30.1398	29.849	32.9263	31.7733	ATP synthase subunit beta, mitochondrial;Isoform of P06576, ATP synthase subunit beta (Fragment);Isoform of P06576, ATP synthase subunit beta, mitochondrial (Fragment)	5	24	24	24	8	10	13	11	22	23	8	10	13	11	22	23	8	10	13	11	22	23	56.5	56.5	56.5	56.559	529	529;362;284;133;270
P08238;Q58FF7;F8W026;A0A7P0Z405;A0A7P0T8R3;A0A7P0T885;A0A7P0TBC2	P08238	42;13;2;2;2;2;2	42;13;2;2;2;2;2	26;8;0;0;0;0;0	Heat shock protein HSP 90-beta	HSP90AB1	27.8298	21.3683	22.2555	25.884	25.255	26.3729	25.3235	33.9481	27.058	29.1674	32.1316	31.2034	32.3987	31.4776	Heat shock protein HSP 90-beta	7	42	42	26	10	17	36	29	27	32	10	17	36	29	27	32	6	12	22	15	18	20	50.1	50.1	36	83.263	724	724;597;48;163;251;274;465
P05388;F8VWS0;P05388-2;F8VU65;F8VW21;F8VPE8;G3V210;F8VZS0;F8VQY6;F8VRK7;Q8NHW5;F8VWV4;F8VS58;F8W1K8	P05388;F8VWS0;P05388-2;F8VU65;F8VW21;F8VPE8;G3V210;F8VZS0;F8VQY6;F8VRK7;Q8NHW5	16;15;15;13;12;10;10;10;8;8;8;6;6;5	16;15;15;13;12;10;10;10;8;8;8;6;6;5	16;15;15;13;12;10;10;10;8;8;8;6;6;5	60S acidic ribosomal protein P0;60S acidic ribosomal protein P0-like	RPLP0;RPLP0P6	27.7926	23.3226	22.9174	25.7479	25.7569	26.1965	24.5237	32.1111	27.9517	28.2312	29.9825	29.7956	30.3418	29.4049	60S acidic ribosomal protein P0;Isoform of P05388, 60S acidic ribosomal protein P0;Isoform of P05388, Isoform 2 of 60S acidic ribosomal protein P0;Isoform of P05388, 60S acidic ribosomal protein P0 (Fragment);Isoform of P05388, 60S acidic ribosomal protein	14	16	16	16	5	8	10	11	10	10	5	8	10	11	10	10	5	8	10	11	10	10	65.6	65.6	65.6	34.273	317	317;281;255;247;244;153;166;246;142;156;317;111;121;107
CON__ENSEMBL:ENSBTAP00000011227	CON__ENSEMBL:ENSBTAP00000011227	8	8	6			27.7767	25.3862	25.0503	24.4815	24.7718	25.8114	25.2672	32.2011	29.5163	29.8168	29.3063	28.824	30.2605	29.5731		1	8	8	6	4	8	4	3	3	5	4	8	4	3	3	5	3	6	3	2	2	4	67.2	67.2	65.7	14.629	137	137
Q9Y230;Q9Y230-2;M0R0Y3;X6R2L4;M0QXI6;M0R0Z0;M0QXZ7;A0A1W2PS48	Q9Y230;Q9Y230-2;M0R0Y3	39;34;25;15;7;3;2;1	39;34;25;15;7;3;2;1	39;34;25;15;7;3;2;1	RuvB-like 2	RUVBL2	27.7678	22.9545	21.586	25.0557	24.3514	26.7123	25.6046	33.224	28.4304	26.9309	30.4805	29.7968	32.1379	31.1525	RuvB-like 2;Isoform of Q9Y230, Isoform 2 of RuvB-like 2;Isoform of Q9Y230, RuvB-like helicase	8	39	39	39	12	8	24	18	31	32	12	8	24	18	31	32	12	8	24	18	31	32	72.6	72.6	72.6	51.156	463	463;418;354;259;109;50;39;50
D6RCD7;P38646;A0A7I2V2G2;A0A7I2V3F7;A0A7I2YQB2;A0A7I2V2S7;H0Y8K0;A0A3B3ITI4;H0Y8S0	D6RCD7;P38646;A0A7I2V2G2;A0A7I2V3F7;A0A7I2YQB2;A0A7I2V2S7;H0Y8K0	39;39;38;35;34;34;28;12;4	39;39;38;35;34;34;28;12;4	39;39;38;35;34;34;28;12;4	Stress-70 protein, mitochondrial	HSPA9	27.7548	21.9345	22.7312	25.6944	25.4768	26.1514	25.2527	34.1017	29.1693	29.2235	32.0264	31.6385	32.4618	31.7341	Isoform of P38646, 75 kDa glucose-regulated protein;Stress-70 protein, mitochondrial;Isoform of P38646, 75 kDa glucose-regulated protein;Isoform of P38646, Stress-70 protein, mitochondrial;Isoform of P38646, 75 kDa glucose-regulated protein;Isoform of P386	9	39	39	39	14	20	29	29	25	25	14	20	29	29	25	25	14	20	29	29	25	25	54.6	54.6	54.6	72.25	665	665;679;610;603;577;648;458;180;102
P04406;P04406-2;E7EUT5;O14556	P04406;P04406-2;E7EUT5	22;21;19;1	22;21;19;1	22;21;19;1	Glyceraldehyde-3-phosphate dehydrogenase	GAPDH	27.6258	21.6104	24.4979	24.5418	22.8022	26.2544	26.0279	32.7074	27.132	29.1127	29.4984	28.6567	31.6252	30.7386	Glyceraldehyde-3-phosphate dehydrogenase;Isoform of P04406, Isoform 2 of Glyceraldehyde-3-phosphate dehydrogenase;Isoform of P04406, Glyceraldehyde-3-phosphate dehydrogenase	4	22	22	22	3	11	11	11	14	19	3	11	11	11	14	19	3	11	11	11	14	19	77.6	77.6	77.6	36.053	335	335;293;260;408
P52597;A0A1B0GW42	P52597	24;7	21;7	21;7	Heterogeneous nuclear ribonucleoprotein F;Heterogeneous nuclear ribonucleoprotein F, N-terminally processed	HNRNPF	27.5572	20.3146	21.2846	21.6457	20.3568	26.6812	26.3354	32.9214	24.8167	25.6248	27.382	27.7596	32.1213	31.4723	Heterogeneous nuclear ribonucleoprotein F	2	24	21	21	3	5	7	8	19	18	2	5	6	7	16	15	2	5	6	7	16	15	51.1	48.7	48.7	45.671	415	415;98
A0A7I2YQC0;P06748-2;P06748;A0A7I2V5S2;A0A7I2V5J8;E5RI98;P06748-3;A0A7I2V433;A0A7I2V2X9;A0A7I2V3U2;A0A7I2V4G8;A0A7I2V3G5;A0A7I2V579	A0A7I2YQC0;P06748-2;P06748;A0A7I2V5S2;A0A7I2V5J8;E5RI98;P06748-3	18;18;18;15;14;14;12;8;8;8;7;4;4	18;18;18;15;14;14;12;8;8;8;7;4;4	18;18;18;15;14;14;12;8;8;8;7;4;4	Nucleophosmin	NPM1	27.5389	24.1223	22.7422	25.4396	25.368	25.6917	24.671	32.9713	28.902	28.6737	30.9016	30.0169	31.3848	30.5705	Isoform of P06748, Nucleophosmin;Isoform of P06748, Isoform 2 of Nucleophosmin;Nucleophosmin;Isoform of P06748, Nucleophosmin;Isoform of P06748, Nucleophosmin;Isoform of P06748, Nucleophosmin;Isoform of P06748, Isoform 3 of Nucleophosmin	13	18	18	18	12	11	14	11	11	12	12	11	14	11	11	12	12	11	14	11	11	12	61.3	61.3	61.3	35.713	323	323;265;294;305;201;230;259;156;175;195;123;90;99
Q9Y6W5;Q9Y6W5-2;A0A590UJ74;Q9UPY6-2;Q9UPY6	Q9Y6W5;Q9Y6W5-2	17;10;1;1;1	17;10;1;1;1	17;10;1;1;1	Wiskott-Aldrich syndrome protein family member 2	WASF2	27.2633	25.8859	23.8291	24.7929	24.9031	24.0129	22.6988	32.4498	30.9441	29.704	29.7682	29.7815	29.5912	28.0597	Wiskott-Aldrich syndrome protein family member 2;Isoform of Q9Y6W5, Isoform 2 of Wiskott-Aldrich syndrome protein family member 2	5	17	17	17	13	13	10	10	9	9	13	13	10	10	9	9	13	13	10	10	9	9	32.5	32.5	32.5	54.283	498	498;281;359;499;502
A5YKK6;A5YKK6-2;A5YKK6-3;A5YKK6-4;H3BNB1;H3BVC9;H3BTH2;H3BR89;H3BMH0;H3BT18;H3BU44	A5YKK6;A5YKK6-2;A5YKK6-3;A5YKK6-4	129;127;112;75;16;12;11;5;5;3;3	129;127;112;75;16;12;11;5;5;3;3	108;106;91;75;16;12;11;5;5;3;3	CCR4-NOT transcription complex subunit 1	CNOT1	27.1565	25.6788	23.6755	24.6461	25.1366	23.5917	22.6776	34.791	33.1941	31.4252	32.2026	32.8663	31.4913	30.1888	CCR4-NOT transcription complex subunit 1;Isoform of A5YKK6, Isoform 2 of CCR4-NOT transcription complex subunit 1;Isoform of A5YKK6, Isoform 3 of CCR4-NOT transcription complex subunit 1;Isoform of A5YKK6, Isoform 4 of CCR4-NOT transcription complex subuni	11	129	129	108	94	83	70	83	42	39	94	83	70	83	42	39	80	72	59	69	36	33	50.6	50.6	40.9	266.94	2376	2376;2371;2150;1551;185;241;68;193;277;62;96
Q9BUF5;K7ESM5;K7EL29;K7EN98;K7ESQ3;K7EQT3;K7EJ64;K7ERA8;K7EJZ4;K7ES63;K7EPE5	Q9BUF5;K7ESM5	29;24;8;6;5;5;5;5;5;5;5	17;12;6;6;5;5;5;5;5;2;5	15;10;6;6;5;5;5;5;5;2;5	Tubulin beta-6 chain	TUBB6	27.1545	18.6777	19.9219	23.9423	23.0138	26.3401	25.1963	32.2362	24.0294	24.2439	28.8186	27.6385	31.4858	30.3114	Tubulin beta-6 chain;Isoform of Q9BUF5, Tubulin beta chain (Fragment)	11	29	17	15	11	7	18	17	28	26	3	1	7	6	16	16	2	1	5	5	14	14	67.9	43.5	43.5	49.857	446	446;338;130;136;96;104;104;110;115;116;141
Q9BVA1	Q9BVA1	41	9	2	Tubulin beta-2B chain	TUBB2B	27.1332	19.645	19.6334	23.0909	22.7459	26.454	25.167	32.3047	23.9669	23.9554	28.3785	27.5907	31.4753	30.6928	Tubulin beta-2B chain	1	41	9	2	19	16	28	29	34	36	1	1	5	6	7	9	0	0	2	2	1	2	82.2	27	3.6	49.953	445	445
P10809;A0A7I2V2X6;A0A7I2V599;A0A7I2YQK6;A0A7I2V5M1;A0A7I2V5K3;A0A7I2YQ71;A0A7I2V369;E7ESH4;E7EXB4;P10809-2;C9JL25;C9JCQ4;C9JL19;C9J0S9	P10809;A0A7I2V2X6;A0A7I2V599;A0A7I2YQK6;A0A7I2V5M1	42;41;40;34;25;20;20;19;15;14;8;6;4;3;1	42;41;40;34;25;20;20;19;15;14;8;6;4;3;1	42;41;40;34;25;20;20;19;15;14;8;6;4;3;1	60 kDa heat shock protein, mitochondrial	HSPD1	27.1194	21.2345	22.6797	25.0712	24.6247	25.4159	24.8728	33.5696	28.4536	29.3737	31.3696	30.8377	31.9656	31.3816	60 kDa heat shock protein, mitochondrial;Isoform of P10809, 60 kDa chaperonin;Isoform of P10809, 60 kDa chaperonin;Isoform of P10809, 60 kDa chaperonin;Isoform of P10809, 60 kDa chaperonin	15	42	42	42	11	22	29	27	27	36	11	22	29	27	27	36	11	22	29	27	27	36	82.5	82.5	82.5	61.054	573	573;541;537;482;375;296;310;322;231;221;158;175;94;83;58
O95831;A0A6Q8PFM5;A0A6Q8PG15;O95831-3;A0A7I2PK44;A0A6Q8PFE1;A0A6Q8PHJ9;A0A6Q8PHC0;A0A6Q8PFQ8;A0A6Q8PFS4;A0A6Q8PFA7;A0A7I2RLJ8;A0A6Q8PFW2;O95831-4;O95831-2;E9PMA0;O95831-5;A0A6Q8PF87;A0A6Q8PHJ4;A0A6Q8PFN1	O95831;A0A6Q8PFM5;A0A6Q8PG15;O95831-3;A0A7I2PK44;A0A6Q8PFE1;A0A6Q8PHJ9;A0A6Q8PHC0;A0A6Q8PFQ8;A0A6Q8PFS4;A0A6Q8PFA7;A0A7I2RLJ8;A0A6Q8PFW2;O95831-4	34;33;33;33;33;33;31;31;29;29;29;25;22;19;15;13;11;10;9;2	34;33;33;33;33;33;31;31;29;29;29;25;22;19;15;13;11;10;9;2	34;33;33;33;33;33;31;31;29;29;29;25;22;19;15;13;11;10;9;2	Apoptosis-inducing factor 1, mitochondrial	AIFM1	27.0993	21.3819	22.0864	24.1594	23.912	26.0837	24.8837	33.0238	28.0986	27.9562	30.3996	29.5074	31.8953	30.9053	Apoptosis-inducing factor 1, mitochondrial;Isoform of O95831, Apoptosis-inducing factor 1, mitochondrial;Isoform of O95831, Apoptosis-inducing factor 1, mitochondrial;Isoform of O95831, Isoform 3 of Apoptosis-inducing factor 1, mitochondrial;Isoform of O95	20	34	34	34	10	13	18	15	27	27	10	13	18	15	27	27	10	13	18	15	27	27	58.7	58.7	58.7	66.9	613	613;612;612;609;611;622;611;609;565;589;460;441;293;324;326;274;261;248;229;61
Q6P2E9;Q6P2E9-2;I3L2F4;I3L0V0;I3L3M2	Q6P2E9;Q6P2E9-2	55;43;9;7;6	55;43;9;7;6	55;43;9;7;6	Enhancer of mRNA-decapping protein 4	EDC4	27.0529	24.8001	22.5556	24.4796	25.3587	24.6965	23.288	34.5036	32.4242	30.6642	31.9254	32.8272	31.9231	30.0627	Enhancer of mRNA-decapping protein 4;Isoform of Q6P2E9, Isoform 2 of Enhancer of mRNA-decapping protein 4	5	55	55	55	39	32	33	45	24	24	39	32	33	45	24	24	39	32	33	45	24	24	51.6	51.6	51.6	151.66	1401	1401;1020;135;154;176
A0A0A0MRT6;Q8IZP0-2;Q8IZP0-4;Q8IZP0-3;Q8IZP0-5;Q8IZP0-6;Q8IZP0-9;Q8IZP0;B6VEX4;Q8IZP0-10;Q8IZP0-8;Q8IZP0-7;Q8IZP0-12;Q8IZP0-11	A0A0A0MRT6;Q8IZP0-2;Q8IZP0-4;Q8IZP0-3;Q8IZP0-5;Q8IZP0-6;Q8IZP0-9;Q8IZP0;B6VEX4;Q8IZP0-10;Q8IZP0-8;Q8IZP0-7;Q8IZP0-12	20;20;20;20;20;20;20;20;19;19;19;19;18;9	20;20;20;20;20;20;20;20;19;19;19;19;18;9	14;14;14;14;14;14;14;14;13;13;13;13;12;9	Abl interactor 1	ABI1	27.0397	25.7171	24.3991	24.1505	24.322	23.8139	22.5951	32.1128	30.6523	30.057	28.8098	29.3774	28.83	27.5358	Isoform of Q8IZP0, Abl interactor 1;Isoform of Q8IZP0, Isoform 2 of Abl interactor 1;Isoform of Q8IZP0, Isoform 4 of Abl interactor 1;Isoform of Q8IZP0, Isoform 3 of Abl interactor 1;Isoform of Q8IZP0, Isoform 5 of Abl interactor 1;Isoform of Q8IZP0, Isofo	14	20	20	14	15	18	6	8	7	5	15	18	6	8	7	5	11	14	5	7	5	5	36.2	36.2	29.3	51.769	475	475;446;451;452;476;480;481;508;393;388;393;422;496;329
O14654	O14654	54	54	54	Insulin receptor substrate 4	IRS4	27.0344	18.4536	19.905	23.7093	23.2532	26.1042	25.2981	33.8241	25.155	25.7876	30.5657	30.0967	32.8583	32.0955	Insulin receptor substrate 4	1	54	54	54	3	5	35	31	38	41	3	5	35	31	38	41	3	5	35	31	38	41	46.6	46.6	46.6	133.77	1257	1257
P61978;P61978-2;P61978-3;Q5T6W2;S4R457;S4R359	P61978;P61978-2;P61978-3;Q5T6W2	24;24;23;19;4;3	24;24;23;19;4;3	24;24;23;19;4;3	Heterogeneous nuclear ribonucleoprotein K	HNRNPK	26.9918	22.8904	22.7451	24.562	24.8136	25.3382	24.3897	33.0724	29.1634	29.2045	30.619	30.539	31.5285	30.4876	Heterogeneous nuclear ribonucleoprotein K;Isoform of P61978, Isoform 2 of Heterogeneous nuclear ribonucleoprotein K;Isoform of P61978, Isoform 3 of Heterogeneous nuclear ribonucleoprotein K;Isoform of P61978, Heterogeneous nuclear ribonucleoprotein K (Frag	6	24	24	24	10	15	18	13	16	18	10	15	18	13	16	18	10	15	18	13	16	18	60.3	60.3	60.3	50.976	463	463;464;440;379;77;100
Q02978;I3L1P8;Q02978-2	Q02978;I3L1P8;Q02978-2	18;17;11	18;17;11	18;17;11	Mitochondrial 2-oxoglutarate/malate carrier protein	SLC25A11	26.9404	21.3237	21.0338	24.439	24.0466	25.6196	24.949	31.4987	25.554	25.1213	29.0563	28.5756	30.2159	29.469	Mitochondrial 2-oxoglutarate/malate carrier protein;Isoform of Q02978, Mitochondrial 2-oxoglutarate/malate carrier protein (Fragment);Isoform of Q02978, Isoform 2 of Mitochondrial 2-oxoglutarate/malate carrier protein	3	18	18	18	3	2	11	11	9	11	3	2	11	11	9	11	3	2	11	11	9	11	60.5	60.5	60.5	34.061	314	314;296;263
O95071-2;O95071;E7EMW7;E7ET84;E5RFK7;H0YAV7;H0YBB4	O95071-2;O95071;E7EMW7	114;114;111;13;10;6;5	114;114;111;13;10;6;5	114;114;111;13;10;6;5	E3 ubiquitin-protein ligase UBR5	UBR5	26.9282	25.1315	22.4862	24.6649	24.8502	24.2389	23.0069	35.0856	33.2619	30.8348	32.686	32.8762	32.6454	31.3488	Isoform of O95071, Isoform 2 of E3 ubiquitin-protein ligase UBR5;E3 ubiquitin-protein ligase UBR5;Isoform of O95071, E3 ubiquitin-protein ligase UBR5	7	114	114	114	86	52	75	70	55	49	86	52	75	70	55	49	86	52	75	70	55	49	48.6	48.6	48.6	309.22	2798	2798;2799;2792;527;166;201;194
P39023;G5E9G0;B5MCW2;H7C422;H7C3M2;F8WCR1;Q92901	P39023;G5E9G0;B5MCW2;H7C422	31;27;20;18;15;9;3	31;27;20;18;15;9;3	31;27;20;18;15;9;3	60S ribosomal protein L3	RPL3	26.9037	23.0174	22.7654	23.7976	23.6924	25.9393	24.0564	32.8559	28.6653	28.5419	30.577	30.0096	31.5135	30.1708	60S ribosomal protein L3;Isoform of P39023, 60S ribosomal protein L3;Isoform of P39023, 60S ribosomal protein L3 (Fragment);Isoform of P39023, 60S ribosomal protein L3 (Fragment)	7	31	31	31	12	23	17	16	17	18	12	23	17	16	17	18	12	23	17	16	17	18	60	60	60	46.108	403	403;351;272;305;261;180;407
P78527;P78527-2;F5GX40;H0YG84	P78527;P78527-2	198;195;4;2	198;195;4;2	198;195;4;2	DNA-dependent protein kinase catalytic subunit	PRKDC	26.9027	20.2846	19.6318	24.3988	23.6449	25.8363	24.7505	35.4286	28.6709	28.3358	33.0856	32.2232	34.3423	33.1559	DNA-dependent protein kinase catalytic subunit;Isoform of P78527, Isoform 2 of DNA-dependent protein kinase catalytic subunit	4	198	198	198	27	34	135	109	143	137	27	34	135	109	143	137	27	34	135	109	143	137	49.2	49.2	49.2	469.08	4128	4128;4097;70;90
Q9H936;E9PJH7;A0A0D9SFE1;A0A0D9SEI9;K4DIA8;K4DIB8;E9PS95;K4DIB3;K4DIB6;E9PQ36;E9PI74;A0A0D9SG84;K4DIA2;K4DIB0;A0A0D9SFA8;E9PJY0;A0A0A6YYN8;Q9H1K4;K4DIB4	Q9H936;E9PJH7;A0A0D9SFE1;A0A0D9SEI9;K4DIA8;K4DIB8;E9PS95;K4DIB3;K4DIB6	15;14;11;11;10;10;9;8;8;7;6;6;6;6;6;4;4;4;3	15;14;11;11;10;10;9;8;8;7;6;6;6;6;6;4;4;4;3	15;14;11;11;10;10;9;8;8;7;6;6;6;6;6;4;4;4;3	Mitochondrial glutamate carrier 1	SLC25A22	26.8923			25.7269	24.3817	25.0085	23.6773	31.4358			30.2684	28.9771	29.4495	28.3823	Mitochondrial glutamate carrier 1;Isoform of Q9H936, Mitochondrial glutamate carrier 1 (Fragment);Isoform of Q9H936, Mitochondrial glutamate carrier 1 (Fragment);Isoform of Q9H936, Mitochondrial glutamate carrier 1 (Fragment);Isoform of Q9H936, Mitochondri	19	15	15	15	0	0	14	10	10	8	0	0	14	10	10	8	0	0	14	10	10	8	64.7	64.7	64.7	34.47	323	323;313;247;197;190;177;196;161;156;134;127;117;114;103;97;72;78;315;65
Q9NZN8;Q9NZN8-5;F8VUB4;F8VV52;Q9NZN8-4;Q9NZN8-2;F8W145;F8VVY1;F8VX63;F8VRS8;A0A087X050;F8VQD8;H0YH84;Q9NZN8-3;F8VWH8;H0YI11;H0YHT6;F8VQF4;F8VVD4;F8VRJ3	Q9NZN8;Q9NZN8-5;F8VUB4;F8VV52;Q9NZN8-4;Q9NZN8-2	25;24;24;24;20;14;12;11;11;10;9;8;6;6;4;4;4;2;2;1	25;24;24;24;20;14;12;11;11;10;9;8;6;6;4;4;4;2;2;1	25;24;24;24;20;14;12;11;11;10;9;8;6;6;4;4;4;2;2;1	CCR4-NOT transcription complex subunit 2	CNOT2	26.8532	25.7969	23.817	24.0429	24.3658	22.777	20.9806	32.0193	30.7618	28.9882	29.5109	29.6019	28.3747	26.099	CCR4-NOT transcription complex subunit 2;Isoform of Q9NZN8, Isoform 5 of CCR4-NOT transcription complex subunit 2;Isoform of Q9NZN8, CCR4-NOT transcription complex subunit 2;Isoform of Q9NZN8, CCR4-NOT transcription complex subunit 2 (Fragment);Isoform of	20	25	25	25	19	12	15	17	7	4	19	12	15	17	7	4	19	12	15	17	7	4	67	67	67	59.737	540	540;490;520;531;475;365;309;182;217;276;152;131;186;191;81;182;104;144;62;68
P32969;D6RAN4;A0A2R8Y5Y7;H0Y9V9;H0Y9R4	P32969;D6RAN4;A0A2R8Y5Y7	19;15;15;9;7	19;15;15;9;7	19;15;15;9;7	60S ribosomal protein L9	RPL9	26.841	24.0347	22.0379	23.2874	25.0634	24.5584	24.7752	32.3183	28.7778	28.8537	28.8681	29.8918	30.8533	29.8737	60S ribosomal protein L9;Isoform of P32969, 60S ribosomal protein L9 (Fragment);Isoform of P32969, 60S ribosomal protein L9	5	19	19	19	8	12	12	9	14	14	8	12	12	9	14	14	8	12	12	9	14	14	82.8	82.8	82.8	21.863	192	192;181;220;113;90
P22695;H3BRG4;H3BSJ9;H3BP04;A0A087WVZ4;H3BUE4;H3BUI9	P22695;H3BRG4;H3BSJ9;H3BP04	17;16;15;10;3;3;3	17;16;15;10;3;3;3	17;16;15;10;3;3;3	Cytochrome b-c1 complex subunit 2, mitochondrial	UQCRC2	26.8044	20.5516	20.5226	22.4915	23.27	25.7289	25.3422	31.928	24.7995	24.7705	28.3094	28.6546	30.628	30.5874	Cytochrome b-c1 complex subunit 2, mitochondrial;Isoform of P22695, Cytochrome b-c1 complex subunit 2, mitochondrial;Isoform of P22695, Cytochrome b-c1 complex subunit 2, mitochondrial;Isoform of P22695, Cytochrome b-c1 complex subunit 2, mitochondrial (Fr	7	17	17	17	2	3	8	8	8	14	2	3	8	8	8	14	2	3	8	8	8	14	39.1	39.1	39.1	48.442	453	453;412;336;176;70;116;132
P31689;P31689-2	P31689;P31689-2	27;23	27;23	27;23	DnaJ homolog subfamily A member 1	DNAJA1	26.7621	21.3531	19.1335	23.8682	24.113	25.5966	24.7914	33.5694	26.6539	25.3115	30.9488	30.7494	32.2867	31.6975	DnaJ homolog subfamily A member 1;Isoform of P31689, Isoform 2 of DnaJ homolog subfamily A member 1	2	27	27	27	5	3	20	18	25	25	5	3	20	18	25	25	5	3	20	18	25	25	73	73	73	44.868	397	397;331
Q9UJS0;Q9UJS0-2;R4GN64	Q9UJS0;Q9UJS0-2	30;29;2	30;29;2	21;20;2	Calcium-binding mitochondrial carrier protein Aralar2	SLC25A13	26.6834	18.8814	18.1854	23.9676	24.1105	25.4143	24.7509	32.552	23.9689	23.2728	30.003	29.9307	31.2661	30.565	Calcium-binding mitochondrial carrier protein Aralar2;Isoform of Q9UJS0, Isoform 2 of Calcium-binding mitochondrial carrier protein Aralar2	3	30	30	21	2	2	18	17	23	21	2	2	18	17	23	21	2	2	13	12	15	16	51.9	51.9	41.9	74.175	675	675;676;73
Q9Y3Z3;Q9Y3Z3-4;A0A2R8YCS7;Q9Y3Z3-3;A0A2R8YD90;A0A2R8YF51;A0A2R8Y5D2;A0A2R8Y586;A0A2R8Y6J9;A0A2R8YG48;A0A2R8Y7R5;A0A2R8Y755;A0A2R8YFV6;A0A2R8YDI8;A0A2R8YF18	Q9Y3Z3;Q9Y3Z3-4;A0A2R8YCS7;Q9Y3Z3-3;A0A2R8YD90	26;24;23;20;16;8;8;6;5;4;4;4;4;2;2	26;24;23;20;16;8;8;6;5;4;4;4;4;2;2	26;24;23;20;16;8;8;6;5;4;4;4;4;2;2	Deoxynucleoside triphosphate triphosphohydrolase SAMHD1	SAMHD1	26.6824	18.9815	16.1824	23.8151	23.5381	25.8189	24.3577	32.5797	24.1108	23.5608	30.076	29.5362	31.5458	30.3233	Deoxynucleoside triphosphate triphosphohydrolase SAMHD1;Isoform of Q9Y3Z3, Isoform 4 of Deoxynucleoside triphosphate triphosphohydrolase SAMHD1;Isoform of Q9Y3Z3, Deoxynucleoside triphosphate triphosphohydrolase SAMHD1;Isoform of Q9Y3Z3, Isoform 3 of Deoxy	15	26	26	26	2	3	18	15	21	20	2	3	18	15	21	20	2	3	18	15	21	20	49.2	49.2	49.2	72.2	626	626;591;589;556;413;285;289;156;212;89;127;129;139;44;104
Q7L576;A0A0G2JQT1;A0A0G2JR96;Q7L576-2;Q7L576-3;H0YL50;A0A087WWL1;A0A0G2JQH3;A0A087WVZ5;A0A0G2JRV9;A0A0G2JRX2;A0A087WU52;A0A087WZ89;A0A087WWY5;A0A0G2JRF5;A0A087WV63;A0A0G2JRP0	Q7L576;A0A0G2JQT1;A0A0G2JR96;Q7L576-2	58;38;38;29;21;10;6;6;6;6;6;6;1;1;1;1;1	58;38;38;29;21;10;6;6;6;6;6;6;1;1;1;1;1	38;23;23;19;15;6;3;6;6;3;3;3;1;0;0;0;1	Cytoplasmic FMR1-interacting protein 1	CYFIP1	26.6676	25.2053	23.1246	24.0258	24.5598	23.5934	22.0356	33.4202	32.0484	30.1709	30.763	31.0832	30.2425	28.8277	Cytoplasmic FMR1-interacting protein 1;Isoform of Q7L576, Cytoplasmic FMR1-interacting protein 1 (Fragment);Isoform of Q7L576, Cytoplasmic FMR1-interacting protein 1 (Fragment);Isoform of Q7L576, Isoform 2 of Cytoplasmic FMR1-interacting protein 1	17	58	58	38	44	27	30	32	19	13	44	27	30	32	19	13	27	17	16	18	10	7	50	50	36.3	145.18	1253	1253;862;862;822;447;176;161;185;185;161;151;151;45;77;77;71;45
P23258;A0A7P0T9G6;Q9NRH3;K7EIS0;K7EKE5	P23258;A0A7P0T9G6;Q9NRH3	25;24;18;11;6	25;24;18;11;6	25;24;18;11;6	Tubulin gamma-1 chain;Tubulin gamma-2 chain	TUBG1;TUBG2	26.623	18.5774	18.3654	23.472	23.5403	25.4131	25.0401	33.0032	23.0368	23.966	29.5073	29.6454	32.0998	31.1475	Tubulin gamma-1 chain;Isoform of P23258, Tubulin gamma-1 chain;Tubulin gamma-2 chain	5	25	25	25	1	3	11	14	18	20	1	3	11	14	18	20	1	3	11	14	18	20	73.8	73.8	73.8	51.169	451	451;497;451;265;135
P48047;A0A494C0K9;H7C0C1;H7C086;H7C068	P48047;A0A494C0K9;H7C0C1	15;11;11;3;3	15;11;11;3;3	15;11;11;3;3	ATP synthase subunit O, mitochondrial	ATP5O	26.6136	22.209	21.5823	24.7001	25.1071	21.9292	24.7024	31.0862	26.518	27.189	28.7095	29.2039	27.7066	29.4904	ATP synthase subunit O, mitochondrial;Isoform of P48047, ATP synthase subunit O, mitochondrial;readthrough, ATP synthase subunit O, mitochondrial (Fragment)	5	15	15	15	4	6	9	10	7	11	4	6	9	10	7	11	4	6	9	10	7	11	75.1	75.1	75.1	23.277	213	213;155;242;74;86
P17987;E7EQR6;E7ERF2;F5H282;F5GZ03;F5H136;F5H676;F5H726;F5GZI8;F5GYL4;F5H7Y1	P17987;E7EQR6;E7ERF2;F5H282	39;26;26;24;12;11;9;6;6;3;2	39;26;26;24;12;11;9;6;6;3;2	39;26;26;24;12;11;9;6;6;3;2	T-complex protein 1 subunit alpha	TCP1	26.6034	20.482	20.6691	22.6274	22.154	25.5406	25.2123	32.8803	26.581	27.8398	29.4584	27.9219	31.8081	31.3897	T-complex protein 1 subunit alpha;Isoform of P17987, T-complex protein 1 subunit alpha;Isoform of P17987, CCT-alpha;Isoform of P17987, T-complex protein 1 subunit alpha	11	39	39	39	6	14	21	13	26	29	6	14	21	13	26	29	6	14	21	13	26	29	73.9	73.9	73.9	60.343	556	556;401;433;332;221;136;111;91;100;65;59
C9JX88;P35998;P35998-2;C9JLS9	C9JX88;P35998;P35998-2	24;24;15;8	24;24;15;8	24;24;15;8	26S protease regulatory subunit 7	PSMC2	26.5471	19.1134	19.2143	24.0451	23.856	25.3963	24.2696	31.8915	24.4986	24.4889	29.3538	29.3474	30.5799	29.8422	Isoform of P35998, 26S proteasome AAA-ATPase subunit RPT1;26S proteasome regulatory subunit 7;Isoform of P35998, Isoform 2 of 26S proteasome regulatory subunit 7	4	24	24	24	3	6	16	15	17	16	3	6	16	15	17	16	3	6	16	15	17	16	63.7	63.7	63.7	48.263	430	430;433;296;130
A0A7P0TAE3;Q9ULX6;Q9ULX6-2;A0A7P0TAJ5;A0A7P0T847;A0A7P0TBP0;V9GZ50;A0A7P0T9N5;A0A7P0TAD3;M0R1Y5;M0QYT7;M0R010	A0A7P0TAE3;Q9ULX6;Q9ULX6-2;A0A7P0TAJ5;A0A7P0T847;A0A7P0TBP0;V9GZ50;A0A7P0T9N5;A0A7P0TAD3	20;20;18;16;10;10;10;10;10;4;4;3	20;20;18;16;10;10;10;10;10;4;4;3	20;20;18;16;10;10;10;10;10;4;4;3	A-kinase anchor protein 8-like	AKAP8L	26.5149		17.9276	21.1041	21.9883	25.9358	24.592	32.0455		22.5714	27.3069	26.918	31.2967	30.4782	Isoform of Q9ULX6, A-kinase anchor protein 8-like;A-kinase anchor protein 8-like;Isoform of Q9ULX6, Isoform 2 of A-kinase anchor protein 8-like;Isoform of Q9ULX6, A-kinase anchor protein 8-like;Isoform of Q9ULX6, A-kinase anchor protein 8-like;Isoform of Q	12	20	20	20	0	2	5	5	14	17	0	2	5	5	14	17	0	2	5	5	14	17	38.6	38.6	38.6	68.193	612	612;646;585;536;395;408;431;444;465;109;162;161
CON__P02533;P02533;CON__Q6IFX2;CON__Q61782;K7ENV3;A0A3B3IS58;CON__P35900;CON__Q9D312;P35900	CON__P02533;P02533	46;46;19;6;4;4;3;3;3	23;23;8;3;0;1;0;0;0	15;15;4;2;0;0;0;0;0	Keratin, type I cytoskeletal 14	KRT14	26.4337	21.5787	23.7175	21.7485	23.9521	23.8182	25.2235	32.6217	28.6809	29.82	28.6329	30.1882	29.7216	31.3332	;Keratin, type I cytoskeletal 14	9	46	23	15	21	24	20	29	21	39	10	13	9	15	10	19	4	8	3	8	6	12	77.1	55.5	43.6	51.621	472	472;472;452;93;48;98;424;431;424
A0A2U3TZJ9;A0A2R8Y4A4;A0A2R8YCW1;A0A0D9SG12;O00571-2;A0A2R8YF78;A0A0D9SFB3;A0A2R8Y5G6;O00571;A0A2R8YFR4;A0A2R8Y645;A0A0D9SF53;A0A2R8YFS5;A0A2R8Y7T2;A0A2R8YDT5;F6S8Q4;O15523;O15523-2;A0A2R8YDH3;A0A0J9YVQ7;A0A087WVZ1;O15523-3;C9J081;A0A2R8Y4D2;A0A2R8YCU0;D6RCM4;A0A2R8Y650;Q9NQI0-4;Q9NQI0-2;Q9NQI0-3;Q9NQI0;A0A087WX09;A0A2R8YF89;H0Y960;C9J8G5	A0A2U3TZJ9;A0A2R8Y4A4;A0A2R8YCW1;A0A0D9SG12;O00571-2;A0A2R8YF78;A0A0D9SFB3;A0A2R8Y5G6;O00571;A0A2R8YFR4;A0A2R8Y645;A0A0D9SF53;A0A2R8YFS5;A0A2R8Y7T2;A0A2R8YDT5;F6S8Q4;O15523;O15523-2;A0A2R8YDH3	36;36;36;36;36;36;36;36;36;36;36;36;36;34;34;34;26;26;26;13;11;4;2;2;2;2;2;2;2;2;2;1;1;1;1	36;36;36;36;36;36;36;36;36;36;36;36;36;34;34;34;26;26;26;13;11;4;2;2;2;2;2;2;2;2;2;1;1;1;1	35;35;35;35;35;35;35;35;35;35;35;35;35;33;33;33;25;25;25;13;11;4;2;2;2;2;2;2;2;2;2;1;1;1;1	ATP-dependent RNA helicase DDX3X;ATP-dependent RNA helicase DDX3Y	DDX3X;DDX3Y	26.4283	21.149	20.318	22.5075	22.0951	25.4669	24.8313	32.3165	27.4002	26.4947	28.2602	27.786	31.3744	30.6967	Isoform of O00571, RNA helicase;Isoform of O00571, RNA helicase;Isoform of O00571, RNA helicase;Isoform of O00571, RNA helicase;Isoform of O00571, Isoform 2 of ATP-dependent RNA helicase DDX3X;Isoform of O00571, RNA helicase;Isoform of O00571, RNA helicase	35	36	36	35	10	6	9	12	24	28	10	6	9	12	24	28	10	6	8	11	24	27	48.3	48.3	48.3	73.214	661	661;662;647;647;646;641;640;622;662;660;716;733;661;476;475;629;660;657;503;222;189;291;250;78;181;518;193;704;690;575;724;98;96;305;224
P13639	P13639	37	37	36	Elongation factor 2	EEF2	26.3438	21.5439	21.3342	23.1277	23.6363	24.9382	24.5819	32.4248	27.5113	27.7224	29.1321	29.359	31.2066	30.5734	Elongation factor 2	1	37	37	36	7	13	13	13	29	24	7	13	13	13	29	24	6	12	12	12	28	23	52.4	52.4	51.3	95.337	858	858
P60842;P60842-2;J3KT12;J3KTB5;J3QS69;J3QL43;J3QR64;J3QLN6;Q14240-2;E7EQG2;J3KSZ0;J3KS25;J3QKZ9;Q14240;J3KTN0;J3KSN7;J3KT04;E7EMV8;J3KS93;J3QL52;F8WE11;E9PBH4;J3QQP0	P60842;P60842-2;J3KT12;J3KTB5;J3QS69;J3QL43;J3QR64	19;13;13;11;10;10;10;9;8;8;8;8;8;8;3;3;2;2;2;2;1;1;1	19;13;13;11;10;10;10;9;8;8;8;8;8;8;3;3;2;2;2;2;1;1;1	18;12;12;10;9;9;9;8;7;7;8;7;7;7;3;2;1;1;1;2;0;0;0	Eukaryotic initiation factor 4A-I	EIF4A1	26.2841	20.4765	19.494	21.9418	21.5656	25.4422	24.6756	31.8526	26.7841	26.1291	28.4085	27.6097	30.7259	30.3324	Eukaryotic initiation factor 4A-I;Isoform of P60842, Isoform 2 of Eukaryotic initiation factor 4A-I;Isoform of P60842, RNA helicase;Isoform of P60842, RNA helicase (Fragment);Isoform of P60842, RNA helicase (Fragment);Isoform of P60842, RNA helicase (Fragm	23	19	19	18	4	3	9	7	12	17	4	3	9	7	12	17	3	2	8	6	11	16	54.2	54.2	50.2	46.153	406	406;347;341;257;300;271;214;163;408;362;230;187;134;407;117;109;85;98;85;68;97;96;95
B9A067;Q16891-2;Q16891-4;Q16891;Q16891-3;C9J406;H7C463;A0A087WYS0;D6RAW4	B9A067;Q16891-2;Q16891-4;Q16891;Q16891-3;C9J406;H7C463	50;50;50;50;48;45;41;17;9	50;50;50;50;48;45;41;17;9	50;50;50;50;48;45;41;17;9	MICOS complex subunit MIC60	IMMT	26.2365	20.9135	20.3044	24.251	24.769	23.9466	23.4003	33.2279	28.5013	26.6036	31.0961	31.4712	31.2744	30.6701	Isoform of Q16891, MICOS complex subunit MIC60;Isoform of Q16891, Isoform 2 of MICOS complex subunit MIC60;Isoform of Q16891, Isoform 4 of MICOS complex subunit MIC60;MICOS complex subunit MIC60;Isoform of Q16891, Isoform 3 of MICOS complex subunit MIC60;I	9	50	50	50	15	8	34	31	27	28	15	8	34	31	27	28	15	8	34	31	27	28	75.7	75.7	75.7	78.973	711	711;747;757;758;726;659;613;372;147
P62195;P62195-2;J3QQM1;J3QSA9;J3KRP2;J3QLH6;J3QSE0;J3QRW1;J3QRR3;J3KTQ9	P62195;P62195-2;J3QQM1;J3QSA9;J3KRP2	22;21;13;12;11;10;8;6;4;1	22;21;13;12;11;10;8;6;4;1	21;20;12;11;10;9;8;5;3;1	26S protease regulatory subunit 8	PSMC5	26.2183	18.8578		23.7979	22.4862	25.0803	24.4	31.4187	23.4428		28.7823	27.3205	30.2608	29.8134	26S proteasome regulatory subunit 8;Isoform of P62195, Isoform 2 of 26S proteasome regulatory subunit 8;Isoform of P62195, 26S proteasome regulatory subunit 8 (Fragment);Isoform of P62195, 26S proteasome regulatory subunit 8 (Fragment);Isoform of P62195, 2	10	22	22	21	1	0	10	6	11	16	1	0	10	6	11	16	1	0	9	5	10	15	76.8	76.8	73.9	45.626	406	406;398;263;257;241;215;169;143;127;52
O15027-5;F1T0I1;O15027;O15027-4;O15027-2;O15027-3;A0A3F2YNZ0;A0A3F2YNX0;X6RGP5;A0A0C4DH09;Q8N9G1	O15027-5;F1T0I1;O15027;O15027-4;O15027-2;O15027-3;A0A3F2YNZ0;A0A3F2YNX0;X6RGP5	60;58;58;57;56;56;51;50;36;27;9	60;58;58;57;56;56;51;50;36;27;9	60;58;58;57;56;56;51;50;36;27;9	Protein transport protein Sec16A	SEC16A	26.1739	18.3426	16.985	22.3244	21.968	25.3153	24.5249	34.1282	25.7248	25.8457	29.9429	29.6747	33.4307	32.274	Isoform of O15027, Isoform 5 of Protein transport protein Sec16A;Isoform of O15027, Protein transport protein sec16;Protein transport protein Sec16A;Isoform of O15027, Isoform 4 of Protein transport protein Sec16A;Isoform of O15027, Isoform 2 of Protein tr	11	60	60	60	4	4	21	22	53	49	4	4	21	22	53	49	4	4	21	22	53	49	38.9	38.9	38.9	254.13	2379	2379;2334;2357;2332;2312;2337;2154;2134;1059;751;385
P05023;P05023-4;P05023-3;P05023-2;P13637-3;P13637-2;P13637;A0A0A0MT26;M0R116;A0A2R8YEY8;B1AKY9;P50993;H0Y7C1;E9PRA5;Q5TC01;P54707-2;M0QXF2;P54707;A0A669K9X0;P20648;Q5TC02	P05023;P05023-4;P05023-3;P05023-2	31;31;31;22;14;14;14;14;14;14;11;11;9;4;4;3;3;3;2;2;2	31;31;31;22;14;14;14;14;14;14;11;11;9;4;4;3;3;3;2;2;2	23;23;23;16;7;7;7;7;7;7;4;4;3;0;2;0;1;0;0;1;2	Sodium/potassium-transporting ATPase subunit alpha-1	ATP1A1	26.1523	17.7194	19.2658	22.4759	22.3285	25.4412	24.0436	32.4298	23.2112	25.7696	28.5699	28.1519	31.7862	30.296	Sodium/potassium-transporting ATPase subunit alpha-1;Isoform of P05023, Isoform 4 of Sodium/potassium-transporting ATPase subunit alpha-1;Isoform of P05023, Isoform 3 of Sodium/potassium-transporting ATPase subunit alpha-1;Isoform of P05023, Isoform 2 of S	21	31	31	23	2	7	12	9	25	21	2	7	12	9	25	21	1	5	7	6	19	17	38.6	38.6	28.8	112.89	1023	1023;1023;992;681;1026;1024;1013;1226;983;1010;1009;1020;714;517;144;1045;251;1039;219;1035;106
Q14204;A0A7P0T9C4;A0A7P0TA13;A0A2R8Y5T0;A0A2R8Y706;A0A7P0T9R4;A0A7P0TAW9;A0A7P0T7V5;A0A7P0T916;A0A7P0T8N2;A0A7P0TBJ7;A0A7P0TAF3;A0A7P0TB75;A0A7P0T9K2;A0A2R8Y6H2;A0A7P0T9F1;A0A7P0T8W5;A0A2R8YFZ7;A0A7P0TAM4;A0A7P0T825;A0A7P0TB64;A0A7P0TAV5;A0A7P0T990;A0A7P0T942;A0A2R8YGC7;A0A7P0T9S3;A0A7P0T934;A0A7P0T9Y3;A0A7P0TBC9;A0A7P0TAS7;A0A7P0TB96	Q14204;A0A7P0T9C4;A0A7P0TA13;A0A2R8Y5T0;A0A2R8Y706;A0A7P0T9R4;A0A7P0TAW9;A0A7P0T7V5;A0A7P0T916;A0A7P0T8N2;A0A7P0TBJ7;A0A7P0TAF3;A0A7P0TB75;A0A7P0T9K2;A0A2R8Y6H2;A0A7P0T9F1;A0A7P0T8W5;A0A2R8YFZ7;A0A7P0TAM4;A0A7P0T825;A0A7P0TB64;A0A7P0TAV5;A0A7P0T990;A0A7P0T942;A0A2R8YGC7	235;233;233;233;233;231;229;225;215;213;213;207;207;201;201;192;188;188;182;182;145;143;140;132;132;113;113;66;59;11;6	235;233;233;233;233;231;229;225;215;213;213;207;207;201;201;192;188;188;182;182;145;143;140;132;132;113;113;66;59;11;6	235;233;233;233;233;231;229;225;215;213;213;207;207;201;201;192;188;188;182;182;145;143;140;132;132;113;113;66;59;11;6	Cytoplasmic dynein 1 heavy chain 1	DYNC1H1	26.1351	22.7721	20.997	23.7402	23.8814	24.6107	23.1581	35.2658	32.159	30.592	32.9936	32.9084	33.5202	32.4739	Cytoplasmic dynein 1 heavy chain 1;Isoform of Q14204, Cytoplasmic dynein 1 heavy chain 1;Isoform of Q14204, Cytoplasmic dynein 1 heavy chain 1;Isoform of Q14204, Cytoplasmic dynein 1 heavy chain 1;Isoform of Q14204, Cytoplasmic dynein 1 heavy chain 1;Isofo	31	235	235	235	113	84	141	151	118	119	113	84	141	151	118	119	113	84	141	151	118	119	54.9	54.9	54.9	532.4	4646	4646;4672;4637;4604;4597;4514;4459;4408;4234;4179;4174;4001;3966;3933;3965;3758;3668;3641;3576;3547;2969;2941;2898;2735;2726;2346;2341;1372;1189;186;88
P33993;P33993-3;P33993-2;C9J8M6	P33993;P33993-3;P33993-2	37;23;20;7	37;23;20;7	37;23;20;7	DNA replication licensing factor MCM7	MCM7	26.1022	18.0939	18.0559	22.822	21.5137	25.2335	24.3848	32.858	23.3418	25.4349	29.2403	29.1375	31.9101	31.2009	DNA replication licensing factor MCM7;Isoform of P33993, Isoform 3 of DNA replication licensing factor MCM7;Isoform of P33993, Isoform 2 of DNA replication licensing factor MCM7	4	37	37	37	1	6	16	16	29	33	1	6	16	16	29	33	1	6	16	16	29	33	57.6	57.6	57.6	81.307	719	719;543;389;183
Q9Y2A7;Q9Y2A7-2;P55160;F8W050;P55160-2	Q9Y2A7;Q9Y2A7-2	53;52;3;2;1	53;52;3;2;1	53;52;3;2;1	Nck-associated protein 1	NCKAP1	26.0579	25.0792	22.649	23.016	23.4742	22.2675	21.3371	33.3582	32.1874	30.309	30.7351	30.8332	29.3789	28.5441	Nck-associated protein 1;Isoform of Q9Y2A7, Isoform 2 of Nck-associated protein 1	5	53	53	53	35	35	28	26	14	14	35	35	28	26	14	14	35	35	28	26	14	14	47.6	47.6	47.6	128.79	1128	1128;1134;1127;449;1077
Q9NZI8;Q9NZI8-2	Q9NZI8;Q9NZI8-2	26;17	26;17	23;14	Insulin-like growth factor 2 mRNA-binding protein 1	IGF2BP1	25.9906	22.0494	21.3481	24.3233	24.1316	23.789	22.4666	31.6742	27.1076	28.3702	30.0076	29.6119	29.369	28.3487	Insulin-like growth factor 2 mRNA-binding protein 1;Isoform of Q9NZI8, Isoform 2 of Insulin-like growth factor 2 mRNA-binding protein 1	2	26	26	23	8	14	12	14	15	12	8	14	12	14	15	12	7	13	10	12	13	10	51.1	51.1	48.2	63.48	577	577;438
Q9C0C2;Q9C0C2-2;A0A2R8Y5C4;E9PKK0;E9PKE7	Q9C0C2;Q9C0C2-2	70;41;16;9;2	70;41;16;9;2	70;41;16;9;2	182 kDa tankyrase-1-binding protein	TNKS1BP1	25.974	24.4428	22.6183	23.6293	24.147	21.936	20.0744	33.4002	31.8911	30.2673	31.0358	31.429	29.0698	28.5918	182 kDa tankyrase-1-binding protein;Isoform of Q9C0C2, Isoform 2 of 182 kDa tankyrase-1-binding protein	5	70	70	70	52	44	41	47	14	19	52	44	41	47	14	19	52	44	41	47	14	19	51.6	51.6	51.6	181.79	1729	1729;778;283;243;143
Q9UIV1;Q9UIV1-2;E5RGH2;H0YAV9;E5RJE0;E5RHV9;E5RGA8;H0YBT3	Q9UIV1;Q9UIV1-2;E5RGH2;H0YAV9	12;11;6;6;2;2;2;1	12;11;6;6;2;2;2;1	11;10;5;5;2;2;2;1	CCR4-NOT transcription complex subunit 7	CNOT7	25.8911	23.47	22.5549	23.5369	24.888	19.8953	17.9603	31.0803	29.3013	27.7779	28.2089	29.6242	27.5473	25.4183	CCR4-NOT transcription complex subunit 7;Isoform of Q9UIV1, Isoform 2 of CCR4-NOT transcription complex subunit 7;Isoform of Q9UIV1, CCR4-NOT transcription complex subunit 7 (Fragment);Isoform of Q9UIV1, CCR4-NOT transcription complex subunit 7 (Fragment)	8	12	12	11	7	7	8	10	4	2	7	7	8	10	4	2	7	7	7	9	4	2	50.2	50.2	47.7	32.745	285	285;244;147;208;40;51;62;91
P53597;A0A494C0D1;H7C233	P53597;A0A494C0D1	12;6;1	12;6;1	12;6;1	Succinyl-CoA ligase [ADP/GDP-forming] subunit alpha, mitochondrial	SUCLG1	25.8267			20.7824	21.5718	25.0295	24.4838	30.7773			25.9717	25.3791	30.0229	29.2534	Succinate--CoA ligase [ADP/GDP-forming] subunit alpha, mitochondrial;Isoform of P53597, Succinate--CoA ligase [ADP/GDP-forming] subunit alpha, mitochondrial	3	12	12	12	0	0	3	1	8	10	0	0	3	1	8	10	0	0	3	1	8	10	42.5	42.5	42.5	36.249	346	346;211;105
Q08AM6;H3BUU8;Q08AM6-2;H3BQD9;H3BN23;A0A087WT26	Q08AM6	31;13;7;5;3;3	31;13;7;5;3;3	31;13;7;5;3;3	Protein VAC14 homolog	VAC14	25.8074	24.0207	23.0773	23.4947	23.4008	22.0279	22.4375	31.8111	30.0675	29.1677	29.5243	29.5932	27.4162	28.0525	Protein VAC14 homolog	6	31	31	31	19	13	12	16	5	8	19	13	12	16	5	8	19	13	12	16	5	8	48.2	48.2	48.2	87.972	782	782;201;214;260;40;185
Q92947;Q92947-2;K7EKT3;K7EQ99;K7ESA6;K7EKH1;K7ES74	Q92947;Q92947-2	18;16;5;3;3;2;1	18;16;5;3;3;2;1	18;16;5;3;3;2;1	Glutaryl-CoA dehydrogenase, mitochondrial	GCDH	25.7286			22.7119	20.7268	24.7421	24.1744	31.7035			28.0122	27.2052	30.9186	29.9566	Glutaryl-CoA dehydrogenase, mitochondrial;Isoform of Q92947, Isoform Short of Glutaryl-CoA dehydrogenase, mitochondrial	7	18	18	18	0	0	8	5	17	12	0	0	8	5	17	12	0	0	8	5	17	12	58.7	58.7	58.7	48.127	438	438;428;164;102;115;148;131
P43490;A0A7P0T895;A0A7P0T9I9;A0A7P0T8L3;A0A7P0T973;A0A7P0TAS5;A0A7P0T862;A0A7P0T931;A0A7P0T8D2;A0A0C4DFS8;A0A7P0TA73;A0A7P0TBB7;A0A7P0T941;A0A7P0Z466;B7Z8W6;A0A7P0Z4N0;A0A7P0T9F0;A0A7P0TB17;A0A7P0T8Z3;A0A7P0T8R4;A0A7P0TAI8;C9JG65;C9JF35;A0A7P0Z4L4;A0A7P0Z437;A0A7P0TAZ2	P43490;A0A7P0T895;A0A7P0T9I9;A0A7P0T8L3;A0A7P0T973;A0A7P0TAS5;A0A7P0T862;A0A7P0T931;A0A7P0T8D2;A0A0C4DFS8	20;20;20;17;17;17;16;15;14;14;9;9;9;9;8;6;6;6;6;6;6;5;5;4;4;4	20;20;20;17;17;17;16;15;14;14;9;9;9;9;8;6;6;6;6;6;6;5;5;4;4;4	20;20;20;17;17;17;16;15;14;14;9;9;9;9;8;6;6;6;6;6;6;5;5;4;4;4	Nicotinamide phosphoribosyltransferase	NAMPT	25.4485	17.8065		21.807	22.2598	24.6393	23.3561	31.4462	22.6645		28.2897	28.1813	30.6006	29.2947	Nicotinamide phosphoribosyltransferase;Isoform of P43490, Nicotinamide phosphoribosyltransferase;Isoform of P43490, Nicotinamide phosphoribosyltransferase;Isoform of P43490, Nicotinamide phosphoribosyltransferase;Isoform of P43490, Nicotinamide phosphoribo	26	20	20	20	1	0	11	10	13	12	1	0	11	10	13	12	1	0	11	10	13	12	54.8	54.8	54.8	55.52	491	491;490;488;464;444;426;404;425;375;368;253;283;253;252;241;188;175;173;162;152;150;88;73;53;124;51
P50991;P50991-2	P50991;P50991-2	26;23	26;23	26;23	T-complex protein 1 subunit delta	CCT4	25.4214	18.2367	21.1283	22.1197	21.5855	24.5426	23.2811	31.5321	24.0854	27.2627	28.7138	27.9488	30.4486	29.5048	T-complex protein 1 subunit delta;Isoform of P50991, Isoform 2 of T-complex protein 1 subunit delta	2	26	26	26	2	12	15	13	16	18	2	12	15	13	16	18	2	12	15	13	16	18	65.7	65.7	65.7	57.924	539	539;509
P40227;P40227-2;Q92526-3;Q92526;Q92526-2	P40227;P40227-2	20;17;4;4;3	20;17;4;4;3	20;17;4;4;3	T-complex protein 1 subunit zeta	CCT6A	25.4111	20.2947	21.897	22.903	21.1031	24.3326	22.9679	31.0082	26	27.9284	28.6466	26.9419	29.7232	28.5815	T-complex protein 1 subunit zeta;Isoform of P40227, Isoform 2 of T-complex protein 1 subunit zeta	5	20	20	20	4	9	13	5	13	11	4	9	13	5	13	11	4	9	13	5	13	11	50.3	50.3	50.3	58.024	531	531;486;493;530;485
Q00839;Q00839-2;A0A1W2PPS1;A0A1X7SBS1;A0A1W2PP35;Q5RI18;A0A1W2PPL4;A0A1W2PPH7;A0A1W2PP34;A0A1W2PQL0;A0A1W2PQ74;A0A1W2PRZ7;A0A1W2PQD4;A0A1W2PRI6;A0A1W2PPE9;A0A1W2PNG3;A0A1W2PP22	Q00839;Q00839-2;A0A1W2PPS1;A0A1X7SBS1;A0A1W2PP35;Q5RI18;A0A1W2PPL4;A0A1W2PPH7;A0A1W2PP34;A0A1W2PQL0;A0A1W2PQ74;A0A1W2PRZ7;A0A1W2PQD4	26;26;26;24;22;22;20;20;20;20;20;17;14;4;3;2;1	26;26;26;24;22;22;20;20;20;20;20;17;14;4;3;2;1	26;26;26;24;22;22;20;20;20;20;20;17;14;4;3;2;1	Heterogeneous nuclear ribonucleoprotein U	HNRNPU	25.4087	22.1697	20.969	23.6575	21.2678	23.7423	22.9287	31.8489	28.5245	27.6716	29.3016	28.6654	30.4148	29.4809	Heterogeneous nuclear ribonucleoprotein U;Isoform of Q00839, Isoform 2 of Heterogeneous nuclear ribonucleoprotein U;Isoform of Q00839, Heterogeneous nuclear ribonucleoprotein U;Isoform of Q00839, Heterogeneous nuclear ribonucleoprotein U;Isoform of Q00839,	17	26	26	26	10	10	15	13	13	14	10	10	15	13	13	14	10	10	15	13	13	14	33.1	33.1	33.1	90.583	825	825;806;804;744;728;602;547;549;546;527;372;302;327;128;48;70;181
P54132;A0A7P0TBM9;A0A3B3IT82;H0YNU5;H0YLV8	P54132;A0A7P0TBM9;A0A3B3IT82;H0YNU5	62;60;60;58;11	62;60;60;58;11	62;60;60;58;11	Bloom syndrome protein	BLM	25.3979	24.5115	22.8614	22.1839	22.334	20.9852	19.0594	32.7257	31.5056	30.6137	29.4468	30.295	28.1542	25.905	Bloom syndrome protein;Isoform of P54132, Bloom syndrome protein;Isoform of P54132, DNA helicase;Isoform of P54132, DNA helicase	5	62	62	62	47	48	24	32	11	7	47	48	24	32	11	7	47	48	24	32	11	7	57.3	57.3	57.3	159	1417	1417;1372;1386;1286;413
Q96TA2-3;Q96TA2-2;Q96TA2;Q96I63;R4GNA5;Q5T8D1;Q5T8D2	Q96TA2-3;Q96TA2-2;Q96TA2;Q96I63	22;22;22;21;8;8;6	22;22;22;21;8;8;6	22;22;22;21;8;8;6	ATP-dependent zinc metalloprotease YME1L1	YME1L1	25.3935	17.1573		23.3691	23.4952	23.702	22.8627	31.4356	22.4427		29.2667	30.0184	29.3193	28.8845	Isoform of Q96TA2, Isoform 3 of ATP-dependent zinc metalloprotease YME1L1;Isoform of Q96TA2, Isoform 2 of ATP-dependent zinc metalloprotease YME1L1;ATP-dependent zinc metalloprotease YME1L1;Isoform of Q96TA2, ATP-dependent zinc metalloprotease YME1L1	7	22	22	22	1	0	15	17	10	11	1	0	15	17	10	11	1	0	15	17	10	11	37.9	37.9	37.9	75.981	683	683;716;773;740;243;253;248
P43686;P43686-2	P43686;P43686-2	21;19	21;19	21;19	26S protease regulatory subunit 6B	PSMC4	25.3912	18.1734	18.2219	22.5982	23.004	23.5397	23.9715	31.651	24.0537	24.3097	28.9923	28.9134	30.2229	29.9556	26S proteasome regulatory subunit 6B;Isoform of P43686, Isoform 2 of 26S proteasome regulatory subunit 6B	2	21	21	21	3	4	12	13	13	17	3	4	12	13	13	17	3	4	12	13	13	17	59.8	59.8	59.8	47.366	418	418;387
Q9NZB2;Q9NZB2-6;Q9NZB2-4;Q9NZB2-5;A0A0C4DG79;A0A0C4DH52;Q9NZB2-2;Q5T035;F8W881;Q9NX05	Q9NZB2;Q9NZB2-6;Q9NZB2-4;Q9NZB2-5	43;42;40;23;20;20;19;2;1;1	43;42;40;23;20;20;19;2;1;1	36;35;34;23;14;20;19;2;1;1	Constitutive coactivator of PPAR-gamma-like protein 1	FAM120A	25.1601	22.6926	22.2451	23.2475	23.0739	22.2053	21.0152	32.4092	29.4289	29.3787	30.649	30.5428	29.2362	28.5847	Constitutive coactivator of PPAR-gamma-like protein 1;Isoform of Q9NZB2, Isoform F of Constitutive coactivator of PPAR-gamma-like protein 1;Isoform of Q9NZB2, Isoform D of Constitutive coactivator of PPAR-gamma-like protein 1;Isoform of Q9NZB2, Isoform E o	10	43	43	36	20	27	27	30	15	14	20	27	27	30	15	14	16	20	23	25	11	11	48.1	48.1	39	121.89	1118	1118;1146;1072;651;494;495;628;196;895;1096
A0A7I2V4I6;P22626;A0A7I2V4N1;A0A024RA28;A0A7I2V3P1;A0A7I2V323;P22626-2;A0A7I2V4S4;A0A7I2V3P7;A0A087WUI2;A0A7I2YQN4;A0A7I2V4N0	A0A7I2V4I6;P22626;A0A7I2V4N1;A0A024RA28;A0A7I2V3P1;A0A7I2V323;P22626-2;A0A7I2V4S4;A0A7I2V3P7;A0A087WUI2	13;13;12;12;12;12;12;11;11;8;5;5	13;13;12;12;12;12;12;11;11;8;5;5	13;13;12;12;12;12;12;11;11;8;5;5	Heterogeneous nuclear ribonucleoproteins A2/B1	HNRNPA2B1;HNRPA2B1	25.1566	19.322	19.3654	22.682	21.8749	24.0464	22.9618	30.5993	26.9371	26.6565	28.3726	28.1783	28.9259	27.7843	Isoform of P22626, Heterogeneous nuclear ribonucleoproteins A2/B1;Heterogeneous nuclear ribonucleoproteins A2/B1;Isoform of P22626, Heterogeneous nuclear ribonucleoproteins A2/B1;Isoform of P22626, Heterogeneous nuclear ribonucleoprotein A2/B1, isoform CRA	12	13	13	13	6	9	6	7	6	5	6	9	6	7	6	5	6	9	6	7	6	5	52.8	52.8	52.8	34.259	318	318;353;301;301;309;333;341;260;325;261;155;158
P07814;V9GYZ6;V9GZ76	P07814;V9GYZ6	69;44;2	69;44;2	69;44;2	Bifunctional glutamate/proline--tRNA ligase;Glutamate--tRNA ligase;Proline--tRNA ligase	EPRS	25.1041	19.8926	19.5969	22.3455	22.6469	23.9357	22.6	32.9488	28.132	28.1333	30.3692	29.9871	31.8174	30.4496	Bifunctional glutamate/proline--tRNA ligase;Isoform of P07814, Glutamyl-tRNA synthetase (Fragment)	3	69	69	69	18	20	38	34	44	46	18	20	38	34	44	46	18	20	38	34	44	46	56.2	56.2	56.2	170.59	1512	1512;968;194
P55072;A0A7P0TAW3;A0A7I2V540;C9JUP7;A0A7P0T8A3;A0A7P0TAQ1;A0A7P0T8Q5;A0A7P0Z4C6;A0A7I2V2Y2;A0A7I2V5G8;A0A7P0TAY0;A0A7P0T971;A0A7P0TBK7;A0A7P0Z4D1;A0A7P0T946;A0A7P0TA22;A0A7I2YQJ0	P55072;A0A7P0TAW3;A0A7I2V540;C9JUP7;A0A7P0T8A3;A0A7P0TAQ1;A0A7P0T8Q5;A0A7P0Z4C6;A0A7I2V2Y2	38;38;35;35;35;33;31;29;22;18;9;3;3;3;3;2;2	38;38;35;35;35;33;31;29;22;18;9;3;3;3;3;2;2	38;38;35;35;35;33;31;29;22;18;9;3;3;3;3;2;2	Transitional endoplasmic reticulum ATPase	VCP	25.0612	23.2994	23.4456	22.6612	22.0908	20.1214	19.9631	31.5896	29.5242	30.1714	29.0893	28.5659	27.5176	26.416	Transitional endoplasmic reticulum ATPase;Isoform of P55072, Transitional endoplasmic reticulum ATPase;Isoform of P55072, 15S Mg(2+)-ATPase p97 subunit;Isoform of P55072, 15S Mg(2+)-ATPase p97 subunit;Isoform of P55072, Transitional endoplasmic reticulum A	17	38	38	38	19	32	15	13	5	7	19	32	15	13	5	7	19	32	15	13	5	7	46.3	46.3	46.3	89.321	806	806;772;804;761;760;733;754;694;458;334;237;55;107;102;77;76;43
Q96Q89-3;Q96Q89;Q96Q89-2;Q96Q89-4;Q96Q89-5;A0A0A0MSJ5	Q96Q89-3;Q96Q89;Q96Q89-2;Q96Q89-4	78;78;77;73;22;5	78;78;77;73;22;5	78;78;77;73;22;5	Kinesin-like protein KIF20B	KIF20B	25.0481	22.926	21.851	23.2254	22.3448	22.113	21.6412	32.9914	30.9652	29.6532	31.1409	30.7678	29.4557	29.3108	Isoform of Q96Q89, Isoform 3 of Kinesin-like protein KIF20B;Kinesin-like protein KIF20B;Isoform of Q96Q89, Isoform 2 of Kinesin-like protein KIF20B;Isoform of Q96Q89, Isoform 4 of Kinesin-like protein KIF20B	6	78	78	78	42	40	48	41	19	23	42	40	48	41	19	23	42	40	48	41	19	23	52.3	52.3	52.3	206.13	1780	1780;1820;1853;1722;512;206
Q9HC77;F6VUX8;Q9HC77-2;H0Y5L8	Q9HC77;F6VUX8;Q9HC77-2	58;45;42;18	58;45;42;18	58;45;42;18	Centromere protein J	CENPJ	25.0045	23.9254	21.3295	22.2354	22.6879	21.1963	19.9251	32.82	31.6627	30.21	29.736	29.9153	29.4092	28.2593	Centromere protein J;Isoform of Q9HC77, Centromere protein J;Isoform of Q9HC77, Isoform 2 of Centromere protein J	4	58	58	58	47	33	23	24	10	12	47	33	23	24	10	12	47	33	23	24	10	12	39	39	39	153	1338	1338;1136;1086;196
Q8NI60-3;Q8NI60;Q8NI60-4;Q8NI60-2	Q8NI60-3;Q8NI60;Q8NI60-4;Q8NI60-2	16;16;12;8	16;16;12;8	16;16;12;8	Atypical kinase ADCK3, mitochondrial	ADCK3	24.9888			22.9321	23.2353	23.8781	24.8311	31.7487			29.2859	28.6553	30.7844	29.3446	Isoform of Q8NI60, Isoform 3 of Atypical kinase COQ8A, mitochondrial;Atypical kinase COQ8A, mitochondrial;Isoform of Q8NI60, Isoform 4 of Atypical kinase COQ8A, mitochondrial;Isoform of Q8NI60, Isoform 2 of Atypical kinase COQ8A, mitochondrial	4	16	16	16	0	0	12	11	11	9	0	0	12	11	11	9	0	0	12	11	11	9	28.6	28.6	28.6	66.626	595	595;647;368;163
V9GYY3;F5H2F4;P11586;V9GZ78;A0A494C1T2	V9GYY3;F5H2F4;P11586;V9GZ78;A0A494C1T2	45;45;45;39;30	45;45;45;39;30	44;44;44;38;29	C-1-tetrahydrofolate synthase, cytoplasmic;Methylenetetrahydrofolate dehydrogenase;Methenyltetrahydrofolate cyclohydrolase;Formyltetrahydrofolate synthetase;C-1-tetrahydrofolate synthase, cytoplasmic, N-terminally processed	MTHFD1	24.9757	17.0078	17.8502	22.1521	20.9139	24.2746	22.4743	32.37	22.7082	25.991	29.7307	28.6229	31.4933	30.0989	Isoform of P11586, C-1-tetrahydrofolate synthase, cytoplasmic;Isoform of P11586, C-1-tetrahydrofolate synthase, cytoplasmic;C-1-tetrahydrofolate synthase, cytoplasmic;Isoform of P11586, C-1-tetrahydrofolate synthase, cytoplasmic;Isoform of P11586, C-1-tetr	5	45	45	44	1	6	23	13	29	31	1	6	23	13	29	31	1	6	22	12	29	30	62.7	62.7	61.6	99.719	922	922;964;935;854;644
Q9P2M7;Q9P2M7-2;H0Y4A8	Q9P2M7;Q9P2M7-2	62;34;3	62;34;3	51;23;3	Cingulin	CGN	24.9033	24.1214	22.8718	19.892	22.095			32.2142	31.4383	30.3483	26.8822	29.1161			Cingulin;Isoform of Q9P2M7, Isoform 2 of Cingulin	3	62	62	51	43	38	5	19	0	0	43	38	5	19	0	0	34	30	3	14	0	0	56.4	56.4	43	136.38	1197	1197;771;131
Q8N1F7;H3BVG0;Q8N1F7-2;H3BM93;H3BRI8;H3BV11;H3BNN5;H3BPA9;H3BMX0;H3BP95;H3BV15;H3BVE2;H3BRD9;H3BNG7	Q8N1F7;H3BVG0;Q8N1F7-2	27;24;21;8;7;6;5;5;4;4;3;3;2;1	27;24;21;8;7;6;5;5;4;4;3;3;2;1	27;24;21;8;7;6;5;5;4;4;3;3;2;1	Nuclear pore complex protein Nup93	NUP93	24.8534	18.1528	15.9955	21.1507	20.0909	24.2127	22.8111	31.444	23.8252	23.4767	27.2822	26.9045	30.7511	29.5731	Nuclear pore complex protein Nup93;Isoform of Q8N1F7, Nuclear pore complex protein Nup93;Isoform of Q8N1F7, Isoform 2 of Nuclear pore complex protein Nup93	14	27	27	27	1	3	10	6	22	21	1	3	10	6	22	21	1	3	10	6	22	21	39.1	39.1	39.1	93.487	819	819;880;696;178;151;136;132;229;125;156;84;117;140;40
Q9Y6G9;E9PHI6;C9JGM7;C9JLW1	Q9Y6G9;E9PHI6	20;16;3;3	20;16;3;3	20;16;3;3	Cytoplasmic dynein 1 light intermediate chain 1	DYNC1LI1	24.8462	21.8915	21.3049	22.2329	23.0897	23.1066	21.6905	31.5709	28.2724	26.2118	28.7825	29.5536	30.0884	28.5634	Cytoplasmic dynein 1 light intermediate chain 1;Isoform of Q9Y6G9, Dynein light intermediate chain	4	20	20	20	10	6	10	17	9	11	10	6	10	17	9	11	10	6	10	17	9	11	52.6	52.6	52.6	56.578	523	523;407;190;192
Q9Y5V3;Q9Y5V3-2	Q9Y5V3;Q9Y5V3-2	24;24	24;24	22;22	Melanoma-associated antigen D1	MAGED1	24.8224			19.1174	20.1784	24.1957	23.0521	30.8415			25.688	25.4083	29.8739	29.6484	Melanoma-associated antigen D1;Isoform of Q9Y5V3, Isoform 2 of Melanoma-associated antigen D1	2	24	24	22	0	0	4	5	18	16	0	0	4	5	18	16	0	0	4	5	16	14	31.4	31.4	29.8	86.16	778	778;834
P09651;P09651-2;A0A7I2V3R8;F8W6I7;P09651-3;A0A7I2V3W0;A0A7I2V2L6;F8W646;A0A7I2YQX9;F8VZ49;A0A2R8Y4L2;F8VTQ5;H0YH80;A0A7I2V2Z4;Q32P51;F8VYN5;A0A7I2V3W4;A0A7I2V3C7;A0A7I2V4M0;A0A7I2YQ85;A0A7I2YQY2;A0A7I2YQV3;A0A7I2V334;A0A7I2V5T1;A0A7I2V459;A0A7I2V360;A0A7I2V2M7;A0A7I2V4F8;A0A7I2V497;A0A7I2V520;A0A7I2V2Q7;A0A7I2V453;A0A7I2V2R4;A0A7I2V3K5;A0A7I2V661;A0A7I2V5P1;A0A7I2V4E2;A0A7I2V2X1;A0A7I2V4P7;A0A7I2…	P09651;P09651-2;A0A7I2V3R8;F8W6I7;P09651-3;A0A7I2V3W0;A0A7I2V2L6;F8W646;A0A7I2YQX9;F8VZ49;A0A2R8Y4L2	15;15;15;15;15;13;12;10;10;9;8;6;5;4;4;4;4;4;4;4;3;3;2;1;1;1;1;1;1;1;1;1;1;1;1;1;1;1;1;1;1;1;1;1	15;15;15;15;15;13;12;10;10;9;8;6;5;4;4;4;4;4;4;4;3;3;2;1;1;1;1;1;1;1;1;1;1;1;1;1;1;1;1;1;1;1;1;1	15;15;15;15;15;13;12;10;10;9;8;6;5;4;4;4;4;4;4;4;3;3;2;1;1;1;1;1;1;1;1;1;1;1;1;1;1;1;1;1;1;1;1;1	Heterogeneous nuclear ribonucleoprotein A1;Heterogeneous nuclear ribonucleoprotein A1, N-terminally processed	HNRNPA1	24.7805	21.8697	21.4388	22.3468	23.3354	23.554	22.0995	31.8071	27.9786	28.2321	29.5723	28.2772	30.5076	28.975	Heterogeneous nuclear ribonucleoprotein A1;Isoform of P09651, Isoform A1-A of Heterogeneous nuclear ribonucleoprotein A1;Isoform of P09651, Helix-destabilizing protein;Isoform of P09651, Helix-destabilizing protein;Isoform of P09651, Isoform 2 of Heterogen	44	15	15	15	6	12	9	5	9	11	6	12	9	5	9	11	6	12	9	5	9	11	43.8	43.8	43.8	38.746	372	372;320;319;307;267;326;242;156;275;231;275;145;191;48;320;69;58;54;53;49;45;54;83;83;97;108;104;99;32;97;96;83;78;77;70;70;65;61;60;56;77;55;54;56
P47897;P47897-2;A0A1B0GVU9;B4DDN1;C9J165;A0A0U1RQT0;H7C0R3;A0A0U1RQM8;A0A0U1RQE9;A0A0U1RRI9;A0A0U1RQU2;A0A1B0GTT3;A0A0U1RQQ5;A0A0U1RQL2;F2Z2V6;A0A0U1RR66;A0A0U1RQC3;A0A0U1RQX5;A0A0U1RRJ7;A0A0U1RQJ6;A0A0U1RRC8;A0A0U1RQX9	P47897;P47897-2;A0A1B0GVU9;B4DDN1	23;21;18;15;10;9;9;8;8;7;7;6;6;4;4;3;3;2;1;1;1;1	23;21;18;15;10;9;9;8;8;7;7;6;6;4;4;3;3;2;1;1;1;1	23;21;18;15;10;9;9;8;8;7;7;6;6;4;4;3;3;2;1;1;1;1	Glutamine--tRNA ligase	QARS	24.7789	20.253	20.1863	22.812	21.6112	22.9367	22.8853	31.2981	25.9185	26.5599	29.1131	28.2358	29.8909	29.1259	Glutamine--tRNA ligase;Isoform of P47897, Isoform 2 of Glutamine--tRNA ligase;Isoform of P47897, Glutaminyl-tRNA synthetase (Fragment);Isoform of P47897, Glutaminyl-tRNA synthetase	22	23	23	23	3	8	16	14	13	14	3	8	16	14	13	14	3	8	16	14	13	14	37	37	37	87.798	775	775;764;736;630;339;342;253;173;187;182;174;169;194;191;100;173;67;134;68;96;91;83
Q14683;G8JLG1;A0A6Q8PHC3;V9GY57;V9GYN9	Q14683;G8JLG1;A0A6Q8PHC3	52;50;41;7;2	52;50;41;7;2	52;50;41;7;2	Structural maintenance of chromosomes protein 1A;Structural maintenance of chromosomes protein	SMC1A	24.7733		16.4312	19.926	20.8907	23.8264	23.3608	32.069		23.9358	27.8802	27.773	31.153	30.598	Structural maintenance of chromosomes protein 1A;Isoform of Q14683, Structural maintenance of chromosomes protein;Isoform of Q14683, Structural maintenance of chromosomes protein 1A	5	52	52	52	0	3	18	11	39	40	0	3	18	11	39	40	0	3	18	11	39	40	48.3	48.3	48.3	143.23	1233	1233;1211;977;279;54
O14980;A0A7I2V461;A0A7I2V2S3;A0A7I2V2Y6;A0A7I2YQV4;A0A7I2V3W6;A0A7I2V2H0;A0A7I2V3P3;A0A7I2V6B9;A0A7I2V3N0;A0A7I2V488;A0A7I2V4A3;A0A7I2YQX3;C9JKM9;C9J673;A0A7I2V2C5;A0A7I2V3J1;A0A7I2YQP1;C9IYM2;A0A7P0Z4B7;F8WF71;A0A7I2V396	O14980;A0A7I2V461;A0A7I2V2S3;A0A7I2V2Y6;A0A7I2YQV4;A0A7I2V3W6;A0A7I2V2H0;A0A7I2V3P3;A0A7I2V6B9;A0A7I2V3N0;A0A7I2V488;A0A7I2V4A3;A0A7I2YQX3	26;25;24;23;23;23;23;23;20;20;19;16;16;10;6;5;5;5;3;3;3;1	26;25;24;23;23;23;23;23;20;20;19;16;16;10;6;5;5;5;3;3;3;1	26;25;24;23;23;23;23;23;20;20;19;16;16;10;6;5;5;5;3;3;3;1	Exportin-1	XPO1	24.7671	16.418	16.8414	22.4506	22.4337	23.4992	22.2802	31.5581	23.5808	23.7274	29.4085	29.0032	30.1571	29.3567	Exportin-1;Isoform of O14980, Exportin-1;Isoform of O14980, Exportin-1;Isoform of O14980, Exportin-1;Isoform of O14980, Exportin-1;Isoform of O14980, Exportin-1;Isoform of O14980, Exportin-1;Isoform of O14980, Exportin-1;Isoform of O14980, Exportin-1;Isofo	22	26	26	26	2	1	16	16	15	18	2	1	16	16	15	18	2	1	16	16	15	18	32.2	32.2	32.2	123.38	1071	1071;1056;952;1026;1007;999;979;941;940;735;904;688;677;451;132;115;115;115;62;136;82;55
P48643;E7ENZ3;B7ZAR1;E9PCA1;P48643-2;H0Y914;D6RIZ7	P48643;E7ENZ3;B7ZAR1;E9PCA1;P48643-2	20;19;18;18;17;2;1	20;19;18;18;17;2;1	20;19;18;18;17;2;1	T-complex protein 1 subunit epsilon	CCT5	24.7183	19.5489	21.3913	20.5316	22.3019	22.6158	23.3873	31.4348	25.6812	27.3841	28.2995	28.2312	29.956	29.8784	T-complex protein 1 subunit epsilon;Isoform of P48643, T-complex protein 1 subunit epsilon;Isoform of P48643, CCT-epsilon;Isoform of P48643, CCT-epsilon;Isoform of P48643, Isoform 2 of T-complex protein 1 subunit epsilon	7	20	20	20	5	9	9	8	11	18	5	9	9	8	11	18	5	9	9	8	11	18	46	46	46	59.67	541	541;486;503;520;448;62;44
P41252;J3KR24;A0A0A0MSX9	P41252;J3KR24;A0A0A0MSX9	43;40;40	43;40;40	43;40;40	Isoleucine--tRNA ligase, cytoplasmic	IARS	24.6849	19.0974	19.8669	22.7998	21.7678	23.0653	22.4689	31.8287	26.7548	26.8621	29.6866	28.6489	30.4607	29.6042	Isoleucine--tRNA ligase, cytoplasmic;Isoform of P41252, Isoleucyl-tRNA synthetase;Isoform of P41252, Isoleucyl-tRNA synthetase	3	43	43	43	6	12	22	17	25	25	6	12	22	17	25	25	6	12	22	17	25	25	38.1	38.1	38.1	144.5	1262	1262;1121;1242
A0A7I2V5M5;A0A7I2V428;C9JLB1;H7BY16;P19338;A0A7I2V3F3;A0A7I2V2U7;A0A7I2V349;A0A7I2V506;A0A7I2V699;A0A7I2V2S8	A0A7I2V5M5;A0A7I2V428;C9JLB1;H7BY16;P19338;A0A7I2V3F3;A0A7I2V2U7;A0A7I2V349;A0A7I2V506;A0A7I2V699	25;25;25;25;25;24;23;22;22;18;10	25;25;25;25;25;24;23;22;22;18;10	25;25;25;25;25;24;23;22;22;18;10	Nucleolin	NCL	24.531	19.5905	22.0892	22.544	20.8582	23.6389	21.5934	31.7205	24.9906	27.4058	29.3868	28.4928	30.5561	29.3173	Isoform of P19338, Nucleolin;Isoform of P19338, Nucleolin;Isoform of P19338, Nucleolin;Isoform of P19338, Nucleolin;Nucleolin;Isoform of P19338, Nucleolin;Isoform of P19338, Nucleolin;Isoform of P19338, Nucleolin;Isoform of P19338, Nucleolin;Isoform of P19	11	25	25	25	3	11	17	13	15	13	3	11	17	13	15	13	3	11	17	13	15	13	37.1	37.1	37.1	73.641	672	672;689;694;734;710;695;626;595;602;616;389
P43246;A0A2R8YFH0;E9PHA6;A0A2R8Y6P0;A0A2R8YG02;P43246-2;A0A2R8Y7S8;A0A2R8Y713	P43246;A0A2R8YFH0;E9PHA6;A0A2R8Y6P0;A0A2R8YG02;P43246-2;A0A2R8Y7S8	16;15;15;15;15;14;13;1	16;15;15;15;15;14;13;1	16;15;15;15;15;14;13;1	DNA mismatch repair protein Msh2	MSH2	24.5264	17.7911		21.0593	20.5935	23.6177	22.7992	30.6	23.2831		26.9583	26.2441	29.697	29.0006	DNA mismatch repair protein Msh2;Isoform of P43246, DNA mismatch repair protein;Isoform of P43246, DNA mismatch repair protein;Isoform of P43246, DNA mismatch repair protein;Isoform of P43246, DNA mismatch repair protein;Isoform of P43246, Isoform 2 of DNA	8	16	16	16	1	0	4	4	10	15	1	0	4	4	10	15	1	0	4	4	10	15	21.9	21.9	21.9	104.74	934	934;918;921;924;938;868;558;168
Q9UQE7	Q9UQE7	43	43	43	Structural maintenance of chromosomes protein 3	SMC3	24.0656	15.7694	15.5919	20.347	20.0124	23.3355	22.0939	31.6343	21.7918	22.6837	28.2269	27.7135	30.8711	29.6193	Structural maintenance of chromosomes protein 3	1	43	43	43	1	3	14	12	29	34	1	3	14	12	29	34	1	3	14	12	29	34	44.4	44.4	44.4	141.54	1217	1217
O95613;O95613-2;H7C2A3	O95613;O95613-2	127;123;3	127;123;3	127;123;3	Pericentrin	PCNT	23.9947	22.645	20.8055	21.2924	22.3442	18.3863	16.4471	33.1242	31.8498	30.0997	30.0614	31.5104	26.9898	24.7781	Pericentrin;Isoform of O95613, Isoform 2 of Pericentrin	3	127	127	127	73	49	45	81	5	3	73	49	45	81	5	3	73	49	45	81	5	3	48	48	48	378.03	3336	3336;3139;228
P26599-3;P26599-2;A0A0U1RRM4;P26599;A0A7I2V621;A6NLN1;A0A6Q8PEX4;A0A7I2V4H6;K7EK45;K7EKJ7;A0A0D9SF20;A0A087WUW5;A0A087WU68;K7ES59;K7ELW5;O95758-7;O95758-1;O95758-2;O95758;O95758-5;O95758-4;O95758-6	P26599-3;P26599-2;A0A0U1RRM4;P26599;A0A7I2V621;A6NLN1;A0A6Q8PEX4;A0A7I2V4H6	15;15;15;15;14;14;9;9;6;6;6;4;4;4;3;1;1;1;1;1;1;1	15;15;15;15;14;14;9;9;6;6;6;4;4;4;3;1;1;1;1;1;1;1	15;15;15;15;14;14;9;9;6;6;6;4;4;4;3;1;1;1;1;1;1;1	Polypyrimidine tract-binding protein 1	PTBP1	23.9332	21.4102	20.8251	22.5946	21.6157	22.1375	21.6661	30.5558	25.6582	27.0294	29.3199	28.2317	28.3404	25.9141	Isoform of P26599, Isoform 3 of Polypyrimidine tract-binding protein 1;Isoform of P26599, Isoform 2 of Polypyrimidine tract-binding protein 1;Isoform of P26599, Polypyrimidine tract-binding protein 1;Polypyrimidine tract-binding protein 1;Isoform of P26599	22	15	15	15	4	9	10	7	7	6	4	9	10	7	7	6	4	9	10	7	7	6	44.5	44.5	44.5	59.632	557	557;550;588;531;559;527;339;313;256;237;197;81;227;149;105;457;521;547;552;555;558;524
P67809;H0Y449;C9J5V9;Q9Y2T7	P67809;H0Y449	15;11;5;3	15;11;5;3	9;9;3;0	Nuclease-sensitive element-binding protein 1	YBX1	23.9084	20.424	21.1243	21.9687	21.8525	20.7228	21.2129	30.494	26.3281	26.9043	28.8938	27.3407	28.1517	28.3217	Y-box-binding protein 1;Isoform of P67809, Y-box-binding protein 1 (Fragment)	4	15	15	9	4	7	9	7	9	9	4	7	9	7	9	9	3	3	5	3	7	6	54.6	54.6	43.8	35.924	324	324;374;216;364
P09874;A0A7I2V3E1;A0A7I2V625;A0A7I2V5E9;A0A7I2V384	P09874;A0A7I2V3E1	49;42;18;15;3	49;42;18;15;3	49;42;18;15;3	Poly [ADP-ribose] polymerase 1	PARP1	23.7694	18.6266	21.768	22.0331	20.1813	20.736	21.5621	31.6695	27.4878	29.2327	29.2651	28.7211	29.5273	29.4534	Poly [ADP-ribose] polymerase 1;Isoform of P09874, Poly [ADP-ribose] polymerase	5	49	49	49	12	31	23	20	19	15	12	31	23	20	19	15	12	31	23	20	19	15	58.9	58.9	58.9	113.08	1014	1014;971;369;308;100
Q07065	Q07065	23	23	23	Cytoskeleton-associated protein 4	CKAP4	23.7079	19.6689	19.4241	22.3692	22.601	22.9022	20.8752	30.2279	24.9168	24.6721	28.1851	28.4227	28.261	27.6625	Cytoskeleton-associated protein 4	1	23	23	23	5	3	11	16	6	11	5	3	11	16	6	11	5	3	11	16	6	11	50.7	50.7	50.7	66.022	602	602
Q9H9A5-2;Q9H9A5;Q9H9A5-3;Q9H9A5-4;E9PCN5;Q9H9A5-5;H7C0K1;H7C1X9	Q9H9A5-2;Q9H9A5;Q9H9A5-3;Q9H9A5-4;E9PCN5;Q9H9A5-5	17;17;15;14;12;12;7;2	17;17;15;14;12;12;7;2	1;1;1;1;1;0;0;0	CCR4-NOT transcription complex subunit 10	CNOT10	23.6735	22.9208	19.5733	19.0317	21.8035	18.8181	18.5236	30.5274	29.3622	27.4051	27.7346	28.4912	25.9512	23.7715	Isoform of Q9H9A5, Isoform 2 of CCR4-NOT transcription complex subunit 10;CCR4-NOT transcription complex subunit 10;Isoform of Q9H9A5, Isoform 3 of CCR4-NOT transcription complex subunit 10;Isoform of Q9H9A5, Isoform 4 of CCR4-NOT transcription complex sub	8	17	17	1	14	9	8	13	3	3	14	9	8	13	3	3	1	1	1	1	0	0	34.2	34.2	3.6	82.18	743	743;744;717;695;609;451;229;210
P52701;A0A494C0M1;P52701-3;P52701-4;P52701-2;A0A087WWJ1;A0A087WYT6;C9JH55;C9J8Y8;C9J7Y7;F8WAX8;F8W7G9	P52701;A0A494C0M1;P52701-3;P52701-4;P52701-2;A0A087WWJ1	41;38;37;35;29;28;8;3;3;3;3;2	41;38;37;35;29;28;8;3;3;3;3;2	41;38;37;35;29;28;8;3;3;3;3;2	DNA mismatch repair protein Msh6	MSH6	23.6406			18.7607	16.749	23.0214	22.1219	31.2127			25.4859	22.8987	30.3777	29.9521	DNA mismatch repair protein Msh6;Isoform of P52701, DNA mismatch repair protein;Isoform of P52701, Isoform 3 of DNA mismatch repair protein Msh6;Isoform of P52701, Isoform 4 of DNA mismatch repair protein Msh6;Isoform of P52701, Isoform GTBP-alt of DNA mis	12	41	41	41	0	0	6	2	28	29	0	0	6	2	28	29	0	0	6	2	28	29	38.7	38.7	38.7	152.78	1360	1360;1261;1230;1058;1068;1067;327;101;115;151;160;104
A0A2R8YD50;P51659;P51659-3;P51659-2;E7ER27;A0A2R8YDT8;A0A2R8YF45;A0A2R8Y7L2;E7ET17;E7EPL9;A0A2R8Y7W2;A0A2R8YEG2	A0A2R8YD50;P51659;P51659-3;P51659-2;E7ER27;A0A2R8YDT8;A0A2R8YF45	27;27;22;22;21;14;14;13;13;10;3;2	27;27;22;22;21;14;14;13;13;10;3;2	27;27;22;22;21;14;14;13;13;10;3;2	Peroxisomal multifunctional enzyme type 2;(3R)-hydroxyacyl-CoA dehydrogenase;Enoyl-CoA hydratase 2	HSD17B4	23.5457	20.5077	21.8476	20.4244	21.3639	20.9184	19.767	30.8966	27.2718	28.8745	28.4292	28.388	28.9083	26.9346	Isoform of P51659, Peroxisomal multifunctional enzyme type 2;Peroxisomal multifunctional enzyme type 2;Isoform of P51659, Isoform 3 of Peroxisomal multifunctional enzyme type 2;Isoform of P51659, Isoform 2 of Peroxisomal multifunctional enzyme type 2;Isofo	12	27	27	27	8	19	10	13	8	7	8	19	10	13	8	7	8	19	10	13	8	7	41.2	41.2	41.2	76.837	711	711;736;718;761;500;166;172;589;599;474;105;59
A0A7P0Z4B9;Q16531;A0A7P0Z3Z5;A0A7P0TAK7;A0A7P0TB30;A0A7P0T965;A0A7P0T870;F5GY55;Q16531-2;F5GWI0;A0A7P0Z4L2;F5GZY8;F5H2L3;A0A7P0TAX4;F5H198	A0A7P0Z4B9;Q16531;A0A7P0Z3Z5;A0A7P0TAK7;A0A7P0TB30;A0A7P0T965;A0A7P0T870;F5GY55	29;29;28;28;26;26;26;24;13;8;5;4;4;2;2	29;29;28;28;26;26;26;24;13;8;5;4;4;2;2	29;29;28;28;26;26;26;24;13;8;5;4;4;2;2	DNA damage-binding protein 1	DDB1	23.4686	19.2231	18.6653	20.7475	21.0583	21.7815	21.7969	31.6367	24.978	27.0695	28.7712	28.602	30.411	29.6992	Isoform of Q16531, DNA damage-binding protein 1;DNA damage-binding protein 1;Isoform of Q16531, DNA damage-binding protein 1;Isoform of Q16531, DNA damage-binding protein 1;Isoform of Q16531, DNA damage-binding protein 1;Isoform of Q16531, DNA damage-bindi	15	29	29	29	2	8	16	13	15	20	2	8	16	13	15	20	2	8	16	13	15	20	35.8	35.8	35.8	123.28	1107	1107;1140;1069;1084;1027;1061;1066;1092;451;370;217;146;165;78;162
Q5T9A4;Q5T9A4-3;A0A5K1VW56;Q5T9A4-2	Q5T9A4;Q5T9A4-3	47;39;22;13	15;12;7;1	11;8;3;1	ATPase family AAA domain-containing protein 3B	ATAD3B	23.4029	20.133	18.5298	22.081	18.6464	22.0665	22.1692	30.3239	26.1923	25.127	28.6635	27.5587	27.821	28.4656	ATPase family AAA domain-containing protein 3B;Isoform of Q5T9A4, Isoform 3 of ATPase family AAA domain-containing protein 3B	4	47	15	11	10	10	34	33	30	29	5	3	13	11	8	7	3	2	10	8	5	4	61.6	30.2	20.8	72.572	648	648;602;298;166
O75150;H3BP71;O75150-4;O75150-3;H3BS50;A0A087WTK2;H3BQ99;H3BUL6;I3L332	O75150;H3BP71;O75150-4;O75150-3	40;39;35;31;9;9;4;4;4	40;39;35;31;9;9;4;4;4	39;38;34;30;9;9;4;4;4	E3 ubiquitin-protein ligase BRE1B	RNF40	23.3523	22.8067	18.2978	16.9249	21.2797	18.5329	19.738	31.4059	30.4957	28.8545	26.9157	29.0846	26.6649	25.3819	E3 ubiquitin-protein ligase BRE1B;Isoform of O75150, E3 ubiquitin protein ligase;Isoform of O75150, Isoform 4 of E3 ubiquitin-protein ligase BRE1B;Isoform of O75150, Isoform 3 of E3 ubiquitin-protein ligase BRE1B	9	40	40	39	28	20	7	17	3	6	28	20	7	17	3	6	27	20	7	17	3	6	54	54	52.6	113.68	1001	1001;961;901;838;174;177;111;129;144
Q92616	Q92616	63	63	63	Translational activator GCN1	GCN1L1	23.3133		16.4933	21.99	21.0962	21.5216	19.8007	31.7983		24.3378	30.3626	29.9548	29.6036	28.8279	eIF-2-alpha kinase activator GCN1	1	63	63	63	0	4	45	42	22	29	0	4	45	42	22	29	0	4	45	42	22	29	30.1	30.1	30.1	292.75	2671	2671
Q9BVP2-2;Q9BVP2;C9JZT7;B4DMU5;C9JYH9	Q9BVP2-2;Q9BVP2	17;17;3;3;2	17;17;3;3;2	17;17;3;3;2	Guanine nucleotide-binding protein-like 3	GNL3	23.3023	18.9026	18.6036	19.6391	21.6105	21.8299	20.7052	30.1851	25.6184	24.7325	28.1499	28.8545	27.407	27.4245	Isoform of Q9BVP2, Isoform 2 of Guanine nucleotide-binding protein-like 3;Guanine nucleotide-binding protein-like 3	5	17	17	17	4	5	12	15	5	11	4	5	12	15	5	11	4	5	12	15	5	11	36.3	36.3	36.3	60.54	537	537;549;134;138;96
P15924;P15924-3;P15924-2	P15924;P15924-3;P15924-2	62;50;47	62;50;47	62;50;47	Desmoplakin	DSP	23.1466	20.5305	20.2287	19.1614	18.9015	20.1221	22.0444	31.3825	28.2628	28.2718	27.2383	27.397	28.7198	30.3579	Desmoplakin;Isoform of P15924, Isoform DSPIa of Desmoplakin;Isoform of P15924, Isoform DPII of Desmoplakin	3	62	62	62	18	28	10	15	15	51	18	28	10	15	15	51	18	28	10	15	15	51	26.1	26.1	26.1	331.77	2871	2871;2428;2272
Q99567;J3KMX1;I3L245	Q99567;J3KMX1;I3L245	9;9;5	9;9;5	9;9;5	Nuclear pore complex protein Nup88	NUP88	22.5897			18.2528	17.7614	21.5415	21.3779	28.7803			23.2527	22.7615	27.8862	27.5452	Nuclear pore complex protein Nup88;Isoform of Q99567, Nuclear pore complex protein Nup88 (Fragment);Isoform of Q99567, Nuclear pore complex protein Nup88 (Fragment)	3	9	9	9	0	0	2	1	6	9	0	0	2	1	6	9	0	0	2	1	6	9	21.1	21.1	21.1	83.541	741	741;696;153
O95347;O95347-2;Q5T821;A0A0C4DGE5	O95347;O95347-2	31;30;6;4	31;30;6;4	31;30;6;4	Structural maintenance of chromosomes protein 2	SMC2	22.195	17.1414	18.3535	16.2184	17.9903	21.2229	20.9438	30.668	23.6706	24.692	27.5343	25.9296	29.8119	28.792	Structural maintenance of chromosomes protein 2;Isoform of O95347, Isoform 2 of Structural maintenance of chromosomes protein 2	4	31	31	31	2	3	10	7	15	21	2	3	10	7	15	21	2	3	10	7	15	21	34.3	34.3	34.3	135.65	1197	1197;1099;145;166
P35579;P35579-2;A0A494C024;M0QY43;Q7Z406-5;Q5BKV1;A0A2R8Y4C3	P35579;P35579-2	51;43;2;2;2;1;1	51;43;2;2;2;1;1	42;34;0;0;0;1;0	Myosin-9	MYH9	22.1248	18.1631	19.5556	19.0707	21.0774	16.7832	19.2718	30.755	27.5425	28.767	27.9175	29.3668	24.0062	27.5546	Myosin-9;Isoform of P35579, Isoform 2 of Myosin-9	7	51	51	42	19	31	21	31	2	14	19	31	21	31	2	14	14	24	16	26	2	12	30.8	30.8	27.7	226.53	1960	1960;1382;635;1002;1478;218;371
P51970	P51970	7	7	7	NADH dehydrogenase [ubiquinone] 1 alpha subcomplex subunit 8	NDUFA8	26.7447	25.3149	21.6133	25.3193	24.4368		21.4814	31.4912	30.2824	27.4097	29.5044	29.0141		27.7808	NADH dehydrogenase [ubiquinone] 1 alpha subcomplex subunit 8	1	7	7	7	7	6	6	5	0	3	7	6	6	5	0	3	7	6	6	5	0	3	61.6	61.6	61.6	20.105	172	172
Q9UBX3-2;Q9UBX3;F6RGN5	Q9UBX3-2;Q9UBX3;F6RGN5	22;22;15	22;22;15	1;1;1	Mitochondrial dicarboxylate carrier	SLC25A10	27.07	19.2541	17.8071	25.316	24.6313	25.404	24.7325	32.029	24.8927	21.714	29.9979	29.32	30.6523	29.7736	Isoform of Q9UBX3, Isoform 2 of Mitochondrial dicarboxylate carrier;Mitochondrial dicarboxylate carrier;Isoform of Q9UBX3, Mitochondrial dicarboxylate carrier	3	22	22	1	2	1	15	15	14	14	2	1	15	15	14	14	0	0	1	0	1	0	65.9	65.9	3.4	32.145	296	296;287;406
P30153;B3KQV6;C9J9C1;P30154-5;P30154-4;P30154;P30154-2;E9PH38;H0YDG7;P30154-3;E9PPI5;E9PHZ6;M0QXG4;M0R0K6;E9PNM7	P30153;B3KQV6;C9J9C1	20;14;10;5;5;5;5;4;3;3;2;2;1;1;1	20;14;10;5;5;5;5;4;3;3;2;2;1;1;1	20;14;10;5;5;5;5;4;3;3;2;2;1;1;1	Serine/threonine-protein phosphatase 2A 65 kDa regulatory subunit A alpha isoform	PPP2R1A	24.4142		18.7729	21.0926	20.3376	23.5663	22.4986	30.3189		25.0671	26.2927	25.5304	29.5269	28.5755	Serine/threonine-protein phosphatase 2A 65 kDa regulatory subunit A alpha isoform;Isoform of P30153, Serine/threonine-protein phosphatase 2A 65 kDa regulatory subunit A alpha isoform;Isoform of P30153, Serine/threonine-protein phosphatase 2A 65 kDa regulat	15	20	20	20	1	3	5	5	15	14	1	3	5	5	15	14	1	3	5	5	15	14	46.3	46.3	46.3	65.308	589	589;410;395;474;556;601;667;132;224;603;83;135;38;66;119
Q6NSI4;Q6NSI4-4;B1AQ74;Q6NSI4-3;Q6NSI4-2	Q6NSI4;Q6NSI4-4;B1AQ74;Q6NSI4-3	21;18;12;12;10	21;18;12;12;10	21;18;12;12;10	Uncharacterized protein CXorf57	CXorf57	23.4011					22.9042	21.6217	29.8989					29.3632	28.2103	RPA-related protein RADX;Isoform of Q6NSI4, Isoform 4 of RPA-related protein RADX;Isoform of Q6NSI4, RPA-related protein RADX (Fragment);Isoform of Q6NSI4, Isoform 3 of RPA-related protein RADX	5	21	21	21	0	0	0	0	14	19	0	0	0	0	14	19	0	0	0	0	14	19	38.6	38.6	38.6	97.553	855	855;758;566;533;567
Q5T8U5;O15260-3;O15260-2;O15260	Q5T8U5;O15260-3;O15260-2;O15260	2;2;2;2	2;2;2;2	2;2;2;2	Surfeit locus protein 4	SURF4	25.9798	20.2045	21.8224	23.7608	23.861	24.4502	23.0838	29.3423	23.3745	24.9923	27.6659	27.0309	27.6201	26.2537	Isoform of O15260, Surfeit locus protein 4;Isoform of O15260, Isoform 3 of Surfeit locus protein 4;Isoform of O15260, Isoform 2 of Surfeit locus protein 4;Surfeit locus protein 4	4	2	2	2	2	1	2	2	2	2	2	1	2	2	2	2	2	1	2	2	2	2	16.7	16.7	16.7	21.127	186	186;128;159;269
O95816;O95816-2	O95816;O95816-2	13;11	13;11	13;11	BAG family molecular chaperone regulator 2	BAG2	26.9263	19.2582	19.002	25.9114	24.8378	24.8564	21.9505	32.1948	23.0656	22.8094	31.1004	30.3483	29.6758	28.4739	BAG family molecular chaperone regulator 2;Isoform of O95816, Isoform 2 of BAG family molecular chaperone regulator 2	2	13	13	13	2	2	12	11	5	7	2	2	12	11	5	7	2	2	12	11	5	7	65.4	65.4	65.4	23.772	211	211;178
Q8TEX9;Q8TEX9-2;H0YN14;H0YMR4;H0YN07;H0YLV0;H0YL92;H0YKG5;H0YK93	Q8TEX9;Q8TEX9-2;H0YN14	18;18;14;8;7;5;5;3;2	18;18;14;8;7;5;5;3;2	18;18;14;8;7;5;5;3;2	Importin-4	IPO4	23.7629			21.2504	20.722	22.8354	21.2688	30.552			27.3613	27.3432	29.768	28.2414	Importin-4;Isoform of Q8TEX9, Isoform 2 of Importin-4;Isoform of Q8TEX9, Importin-4	9	18	18	18	0	1	9	7	10	10	0	1	9	7	10	10	0	1	9	7	10	10	22.7	22.7	22.7	118.71	1081	1081;1083;911;547;312;98;101;154;48
Q01813;A0A7I2V3Z0;Q01813-2;B1APP6;Q5VSR5;V9GYV7;A0A7I2V5S1;H0Y757;V9GY25;H0Y3Y3	Q01813;A0A7I2V3Z0;Q01813-2;B1APP6	22;20;20;14;6;4;4;3;3;2	22;20;20;14;6;4;4;3;3;2	18;17;17;12;5;4;4;3;2;2	ATP-dependent 6-phosphofructokinase, platelet type	PFKP	24.658			22.0095	20.4113	23.5334	23.0549	30.3866			27.4686	26.2113	29.5979	28.2881	ATP-dependent 6-phosphofructokinase, platelet type;Isoform of Q01813, ATP-dependent 6-phosphofructokinase;Isoform of Q01813, Isoform 2 of ATP-dependent 6-phosphofructokinase, platelet type;Isoform of Q01813, ATP-dependent 6-phosphofructokinase, platelet ty	10	22	22	18	0	1	8	5	16	12	0	1	8	5	16	12	0	1	5	3	13	9	32.9	32.9	27	85.595	784	784;746;776;568;210;113;122;103;118;166
Q15019-2;Q15019;Q15019-3;B5MCX3;C9J2Q4;C9JB25;C9J938;C9JQJ4;H7C2Y0;C9IZU3;C9IY94;H7C310;C9JZI2;B5MD47;A0A1B0GXJ2;F8WB65;C9JFT1;H7C1T1	Q15019-2;Q15019;Q15019-3;B5MCX3;C9J2Q4;C9JB25;C9J938	13;13;12;12;8;7;7;6;6;6;6;4;4;4;2;2;2;1	13;13;12;12;8;7;7;6;6;6;6;4;4;4;2;2;2;1	12;12;11;12;8;6;6;5;6;5;6;4;3;4;1;1;1;1	Septin-2	SEPT2	24.5015	23.5792	18.412	21.0158	22.0262	21.5241	20.4793	29.6124	28.3365	25.022	25.5394	27.6828	26.0476	26.7666	Isoform of Q15019, Isoform 2 of Septin-2;Septin-2;Isoform of Q15019, Isoform 3 of Septin-2;Isoform of Q15019, Septin-2;Isoform of Q15019, Septin-2 (Fragment);Isoform of Q15019, Septin-2 (Fragment);Isoform of Q15019, Septin-2 (Fragment)	18	13	13	12	11	3	3	5	3	4	11	3	3	5	3	4	10	3	3	5	3	4	44.9	44.9	40.9	45.46	396	396;361;371;321;184;173;148;147;188;131;121;161;105;94;71;80;72;29
Q9BQG0;Q9BQG0-2;I3L1L3;I3L2H8	Q9BQG0;Q9BQG0-2;I3L1L3	30;30;27;5	30;30;27;5	30;30;27;5	Myb-binding protein 1A	MYBBP1A	22.8387		17.2532	21.7026	20.5966	20.3299	20.176	30.1994		23.3617	28.9833	27.9365	28.1939	26.9257	Myb-binding protein 1A;Isoform of Q9BQG0, Isoform 2 of Myb-binding protein 1A;Isoform of Q9BQG0, Myb-binding protein 1A (Fragment)	4	30	30	30	3	2	24	18	14	9	3	2	24	18	14	9	3	2	24	18	14	9	31.5	31.5	31.5	148.85	1328	1328;1332;1252;204
Q08211;Q08211-2	Q08211	34;5	34;5	34;5	ATP-dependent RNA helicase A	DHX9	23.7872	19.1456	18.7342	22.0402	21.8471	21.7508	20.8163	31.0438	26.6309	26.1322	28.8021	28.6195	29.4531	28.6487	ATP-dependent RNA helicase A	2	34	34	34	8	10	22	19	18	22	8	10	22	19	18	22	8	10	22	19	18	22	35.9	35.9	35.9	140.96	1270	1270;235
A6NML8;K4DI95;C9J6U3;O60879-2;O60879-3;O60879	A6NML8;K4DI95;C9J6U3;O60879-2;O60879-3;O60879	24;24;24;24;24;24	24;24;24;24;24;24	24;24;24;24;24;24	Protein diaphanous homolog 2	DIAPH2	22.9974	21.9159	19.3941	20.0039	20.8349	19.3173	17.2201	30.3474	29.4422	27.1179	26.966	27.947	26.1925	24.545	Isoform of O60879, Diaphanous homolog 2 (Drosophila), isoform CRA_c;Isoform of O60879, Diaphanous homolog 2 (Drosophila), isoform CRA_a;Isoform of O60879, Protein diaphanous homolog 2;Isoform of O60879, Isoform 2 of Protein diaphanous homolog 2;Isoform of	6	24	24	24	17	10	12	11	2	2	17	10	12	11	2	2	17	10	12	11	2	2	31.3	31.3	31.3	124.85	1096	1096;1101;1103;1096;1097;1101
Q12906-5;Q12906-4;Q12906-2;Q12906-6;Q12906-3;Q12906;Q12906-7;K7ER69;K7EKJ9;K7ERM6;K7ENK6;K7EM82;K7EJ09;K7EQR9;K7EKY0	Q12906-5;Q12906-4;Q12906-2;Q12906-6;Q12906-3;Q12906;Q12906-7	12;12;12;12;12;12;12;3;3;2;2;2;2;2;1	12;12;12;12;12;12;12;3;3;2;2;2;2;2;1	12;12;12;12;12;12;12;3;3;2;2;2;2;2;1	Interleukin enhancer-binding factor 3	ILF3	22.0373	18.8148	18.3427	20.641	19.8714	19.8053	20.9486	30.0477	26.144	26.8363	28.3187	26.8	28.5587	26.0361	Isoform of Q12906, Isoform 5 of Interleukin enhancer-binding factor 3;Isoform of Q12906, Isoform 4 of Interleukin enhancer-binding factor 3;Isoform of Q12906, Isoform 2 of Interleukin enhancer-binding factor 3;Isoform of Q12906, Isoform 6 of Interleukin en	15	12	12	12	4	6	6	4	4	3	4	6	6	4	4	3	4	6	6	4	4	3	29.3	29.3	29.3	74.606	690	690;698;702;706;764;894;898;161;254;77;79;99;122;180;158
Q96CS3;D6RBG6	Q96CS3	16;1	16;1	16;1	FAS-associated factor 2	FAF2	23.8358			21.1919	21.7363	23.1148	23.5279	31.1323			28.474	28.7623	30.0766	28.5511	FAS-associated factor 2	2	16	16	16	0	0	9	8	14	6	0	0	9	8	14	6	0	0	9	8	14	6	44.5	44.5	44.5	52.623	445	445;48
P49368;B4DUR8;P49368-2;E9PRC8;Q5SZX6;E9PQ35;E9PM09;Q5SZW8;Q5SZX9	P49368;B4DUR8;P49368-2	30;28;27;10;10;5;5;5;4	30;28;27;10;10;5;5;5;4	30;28;27;10;10;5;5;5;4	T-complex protein 1 subunit gamma	CCT3	26.2526	20.5444	21.618	23.4287	22.9916	25.1498	24.129	32.4315	26.2218	27.6022	29.8957	28.9	31.1126	30.6532	T-complex protein 1 subunit gamma;Isoform of P49368, T-complex protein 1 subunit gamma;Isoform of P49368, Isoform 2 of T-complex protein 1 subunit gamma	9	30	30	30	6	12	20	13	20	23	6	12	20	13	20	23	6	12	20	13	20	23	63.3	63.3	63.3	60.533	545	545;500;507;234;276;144;154;188;161
A0A087WVQ6;Q00610-2;Q00610;J3KS13;A0A087WX41;P53675-2;P53675;J3QL20;J3KSQ2	A0A087WVQ6;Q00610-2;Q00610	27;27;27;6;3;3;3;1;1	27;27;27;6;3;3;3;1;1	27;27;27;6;3;3;3;1;1	Clathrin heavy chain;Clathrin heavy chain 1	CLTC	21.9702	16.9953	18.4209	19.9505	17.0768	20.6049	19.7484	29.8834	24.5653	25.9099	27.9276	26.8169	27.9933	27.9637	Isoform of Q00610, Clathrin heavy chain;Isoform of Q00610, Isoform 2 of Clathrin heavy chain 1;Clathrin heavy chain 1	9	27	27	27	4	11	13	11	9	15	4	11	13	11	9	15	4	11	13	11	9	15	22.4	22.4	22.4	192.06	1679	1679;1639;1675;612;1260;1583;1640;97;122
P14618;P14618-2;H3BTN5;P14618-3;B4DNK4;H3BQ34;H3BR70;H3BT25;H3BUW1;H3BTJ2;H3BU13;P30613-2;P30613	P14618;P14618-2;H3BTN5;P14618-3;B4DNK4;H3BQ34;H3BR70	16;14;13;13;12;8;8;5;5;5;2;1;1	16;14;13;13;12;8;8;5;5;5;2;1;1	16;14;13;13;12;8;8;5;5;5;2;1;1	Pyruvate kinase PKM;Pyruvate kinase	PKM	23.2523	20.9449	19.5113	19.8942	19.7431	21.7165	20.8785	30.2178	27.4813	26.8327	26.5045	26.8901	28.6397	28.1795	Pyruvate kinase PKM;Isoform of P14618, Isoform M1 of Pyruvate kinase PKM;Isoform of P14618, Pyruvate kinase (Fragment);Isoform of P14618, Isoform 3 of Pyruvate kinase PKM;Isoform of P14618, Pyruvate kinase;Isoform of P14618, Pyruvate kinase;Isoform of P146	13	16	16	16	9	10	7	7	11	11	9	10	7	7	11	11	9	10	7	7	11	11	47.3	47.3	47.3	57.936	531	531;531;485;516;457;281;366;151;162;168;82;543;574
Q13409-7;Q13409-3;Q13409;Q13409-2;Q13409-6;Q13409-5;E7EQL5;E7EQU2;E7ESD3;E7EV09;E7ET01;E7EMU4;E7EUM4;E7ETL8;E9PGG1;E7ERH4;E7ERR6;E7EU01	Q13409-7;Q13409-3;Q13409;Q13409-2;Q13409-6;Q13409-5;E7EQL5	16;16;15;15;15;14;10;7;7;6;6;6;5;5;4;4;4;3	16;16;15;15;15;14;10;7;7;6;6;6;5;5;4;4;4;3	15;15;14;14;14;13;10;7;7;6;6;6;5;5;4;4;4;3	Cytoplasmic dynein 1 intermediate chain 2	DYNC1I2	23.9442	21.7928	19.6227	22.1567	21.9789	19.4772	21.044	31.219	28.3734	27.5831	29.6091	28.6736	28.8149	27.7858	Isoform of Q13409, Isoform 3 of Cytoplasmic dynein 1 intermediate chain 2;Isoform of Q13409, Isoform 2C of Cytoplasmic dynein 1 intermediate chain 2;Cytoplasmic dynein 1 intermediate chain 2;Isoform of Q13409, Isoform 2B of Cytoplasmic dynein 1 intermediat	18	16	16	15	10	8	11	10	6	7	10	8	11	10	6	7	10	8	10	10	6	7	40	40	36.7	70.484	630	630;612;638;632;611;637;305;185;187;250;173;214;137;184;110;151;139;121
A0A3B3ITW3;P28288;P28288-2;P28288-3	A0A3B3ITW3;P28288;P28288-2	18;18;15;3	18;18;15;3	18;18;15;3	ATP-binding cassette sub-family D member 3	ABCD3	23.2435	17.524	18.1594	20.4127	22.1459	20.7858	20.8563	29.6528	22.8459	23.4812	27.5856	28.0083	26.8636	27.7855	Isoform of P28288, ATP-binding cassette sub-family D member 3;ATP-binding cassette sub-family D member 3;Isoform of P28288, Isoform 2 of ATP-binding cassette sub-family D member 3	4	18	18	18	1	1	13	14	8	8	1	1	13	14	8	8	1	1	13	14	8	8	35.1	35.1	35.1	75.421	659	659;659;549;236
Q3ZCQ8;Q3ZCQ8-2;Q3ZCQ8-3;M0R2F8;M0R0C3;M0R003;M0R1Y4;M0R2Q2;M0R047;M0QXC3;M0R2Z3;M0R303;M0R2D2	Q3ZCQ8;Q3ZCQ8-2;Q3ZCQ8-3;M0R2F8;M0R0C3;M0R003	20;20;15;12;10;10;9;5;5;3;3;3;3	20;20;15;12;10;10;9;5;5;3;3;3;3	20;20;15;12;10;10;9;5;5;3;3;3;3	Mitochondrial import inner membrane translocase subunit TIM50	TIMM50	26.9066	18.8854	18.7567	24.4749	21.7506	26.0385	24.8397	31.698	22.6928	22.564	28.9369	27.4668	30.8414	29.6585	Mitochondrial import inner membrane translocase subunit TIM50;Isoform of Q3ZCQ8, Isoform 2 of Mitochondrial import inner membrane translocase subunit TIM50;Isoform of Q3ZCQ8, Isoform 3 of Mitochondrial import inner membrane translocase subunit TIM50;Isofor	13	20	20	20	1	2	11	8	16	15	1	2	11	8	16	15	1	2	11	8	16	15	48.7	48.7	48.7	39.646	353	353;456;240;157;104;257;256;200;227;111;116;117;141
P14923;C9JTX4;C9J826;C9JK18;C9JKY1;A0A2R8Y6G0;A0A2R8Y804;A0A2R8Y543;A0A2R8Y5C3;A0A2R8Y750;A0A2R8Y5Z1;B4DGU4;A0A2R8YCH5;A0A2R8Y7Z0;A0A2R8Y5A3;P35222	P14923	22;6;6;6;6;2;2;2;2;2;2;2;2;2;2;2	22;6;6;6;6;2;2;2;2;2;2;2;2;2;2;2	22;6;6;6;6;2;2;2;2;2;2;2;2;2;2;2	Junction plakoglobin	JUP	24.0588	19.7906	22.0781	18.6446	19.6193	20.5462	23.1633	30.7803	26.9785	28.5927	26.9776	26.8381	27.568	29.673	Junction plakoglobin	16	22	22	22	10	15	6	9	5	18	10	15	6	9	5	18	10	15	6	9	5	18	42	42	42	81.744	745	745;235;276;295;297;367;702;715;737;744;752;774;779;780;783;781
CON__ENSEMBL:ENSBTAP00000024466	CON__ENSEMBL:ENSBTAP00000024466	18	3	3			25.828	24.6077	20.3164	23.0843	23.7954	20.7333	22.8385	33.462	31.3009	29.5253	31.0408	30.9005	31.1758	30.7246		1	18	3	3	11	17	11	12	10	11	3	3	3	3	3	3	3	3	3	3	3	3	59.9	21.2	21.2	43.9	401	401
CON__P02769;H7C013	CON__P02769	28;1	28;1	24;0			27.0217	25.7445	21.6867	25.1061	23.3601	24.6647	21.6019	33.9404	32.89	29.5455	31.0703	31.0202	31.3296	29.1859		2	28	28	24	24	18	20	18	15	14	24	18	20	18	15	14	21	15	16	15	13	12	43.5	43.5	38.4	69.293	607	607;197
H3BNC9;P08708;H0YN88;A0A075B716;H0YN73;A0A0J9YYC4	H3BNC9;P08708;H0YN88;A0A075B716	10;10;8;8;3;1	10;10;8;8;3;1	10;10;8;8;3;1	40S ribosomal protein S17	RPS17	24.1101	19.2412	19.6382	20.5129	20.4057	23.4387	21.2045	30.6778	28.1964	27.7675	27.4809	27.5477	28.7994	28.3019	readthrough, 40S ribosomal protein S17;40S ribosomal protein S17;Isoform of P08708, 40S ribosomal protein S17;Isoform of P08708, 40S ribosomal protein S17	6	10	10	10	4	8	3	3	7	5	4	8	3	3	7	5	4	8	3	3	7	5	15.1	15.1	15.1	64.532	584	584;135;136;191;59;293
P62241;Q5JR95	P62241;Q5JR95	16;15	16;15	16;15	40S ribosomal protein S8	RPS8	27.6551	23.928	24.3945	25.2211	25.1915	25.6537	25.3623	31.7982	27.8087	28.726	29.1644	29.0411	30.0182	29.6002	40S ribosomal protein S8;Isoform of P62241, 40S ribosomal protein S8	2	16	16	16	4	8	10	9	8	9	4	8	10	9	8	9	4	8	10	9	8	9	59.6	59.6	59.6	24.205	208	208;188
P52272-2;P52272;A0A087X0X3;M0R019;M0QZM1;M0R2T0;M0R2I7;M0R0N3;M0QYQ7;M0QY96;M0R0Y6;M0QYL3	P52272-2;P52272;A0A087X0X3	35;35;34;16;15;13;12;11;8;7;5;4	35;35;34;16;15;13;12;11;8;7;5;4	35;35;34;16;15;13;12;11;8;7;5;4	Heterogeneous nuclear ribonucleoprotein M	HNRNPM	26.3571	20.9024	21.5571	23.3331	23.1555	25.3837	24.0376	32.5292	27.28	28.6844	29.4473	29.4572	31.3997	30.2775	Isoform of P52272, Isoform 2 of Heterogeneous nuclear ribonucleoprotein M;Heterogeneous nuclear ribonucleoprotein M;Isoform of P52272, Heterogeneous nuclear ribonucleoprotein M	12	35	35	35	10	18	19	18	22	23	10	18	19	18	22	23	10	18	19	18	22	23	62.2	62.2	62.2	73.62	691	691;730;730;352;383;357;214;275;219;116;99;99
A0A669KBL1;Q93009-3;Q93009;H3BND8;F5H2X1;I3L2D8;H3BUV0;H3BTM1;H3BRA2;H3BQD1	A0A669KBL1;Q93009-3;Q93009;H3BND8	33;33;33;30;15;1;1;1;1;1	33;33;33;30;15;1;1;1;1;1	33;33;33;30;15;1;1;1;1;1	Ubiquitin carboxyl-terminal hydrolase 7;Ubiquitin carboxyl-terminal hydrolase	USP7	24.4461	17.1184	16.9508	18.3515	18.6219	23.778	22.8561	31.7303	24.4741	22.9508	25.7643	26.146	31.093	30.0471	Isoform of Q93009, Ubiquitin carboxyl-terminal hydrolase 7;Isoform of Q93009, Isoform 3 of Ubiquitin carboxyl-terminal hydrolase 7;Ubiquitin carboxyl-terminal hydrolase 7;Isoform of Q93009, Ubiquitin carboxyl-terminal hydrolase (Fragment)	10	33	33	33	4	3	6	7	27	25	4	3	6	7	27	25	4	3	6	7	27	25	34.2	34.2	34.2	132.33	1137	1137;1086;1102;909;509;68;109;117;130;159
P62701;Q8TD47;C9JEH7;P22090	P62701	19;8;7;7	19;8;7;7	19;8;7;7	40S ribosomal protein S4, X isoform	RPS4X	27.9251	23.9901	24.2544	25.3563	25.1338	26.7255	24.7109	32.8418	29.4945	29.4468	30.5995	30.1852	31.2005	29.7367	40S ribosomal protein S4, X isoform	4	19	19	19	9	13	14	14	14	13	9	13	14	14	14	13	9	13	14	14	14	13	60.1	60.1	60.1	29.597	263	263;263;262;263
Q96T76-9;Q96T76;Q96T76-8;Q96T76-5;H7C1W5;H0Y746;Q5T454;Q96T76-7;H0Y7V3;H7C0A9;F8WCH8;B0QZ77	Q96T76-9;Q96T76;Q96T76-8;Q96T76-5	12;12;12;8;5;5;3;3;2;1;1;1	12;12;12;8;5;5;3;3;2;1;1;1	12;12;12;8;5;5;3;3;2;1;1;1	MMS19 nucleotide excision repair protein homolog	MMS19	22.1568		17.1734	18.7634	18.1043	20.7008	21.0981	28.6037		22.6969	26.6687	24.5207	27.0955	26.9199	Isoform of Q96T76, Isoform 6 of MMS19 nucleotide excision repair protein homolog;MMS19 nucleotide excision repair protein homolog;Isoform of Q96T76, Isoform 5 of MMS19 nucleotide excision repair protein homolog;Isoform of Q96T76, Isoform 4 of MMS19 nucleot	12	12	12	12	0	2	5	2	6	6	0	2	5	2	6	6	0	2	5	2	6	6	19.4	19.4	19.4	108.38	987	987;1030;1051;932;149;598;302;318;90;98;173;277
P53985;Q5T8R5;Q5T8R3;P53985-2;Q5T8R4	P53985;Q5T8R5;Q5T8R3;P53985-2	8;5;4;4;1	8;5;4;4;1	8;5;4;4;1	Monocarboxylate transporter 1	SLC16A1	19.5601	22.3252	21.0217	24.3731	19.5601	25.276	23.4679	31.65	26.4954	24.8291	28.4647	27.9531	31.0345	28.6305	Monocarboxylate transporter 1;Isoform of P53985, Monocarboxylate transporter 1 (Fragment);Isoform of P53985, Monocarboxylate transporter 1 (Fragment);Isoform of P53985, Isoform 2 of Monocarboxylate transporter 1	5	8	8	8	3	1	4	5	5	5	3	1	4	5	5	5	3	1	4	5	5	5	18.2	18.2	18.2	53.944	500	500;456;296;430;215
P62753;A2A3R5;A2A3R7	P62753;A2A3R5	16;11;5	16;11;5	16;11;5	40S ribosomal protein S6	RPS6	27.7892	24.7608	24.1465	26.2126	25.7857	25.3888	22.3657	32.5381	29.1164	29.3872	30.5197	29.7688	30.7635	29.3317	40S ribosomal protein S6;Isoform of P62753, 40S ribosomal protein S6	3	16	16	16	7	12	7	7	9	4	7	12	7	7	9	4	7	12	7	7	9	4	49.8	49.8	49.8	28.68	249	249;218;91
Q13200;Q13200-3;Q13200-2;H7C2Q3;C9JPC0;H7C1H2	Q13200;Q13200-3;Q13200-2	24;20;19;5;5;4	24;20;19;5;5;4	24;20;19;5;5;4	26S proteasome non-ATPase regulatory subunit 2	PSMD2	24.5347		18.7004	22.6829	21.0706	23.3793	22.0881	31.8602		24.3151	29.4352	28.8339	30.8837	29.3658	26S proteasome non-ATPase regulatory subunit 2;Isoform of Q13200, Isoform 3 of 26S proteasome non-ATPase regulatory subunit 2;Isoform of Q13200, Isoform 2 of 26S proteasome non-ATPase regulatory subunit 2	6	24	24	24	3	2	15	15	15	14	3	2	15	15	15	14	3	2	15	15	15	14	35.6	35.6	35.6	100.2	908	908;778;749;143;217;203
P55735;P55735-2;P55735-4;P55735-3;A8MXL6;E7ERC8	P55735;P55735-2;P55735-4;P55735-3;A8MXL6	7;6;6;6;5;1	7;6;6;6;5;1	7;6;6;6;5;1	Protein SEC13 homolog	SEC13	27.4216	19.8778	21.1681	21.7194	20.7758	26.7542	25.8473	32.2943	23.5782	24.8685	28.2064	27.466	31.5536	30.5543	Protein SEC13 homolog;Isoform of P55735, Isoform 2 of Protein SEC13 homolog;Isoform of P55735, Isoform 4 of Protein SEC13 homolog;Isoform of P55735, Isoform 3 of Protein SEC13 homolog;Isoform of P55735, GATOR complex protein SEC13	6	7	7	7	1	1	3	3	7	6	1	1	3	3	7	6	1	1	3	3	7	6	32.9	32.9	32.9	35.54	322	322;308;325;368;284;86
Q86X10-3;Q86X10;A2A2F0;Q86X10-2;A0A0J9YW54;Q86X10-4	Q86X10-3;Q86X10;A2A2F0;Q86X10-2;A0A0J9YW54;Q86X10-4	27;27;26;25;19;14	27;27;26;25;19;14	27;27;26;25;19;14	Ral GTPase-activating protein subunit beta	RALGAPB	22.2897	21.6456	18.8978	19.4864	18.7474	17.4831	15.9029	30.1943	28.9828	27.4254	27.3945	28.0612	25.3725	24.0893	Isoform of Q86X10, Isoform 3 of Ral GTPase-activating protein subunit beta;Ral GTPase-activating protein subunit beta;Isoform of Q86X10, Ral GTPase-activating protein subunit beta (Fragment);Isoform of Q86X10, Isoform 2 of Ral GTPase-activating protein sub	6	27	27	27	20	15	10	12	4	2	20	15	10	12	4	2	20	15	10	12	4	2	27.6	27.6	27.6	166.53	1491	1491;1494;1323;1273;866;963
P78371;F5GWF6;F8VQ14;P78371-2	P78371;F5GWF6;F8VQ14;P78371-2	21;17;16;16	21;17;16;16	21;17;16;16	T-complex protein 1 subunit beta	CCT2	23.9077	19.9289	20.8354	21.2014	21.3223	21.9923	21.8048	30.0377	25.2651	27.0946	27.7389	26.7846	27.4451	28.5617	T-complex protein 1 subunit beta;Isoform of P78371, CCT-beta;Isoform of P78371, CCT-beta;Isoform of P78371, Isoform 2 of T-complex protein 1 subunit beta	4	21	21	21	4	11	8	8	6	14	4	11	8	8	6	14	4	11	8	8	6	14	48.4	48.4	48.4	57.488	535	535;530;416;488
A0A140TA49;A0A140TA32;A0A0G2JPR0;P0C0L4-2;P0C0L4;A0A140TA29;A0A140TA44;A0A3B3ISA6;F5GXS0;A0A0G2JL54;P0C0L5	A0A140TA49;A0A140TA32;A0A0G2JPR0;P0C0L4-2;P0C0L4;A0A140TA29;A0A140TA44;A0A3B3ISA6;F5GXS0;A0A0G2JL54;P0C0L5	8;8;8;8;8;7;6;5;5;5;5	8;8;8;8;8;7;6;5;5;5;5	7;7;7;7;7;7;5;5;5;5;5	Complement C4-A;Complement C4 beta chain;Complement C4-A alpha chain;C4a anaphylatoxin;C4b-A;C4d-A;Complement C4 gamma chain;Complement C4-B;Complement C4 beta chain;Complement C4-B alpha chain;C4a anaphylatoxin;C4b-B;C4d-B;Complement C4 gamma chain	C4A;C4B	24.8135	22.1635	19.7707	22.7261	22.724	22.3904	22.1107	32.2068	29.8384	27.7219	30.1232	29.7975	29.8938	29.3315	Isoform of P0C0L4, C4a anaphylatoxin;Isoform of P0C0L4, C4a anaphylatoxin;Isoform of P0C0L4, C4a anaphylatoxin;Isoform of P0C0L4, Isoform 2 of Complement C4-A;Complement C4-A;Isoform of P0C0L5, C4a anaphylatoxin;Isoform of P0C0L4, C4a anaphylatoxin;Isoform	11	8	8	7	7	7	6	6	5	5	7	7	6	6	5	5	6	7	5	5	5	5	4.2	4.2	3.5	187.79	1698	1698;1698;1744;1698;1744;1698;1698;1296;1698;1698;1744
P18124;A8MUD9;C9JIJ5;C9JZ88	P18124;A8MUD9	23;18;6;5	23;18;6;5	23;18;6;5	60S ribosomal protein L7	RPL7	28.8795	25.3553	24.5996	26.4777	26.3881	27.3806	26.0506	33.0244	29.6585	28.9315	30.6718	30.5462	31.2853	30.4646	60S ribosomal protein L7;Isoform of P18124, 60S ribosomal protein L7	4	23	23	23	13	12	16	17	15	16	13	12	16	17	15	16	13	12	16	17	15	16	60.1	60.1	60.1	29.225	248	248;208;99;88
P49327;A0A0U1RQF0;A0A0U1RRG3	P49327;A0A0U1RQF0	42;42;5	42;42;5	42;42;5	Fatty acid synthase;[Acyl-carrier-protein] S-acetyltransferase;[Acyl-carrier-protein] S-malonyltransferase;3-oxoacyl-[acyl-carrier-protein] synthase;3-oxoacyl-[acyl-carrier-protein] reductase;3-hydroxyacyl-[acyl-carrier-protein] dehydratase;Enoyl-[acyl-carrier-protein] reductase;Oleoyl-[acyl-carrier-protein] hydrolase	FASN	22.1794	15.688	14.7578	18.9836	19.323	20.7321	20.7844	30.3242	22.6538	24.6241	27.0346	27.657	28.6114	29.0416	Fatty acid synthase;Isoform of P49327, 3-hydroxyacyl-[acyl-carrier-protein] dehydratase	3	42	42	42	1	5	12	13	22	28	1	5	12	13	22	28	1	5	12	13	22	28	26.8	26.8	26.8	273.42	2511	2511;2509;150
A0A7I2V351;A0A7I2V487;A0A7I2YQE1;P52292;A0A7I2V3Z3;J3QLL0;J3KS65;J3QL07	A0A7I2V351;A0A7I2V487;A0A7I2YQE1;P52292;A0A7I2V3Z3	12;12;12;12;11;5;5;1	12;12;12;12;11;5;5;1	12;12;12;12;11;5;5;1	Importin subunit alpha-1	KPNA2	24.7341	17.9846	19.7515	21.8053	20.2316	23.8811	22.6139	30.0677	23.0494	25.4147	26.9928	26.0146	29.2018	27.915	Isoform of P52292, Importin subunit alpha;Isoform of P52292, Importin subunit alpha;Isoform of P52292, Importin subunit alpha;Importin subunit alpha-1;Isoform of P52292, Importin subunit alpha-1	8	12	12	12	2	4	6	5	9	9	2	4	6	5	9	9	2	4	6	5	9	9	41.9	41.9	41.9	55.086	504	504;511;529;529;399;134;143;50
Q96QK1;I3L4S0;A0A1W2PP10;A0A3B3ITD4	Q96QK1	9;2;2;2	9;2;2;2	9;2;2;2	Vacuolar protein sorting-associated protein 35	VPS35	21.1925				17.4865	20.2724	20.1079	27.8223				22.8789	26.9086	26.6269	Vacuolar protein sorting-associated protein 35	4	9	9	9	0	0	0	2	6	7	0	0	0	2	6	7	0	0	0	2	6	7	16.3	16.3	16.3	91.706	796	796;41;46;47
Q99623;F5GY37;Q99623-2;J3KPX7;A0A7I2V5F0;F5H3X6;F5GWA7;F5H0C5;F5H2D2;A0A3G2KQ93;U3KPZ5	Q99623;F5GY37;Q99623-2;J3KPX7;A0A7I2V5F0;F5H3X6;F5GWA7	18;16;16;15;14;12;12;6;5;5;1	18;16;16;15;14;12;12;6;5;5;1	18;16;16;15;14;12;12;6;5;5;1	Prohibitin-2	PHB2	25.1989	20.9695	21.8822	23.4629	21.1251	23.1246	23.1949	30.8627	25.9002	27.7131	28.6917	27.9743	29.0291	28.6626	Prohibitin-2;Isoform of Q99623, Prohibitin;Isoform of Q99623, Isoform 2 of Prohibitin-2;Isoform of Q99623, Prohibitin;Isoform of Q99623, Prohibitin;Isoform of Q99623, Prohibitin (Fragment);Isoform of Q99623, Prohibitin (Fragment)	11	18	18	18	4	11	9	5	9	12	4	11	9	5	9	12	4	11	9	5	9	12	69.9	69.9	69.9	33.296	299	299;267;261;255;219;247;261;112;87;91;103
P04844-2;P04844;Q5JYR4;Q5JYR7;F2Z3K5;Q5JYR3	P04844-2;P04844;Q5JYR4;Q5JYR7	10;10;5;5;2;1	10;10;5;5;2;1	10;10;5;5;2;1	Dolichyl-diphosphooligosaccharide--protein glycosyltransferase subunit 2	RPN2	25.0605	19.5276	19.0019	22.8854	23.0741	23.8724	21.5428	30.7198	25.6167	23.6458	27.95	28.4631	29.6304	27.8592	Isoform of P04844, Isoform 2 of Dolichyl-diphosphooligosaccharide--protein glycosyltransferase subunit 2;Dolichyl-diphosphooligosaccharide--protein glycosyltransferase subunit 2;Isoform of P04844, Dolichyl-diphosphooligosaccharide--protein glycosyltransfer	6	10	10	10	5	2	6	7	9	6	5	2	6	7	9	6	5	2	6	7	9	6	25.7	25.7	25.7	67.723	615	615;631;166;344;162;138
P16615;P16615-2;P16615-5;P16615-3;P16615-4;H7C5W9;O14983-2;O14983;O14983-3;Q93084-5;Q93084-6;Q93084-1;Q93084-3;Q93084-7;Q93084;Q93084-4;H3BVB2;J3QSY6;A0A0C4DH86	P16615;P16615-2;P16615-5;P16615-3;P16615-4;H7C5W9	30;29;29;29;27;25;10;10;7;5;5;5;5;5;5;5;3;2;1	30;29;29;29;27;25;10;10;7;5;5;5;5;5;5;5;3;2;1	30;29;29;29;27;25;10;10;7;5;5;5;5;5;5;5;3;2;1	Sarcoplasmic/endoplasmic reticulum calcium ATPase 2	ATP2A2	23.9608	17.2034	18.9335	19.0833	19.1667	23.3042	22.202	31.3738	22.727	24.457	28.2947	27.402	30.3262	29.7452	Sarcoplasmic/endoplasmic reticulum calcium ATPase 2;Isoform of P16615, Isoform 2 of Sarcoplasmic/endoplasmic reticulum calcium ATPase 2;Isoform of P16615, Isoform 5 of Sarcoplasmic/endoplasmic reticulum calcium ATPase 2;Isoform of P16615, Isoform 3 of Sarc	19	30	30	30	1	4	10	8	16	20	1	4	10	8	16	20	1	4	10	8	16	20	32.7	32.7	32.7	114.76	1042	1042;997;997;999;1015;933;994;1001;869;1052;1044;1043;1029;1033;999;998;113;50;46
Q9BSD7;Q5TDF0	Q9BSD7;Q5TDF0	7;4	7;4	7;4	Cancer-related nucleoside-triphosphatase	NTPCR	26.9107		20.0683	24.6793	24.3376	25.8899	23.8206	30.7578		23.5278	28.5175	28.5154	29.6048	27.7075	Cancer-related nucleoside-triphosphatase;Isoform of Q9BSD7, Cancer-related nucleoside-triphosphatase	2	7	7	7	1	1	7	7	5	6	1	1	7	7	5	6	1	1	7	7	5	6	43.2	43.2	43.2	20.713	190	190;228
R4GNH3;E9PM69;P17980;E9PKD5;E9PMD8;E9PN50;E9PLG2	R4GNH3;E9PM69;P17980;E9PKD5	17;16;16;12;8;7;3	17;16;16;12;8;7;3	17;16;16;12;8;7;3	26S protease regulatory subunit 6A	PSMC3	23.6481	18.6762	18.5666	21.6185	21.26	21.8007	21.843	30.0431	23.3766	23.267	27.8335	27.1146	28.6106	28.116	Isoform of P17980, 26S proteasome regulatory subunit 6A;Isoform of P17980, 26S proteasome regulatory subunit 6A;26S proteasome regulatory subunit 6A;Isoform of P17980, 26S proteasome regulatory subunit 6A (Fragment)	7	17	17	17	1	1	12	8	10	15	1	1	12	8	10	15	1	1	12	8	10	15	46.8	46.8	46.8	47.352	423	423;397;439;311;301;257;184
C9J2Y9;P30876;C9J4M6;C9JMN3;C9JZW8	C9J2Y9;P30876;C9J4M6	32;32;29;1;1	32;32;29;1;1	32;32;29;1;1	DNA-directed RNA polymerase;DNA-directed RNA polymerase II subunit RPB2	POLR2B	23.6612			19.4267	18.9462	22.9837	21.8431	31.3459			28.1847	27.8179	30.4453	29.4347	Isoform of P30876, DNA-directed RNA polymerase subunit beta;DNA-directed RNA polymerase II subunit RPB2;Isoform of P30876, DNA-directed RNA polymerase subunit beta	5	32	32	32	0	0	17	13	19	21	0	0	17	13	19	21	0	0	17	13	19	21	35.6	35.6	35.6	133.06	1167	1167;1174;1067;64;76
A0A7P0T893;O43823;M0QX51;A0A7P0TBC8	A0A7P0T893;O43823	11;11;4;4	11;11;4;4	11;11;4;4	A-kinase anchor protein 8	AKAP8	20.9947					18.311	20.7506	29.0676					28.5326	27.3774	Isoform of O43823, A-kinase anchor protein 8;A-kinase anchor protein 8	4	11	11	11	0	0	0	0	10	6	0	0	0	0	10	6	0	0	0	0	10	6	30.2	30.2	30.2	74.846	679	679;692;364;372
Q96SN8-3;Q96SN8-2;Q96SN8;Q96SN8-4;A0A0A0MRG9;B1AMJ5;Q5JTU8;F8WCI3;F8WF55;F8WBJ0;C9K0C9	Q96SN8-3;Q96SN8-2;Q96SN8;Q96SN8-4;A0A0A0MRG9;B1AMJ5	21;21;21;20;18;14;10;8;7;4;2	21;21;21;20;18;14;10;8;7;4;2	21;21;21;20;18;14;10;8;7;4;2	CDK5 regulatory subunit-associated protein 2	CDK5RAP2	20.319	19.0296	18.5914	21.7213	18.5279			29.1986	27.0192	26.0078	28.1476	26.7804			Isoform of Q96SN8, Isoform 3 of CDK5 regulatory subunit-associated protein 2;Isoform of Q96SN8, Isoform 2 of CDK5 regulatory subunit-associated protein 2;CDK5 regulatory subunit-associated protein 2;Isoform of Q96SN8, Isoform 4 of CDK5 regulatory subunit-a	11	21	21	21	10	8	2	11	0	0	10	8	2	11	0	0	10	8	2	11	0	0	15	15	15	210.47	1852	1852;1861;1893;1814;1663;1287;903;749;460;275;133
P62191;P62191-2;G3V4X1	P62191;P62191-2	15;14;1	15;14;1	15;14;1	26S protease regulatory subunit 4	PSMC1	23.6042	17.6371		22.4712	21.799	21.649	23.1038	30.2731	22.281		28.1821	27.4549	28.7788	28.3551	26S proteasome regulatory subunit 4;Isoform of P62191, Isoform 2 of 26S proteasome regulatory subunit 4	3	15	15	15	1	0	10	8	8	8	1	0	10	8	8	8	1	0	10	8	8	8	41.4	41.4	41.4	49.184	440	440;367;84
Q9NS69	Q9NS69	4	4	4	Mitochondrial import receptor subunit TOM22 homolog	TOMM22	25.0455	19.5799	19.4286	22.1864	22.4577	23.7904	23.1928	28.706	22.3872	22.236	25.5627	25.7147	27.3947	27.1253	Mitochondrial import receptor subunit TOM22 homolog	1	4	4	4	1	1	3	3	4	4	1	1	3	3	4	4	1	1	3	3	4	4	48.6	48.6	48.6	15.521	142	142
P06493;A0A024QZP7;A0A087WZZ9;P06493-2;E5RIU6;A0A2R8YEB7;A0A2R8Y7W5;F5H6Z0;A0A2R8YD28;A0A087WZU2;A0A2R8YF61;E5RGN0;A0A087X209;Q14004-2;Q00536-3;E7EUK8;Q9BVE2;H0YAZ9;A0A2R8Y644;Q9NYV4-3;J3QSD7;Q9NYV4-2;A0A2R8Y4Z0;Q00536-2;Q9NYV4;Q00537;Q00537-2;Q07002-3;O94921-2;Q00536;Q07002;O94921;Q96Q40;Q96Q40-5;O94921-3;Q96Q40-3;Q96Q40-4;Q96Q40-6;Q00534;Q14004	P06493;A0A024QZP7;A0A087WZZ9;P06493-2;E5RIU6	19;18;15;14;13;1;1;1;1;1;1;1;1;1;1;1;1;1;1;1;1;1;1;1;1;1;1;1;1;1;1;1;1;1;1;1;1;1;1;1	19;18;15;14;13;1;1;1;1;1;1;1;1;1;1;1;1;1;1;1;1;1;1;1;1;1;1;1;1;1;1;1;1;1;1;1;1;1;1;1	17;16;13;13;11;0;0;0;0;0;0;0;0;0;0;0;0;0;0;0;0;0;0;0;0;0;0;0;0;0;0;0;0;0;0;0;0;0;0;0	Cyclin-dependent kinase 1	CDK1;CDC2	27.6074	19.2786	21.3512	24.5748	24.919	26.5469	25.4878	33.0944	23.5265	25.8463	30.5108	30.0969	32.0882	30.7884	Cyclin-dependent kinase 1;Isoform of P06493, Cell division cycle 2, G1 to S and G2 to M, isoform CRA_a;Isoform of P06493, Cyclin-dependent kinase 1;Isoform of P06493, Isoform 2 of Cyclin-dependent kinase 1;Isoform of P06493, Cyclin-dependent kinase 1 (Frag	40	19	19	17	2	4	14	14	16	16	2	4	14	14	16	16	1	3	13	12	14	14	62.3	62.3	59.6	34.095	297	297;297;224;240;189;143;1099;470;456;448;915;393;418;1452;502;340;324;260;239;1273;1201;1481;1308;570;1490;523;523;504;451;496;474;469;435;429;423;400;384;345;326;1512
Q9NTJ3;E9PD53;Q9NTJ3-2;C9JR83;C9J9E4;C9JVD8;C9J578;C9JWF0;C9IYK2;C9JJ64	Q9NTJ3;E9PD53;Q9NTJ3-2	25;24;22;7;4;3;3;3;3;3	25;24;22;7;4;3;3;3;3;3	25;24;22;7;4;3;3;3;3;3	Structural maintenance of chromosomes protein 4;Structural maintenance of chromosomes protein	SMC4	22.4713	16.8973	16.3463	20.0764	19.792	21.0243	20.5608	29.6854	23.0471	22.4961	27.3953	26.498	28.1625	28.0455	Structural maintenance of chromosomes protein 4;Isoform of Q9NTJ3, Structural maintenance of chromosomes protein;Isoform of Q9NTJ3, Isoform 2 of Structural maintenance of chromosomes protein 4	10	25	25	25	2	1	13	8	14	17	2	1	13	8	14	17	2	1	13	8	14	17	25.4	25.4	25.4	147.18	1288	1288;1263;1230;423;157;119;139;170;173;180
CON__Q86YZ3;Q86YZ3	CON__Q86YZ3;Q86YZ3	18;18	18;18	18;18	Hornerin	HRNR	23.5185	20.0962	21.4866	21.124	16.0592	20.7602	21.8679	30.7115	27.278	28.3878	28.4251	25.4294	27.9208	29.123	;Hornerin	2	18	18	18	8	16	4	4	7	8	8	16	4	4	7	8	8	16	4	4	7	8	17.9	17.9	17.9	282.39	2850	2850;2850
P61247;D6RAT0;D6RG13;D6RB09;H0Y9Y4;D6R9B6;E9PFI5;H0Y8L7;D6RAS7;D6RED7;D6RI02;D6RGE0	P61247;D6RAT0;D6RG13;D6RB09;H0Y9Y4;D6R9B6;E9PFI5;H0Y8L7	26;24;21;19;19;15;15;14;11;10;7;6	26;24;21;19;19;15;15;14;11;10;7;6	26;24;21;19;19;15;15;14;11;10;7;6	40S ribosomal protein S3a	RPS3A	27.6993	23.7614	23.6826	25.6962	24.9652	26.1972	24.6421	33.0063	29.3666	28.9125	31.0869	30.2584	31.3081	30.1676	40S ribosomal protein S3a;Isoform of P61247, 40S ribosomal protein S3a;Isoform of P61247, 40S ribosomal protein S3a (Fragment);Isoform of P61247, 40S ribosomal protein S3a (Fragment);Isoform of P61247, 40S ribosomal protein S3a (Fragment);Isoform of P61247	12	26	26	26	12	15	19	15	17	16	12	15	19	15	17	16	12	15	19	15	17	16	75	75	75	29.945	264	264;227;223;193;208;145;205;190;125;101;95;65
P43243;A8MXP9;A0A0R4J2E8;D6REM6;D6R991;H0Y8T4;P43243-2;B3KM87;A0A1B0GX04;D6RIA2;D6RE02;D6RB45;D6R8Z5;D6REK4;D6RCM3;D6RBS2;D6R9F3;D6RBI2;D6RBK5;D6RAY2;D6RAM9	P43243;A8MXP9;A0A0R4J2E8;D6REM6;D6R991;H0Y8T4	14;14;14;14;12;7;5;5;3;3;3;3;3;3;3;3;3;3;2;2;2	14;14;14;14;12;7;5;5;3;3;3;3;3;3;3;3;3;3;2;2;2	14;14;14;14;12;7;5;5;3;3;3;3;3;3;3;3;3;3;2;2;2	Matrin-3	MATR3	22.1016	20.1212	20.0011	20.6622	19.0253	19.3745	20.0655	29.6769	26.8899	26.4657	25.8717	28.5152	27.2133	25.2749	Matrin-3;Isoform of P43243, Matrin-3;Isoform of P43243, Matrin-3;Isoform of P43243, Matrin-3;Isoform of P43243, Matrin-3 (Fragment);Isoform of P43243, Matrin-3 (Fragment)	21	14	14	14	6	5	5	10	4	2	6	5	5	10	4	2	6	5	5	10	4	2	22.3	22.3	22.3	94.622	847	847;895;847;794;433;334;559;509;77;172;124;47;107;100;99;87;78;109;121;86;81
P11310-2;P11310;Q5T4U5;A0A7P0TB51;F6YB23;A0A7P0TB55;A0A7P0T8G6;A0A7P0T932;A0A7P0TA63;A0A7P0T8J9;A0A7P0TBD1;A0A7P0TAB2;A0A7P0TA39;E9PJM9;H0YDT5;A0A7P0T9W7;E9PRX4;A0A7P0TB28;E9PQA8;A0A7P0T8B6;A0A7P0TBF2;A0A7P0TAZ5;E9PLN7;E9PIX8;A0A7P0Z4Q0	P11310-2;P11310;Q5T4U5;A0A7P0TB51;F6YB23;A0A7P0TB55;A0A7P0T8G6;A0A7P0T932	20;20;20;17;16;16;15;14;6;6;6;6;5;5;4;3;3;3;1;1;1;1;1;1;1	20;20;20;17;16;16;15;14;6;6;6;6;5;5;4;3;3;3;1;1;1;1;1;1;1	20;20;20;17;16;16;15;14;6;6;6;6;5;5;4;3;3;3;1;1;1;1;1;1;1	Medium-chain specific acyl-CoA dehydrogenase, mitochondrial	ACADM	28.0937	19.9526	18.7927	20.2739	24.3397	27.9263	23.0073	32.921	24.345	25.0835	27.4429	29.0019	32.583	29.7796	Isoform of P11310, Isoform 2 of Medium-chain specific acyl-CoA dehydrogenase, mitochondrial;Medium-chain specific acyl-CoA dehydrogenase, mitochondrial;Isoform of P11310, Medium-chain specific acyl-CoA dehydrogenase, mitochondrial;Isoform of P11310, Medium	25	20	20	20	1	3	9	7	17	18	1	3	9	7	17	18	1	3	9	7	17	18	50.1	50.1	50.1	47.019	425	425;421;454;342;389;275;335;374;236;201;200;199;106;104;67;79;76;74;45;64;52;52;50;47;43
D6RFM5;P31040-2;P31040;A0A087X1I3;P31040-3;A0A494C1T6;H0Y8X1	D6RFM5;P31040-2;P31040;A0A087X1I3;P31040-3;A0A494C1T6	10;10;10;7;7;6;2	10;10;10;7;7;6;2	10;10;10;7;7;6;2	Succinate dehydrogenase [ubiquinone] flavoprotein subunit, mitochondrial	SDHA	25.3972	17.9939		21.1559	20.7559	24.7012	23.5803	30.528	22.8519		26.0138	25.6139	29.7412	28.9656	Isoform of P31040, Succinate dehydrogenase [ubiquinone] flavoprotein subunit, mitochondrial;Isoform of P31040, Isoform 2 of Succinate dehydrogenase [ubiquinone] flavoprotein subunit, mitochondrial;Succinate dehydrogenase [ubiquinone] flavoprotein subunit,	7	10	10	10	1	0	1	2	5	10	1	0	1	2	5	10	1	0	1	2	5	10	25.2	25.2	25.2	63.566	583	583;616;664;519;519;356;126
P52907	P52907	12	12	10	F-actin-capping protein subunit alpha-1	CAPZA1	26.6886	24.8323	23.1079	23.4712	23.8075	24.8952	23.4846	31.3302	29.4356	27.7932	28.4612	29.0279	29.1841	27.6742	F-actin-capping protein subunit alpha-1	1	12	12	10	8	8	7	10	6	4	8	8	7	10	6	4	7	7	5	8	5	3	56.3	56.3	46.9	32.922	286	286
P04637;P04637-4;A0A0U1RQC9;P04637-7;P04637-3;P04637-2;J3KP33;P04637-6;P04637-5;E7EQX7;A0A087X1Q1;P04637-9;P04637-8;E7ESS1;E9PFT5;A0A087WT22;A0A087WXZ1;E7EMR6;S4R334;E9PCY9	P04637;P04637-4;A0A0U1RQC9;P04637-7;P04637-3;P04637-2;J3KP33;P04637-6;P04637-5;E7EQX7;A0A087X1Q1;P04637-9;P04637-8;E7ESS1	23;22;21;18;18;18;18;17;17;15;15;13;13;13;11;10;10;7;4;4	23;22;21;18;18;18;18;17;17;15;15;13;13;13;11;10;10;7;4;4	23;22;21;18;18;18;18;17;17;15;15;13;13;13;11;10;10;7;4;4	Cellular tumor antigen p53	TP53	26.8448	26.1544	23.1774	23.2552	22.9396	23.3182	22.9027	31.8788	31.153	28.4593	28.2136	28.3974	27.9767	27.9707	Cellular tumor antigen p53;Isoform of P04637, Isoform 4 of Cellular tumor antigen p53;Isoform of P04637, Cellular tumor antigen p53;Isoform of P04637, Isoform 7 of Cellular tumor antigen p53;Isoform of P04637, Isoform 3 of Cellular tumor antigen p53;Isofor	20	23	23	23	21	12	7	10	4	6	21	12	7	10	4	6	21	12	7	10	4	6	72	72	72	43.653	393	393;354;410;261;346;341;343;307;302;285;234;214;209;199;155;187;182;165;143;127
A0A1X7SBZ2;A0A5H1ZRQ2;Q92841-1;Q92841-3;Q92841;Q92841-2;A0A0U1RQJ0	A0A1X7SBZ2;A0A5H1ZRQ2;Q92841-1;Q92841-3;Q92841;Q92841-2	25;25;25;25;25;24;2	24;24;24;24;24;23;2	17;17;17;17;17;17;1	Probable ATP-dependent RNA helicase DDX17	DDX17	24.9597	20.6814	19.9506	21.9511	22.3905	23.4336	23.1097	30.8464	26.2912	26.7021	27.6718	28.042	29.6018	28.6943	Isoform of Q92841, RNA helicase;Isoform of Q92841, RNA helicase;Isoform of Q92841, Isoform 2 of Probable ATP-dependent RNA helicase DDX17;Isoform of Q92841, Isoform 4 of Probable ATP-dependent RNA helicase DDX17;Probable ATP-dependent RNA helicase DDX17;Is	7	25	24	17	4	7	12	14	11	14	4	7	11	13	11	13	2	5	8	10	7	9	33.1	31.6	24	80.253	729	729;731;650;652;729;652;56
P11940;P11940-2;H0YAR2;E7EQV3;A0A7I2V649;A0A7I2YQ88;A0A7I2V4N4;E7ERJ7;A0A7I2YQE4;A0A087WTT1;A0A7I2YQ90;E5RGH3;E5RJB9;Q9H361;H0YAP2;E5RH24;H0YBN4;B1ANR1;H0YB86;E5RHG7;A0A6Q8JFT6;Q4VXU2;Q4VXU2-2;Q96DU9-2;H0YEQ8;Q96DU9;A0A6Q8JFV4;H0YC10;H0YB75;A0A7I2V4V6;A0A6I8PS38;A0A6I8PLA1;E5RJM8;A0A7I2V3J9;Q5JQF8;E5RFD8;H0YAS7;H0YAS6;E5RGC4	P11940;P11940-2;H0YAR2;E7EQV3;A0A7I2V649;A0A7I2YQ88;A0A7I2V4N4;E7ERJ7;A0A7I2YQE4;A0A087WTT1;A0A7I2YQ90	21;21;21;20;19;19;18;18;17;16;16;8;8;8;7;7;6;4;4;3;3;3;3;2;2;2;2;1;1;1;1;1;1;1;1;1;1;1;1	21;21;21;20;19;19;18;18;17;16;16;8;8;8;7;7;6;4;4;3;3;3;3;2;2;2;2;1;1;1;1;1;1;1;1;1;1;1;1	15;15;15;14;13;13;14;13;13;12;10;4;4;6;7;4;3;0;3;1;3;3;3;2;0;2;2;1;1;0;1;1;1;1;0;1;1;1;1	Polyadenylate-binding protein 1;Polyadenylate-binding protein	PABPC1	24.9043	19.6777	19.5045	23.0996	23.0053	22.9477	22.0426	31.102	26.175	27.0601	29.4355	29.1707	28.9129	27.9166	Polyadenylate-binding protein 1;Isoform of P11940, Isoform 2 of Polyadenylate-binding protein 1;Isoform of P11940, Polyadenylate-binding protein;Isoform of P11940, Polyadenylate-binding protein;Isoform of P11940, Polyadenylate-binding protein 1;Isoform of	39	21	21	15	3	7	15	11	9	7	3	7	15	11	9	7	3	5	12	7	7	6	39	39	27.7	70.67	636	636;547;599;591;590;633;577;604;565;588;604;108;129;631;131;118;174;129;165;75;619;614;330;350;112;382;192;42;183;354;174;199;38;151;200;61;136;169;43
P04350;M0R2D3;M0QYM7;M0R278;M0QY85;M0R042;M0R0X0;M0QY37;M0QX14;M0QZL7;M0R1I1;M0R2T4;A0A075B724	P04350	38;11;7;7;6;6;5;5;5;5;3;2;1	7;0;2;3;1;2;1;1;1;1;2;0;0	4;0;1;1;1;1;1;1;1;1;0;0;0	Tubulin beta-4A chain	TUBB4A	24.7385	19.4006	17.5234	22.4338	20.5919	23.7985	22.5534	31.3905	23.7225	21.8453	28.566	27.7621	30.7564	28.4181	Tubulin beta-4A chain	13	38	7	4	18	16	26	29	33	32	1	1	4	4	5	5	0	0	2	2	3	4	79.5	20	15.8	49.585	444	444;155;160;167;107;144;103;109;110;157;74;104;119
CON__ENSEMBL:ENSBTAP00000033053	CON__ENSEMBL:ENSBTAP00000033053	7	5	5			28.6056	26.105	25.5612	26.4298	26.0408	26.4535	25.0788	32.0416	29.2262	29.1778	29.7348	29.2891	30.2958	28.243		1	7	5	5	2	7	3	3	5	4	1	5	2	2	4	3	1	5	2	2	4	3	50.4	43.9	43.9	14.759	139	139
Q969V3-2;Q969V3;K7EMW4;K7ENM2;K7ELZ9;A0A0C4DGP7;K7EQ66	Q969V3-2;Q969V3;K7EMW4	13;13;10;6;5;5;3	13;13;10;6;5;5;3	13;13;10;6;5;5;3	Nicalin	NCLN	25.0259			22.8188	21.7273	24.0024	22.6293	30.6518			28.4852	27.0075	29.6001	28.4336	Isoform of Q969V3, Isoform 2 of Nicalin;Nicalin;Isoform of Q969V3, Nicalin	7	13	13	13	0	0	9	8	10	11	0	0	9	8	10	11	0	0	9	8	10	11	30.8	30.8	30.8	62.846	562	562;563;489;328;282;350;110
Q9H6R7;Q9H6R7-2;Q9H6R7-3;C9JYC1	Q9H6R7;Q9H6R7-2;Q9H6R7-3	20;16;10;4	20;16;10;4	20;16;10;4	WD repeat and coiled-coil-containing protein C2orf44	C2orf44	24.5858	23.0461	19.6451	22.2413	22.5063	19.3254	21.9766	30.6257	28.9105	26.9484	27.4977	28.616	27.516	27.7759	WD repeat and coiled-coil-containing protein;Isoform of Q9H6R7, Isoform 2 of WD repeat and coiled-coil-containing protein;Isoform of Q9H6R7, Isoform 3 of WD repeat and coiled-coil-containing protein	4	20	20	20	13	8	8	12	5	9	13	8	8	12	5	9	13	8	8	12	5	9	40.2	40.2	40.2	79.135	721	721;622;234;174
Q16778;P33778;P23527;P06899;Q6DRA6;Q6DN03	Q16778;P33778;P23527;P06899;Q6DRA6;Q6DN03	10;10;10;10;5;5	10;10;10;10;5;5	1;1;1;1;1;1	Histone H2B type 2-E;Histone H2B type 1-B;Histone H2B type 1-O;Histone H2B type 1-J;Putative histone H2B type 2-D;Putative histone H2B type 2-C	HIST2H2BE;HIST1H2BB;HIST1H2BO;HIST1H2BJ;HIST2H2BD;HIST2H2BC	29.9088	28.4627	26.6345	26.9693	25.5512	28.0754	26.0717	32.8099	31.3407	29.9604	29.7766	28.3586	30.8976	28.9002	Histone H2B type 2-E;Histone H2B type 1-B;Histone H2B type 1-O;Histone H2B type 1-J;Putative histone H2B type 2-D;Putative histone H2B type 2-C	6	10	10	1	7	10	4	2	4	3	7	10	4	2	4	3	1	1	0	0	0	0	51.6	51.6	9.5	13.92	126	126;126;126;126;164;193
Q9Y5A9;Q9Y5A9-2;S4R3V3;A0A024R7W5;A0A087X0Q1;A0A087WY31;Q9BYJ9;Q7Z739;S4R3J8	Q9Y5A9;Q9Y5A9-2	12;11;3;3;3;3;3;3;2	12;11;3;3;3;3;3;3;2	12;11;3;3;3;3;3;3;2	YTH domain-containing family protein 2	YTHDF2	25.7592		19.537	23.2121	22.0268	24.8099	23.5904	30.4488		23.8589	27.8681	26.5347	29.4066	28.563	YTH domain-containing family protein 2;Isoform of Q9Y5A9, Isoform 2 of YTH domain-containing family protein 2	9	12	12	12	0	1	7	5	5	7	0	1	7	5	5	7	0	1	7	5	5	7	28.5	28.5	28.5	62.333	579	579;529;241;534;583;588;559;585;200
A0A087X2I1;P62333;H0YJC0;H0YJS8;H0YJX2;H0YJE9;H0YJT1;H0YJD2;H0YJY8	A0A087X2I1;P62333;H0YJC0	19;19;10;8;4;3;3;2;2	19;19;10;8;4;3;3;2;2	19;19;10;8;4;3;3;2;2	26S protease regulatory subunit 10B	PSMC6	24.3976			21.9231	22.5584	22.8547	22.057	30.3227			28.294	27.4564	29.0826	27.9604	Isoform of P62333, 26S proteasome regulatory subunit 10B;26S proteasome regulatory subunit 10B;Isoform of P62333, 26S proteasome regulatory subunit 10B (Fragment)	9	19	19	19	0	0	9	8	13	9	0	0	9	8	13	9	0	0	9	8	13	9	57.6	57.6	57.6	45.796	403	403;389;262;194;67;70;97;33;36
P17858;P17858-2;F8WEU2	P17858;P17858-2	21;19;1	18;17;1	17;16;1	ATP-dependent 6-phosphofructokinase, liver type	PFKL	24.6741	18.0515	18.3351	21.9937	21.3852	23.3915	22.9757	30.6957	23.139	23.4225	27.6709	27.1652	29.6979	28.8491	ATP-dependent 6-phosphofructokinase, liver type;Isoform of P17858, Isoform 2 of ATP-dependent 6-phosphofructokinase, liver type	3	21	18	17	2	1	11	8	14	15	2	1	8	7	12	13	2	1	7	7	11	12	40.4	35.6	34.5	85.018	780	780;827;42
P62906	P62906	17	17	17	60S ribosomal protein L10a	RPL10A	28.187	21.2846	24.5206	25.5055	25.9176	26.6202	25.9496	33.0327	28.4856	29.153	30.3113	29.9613	31.7725	30.7197	60S ribosomal protein L10a	1	17	17	17	9	12	10	11	14	13	9	12	10	11	14	13	9	12	10	11	14	13	57.6	57.6	57.6	24.831	217	217
O43819;A0A1W2PQK0	O43819	6;2	6;2	6;2	Protein SCO2 homolog, mitochondrial	SCO2	24.9762		18.7603	20.5367	21.4898	24.5561	21.8845	30.4139		22.5677	27.2127	27.0108	29.5985	28.256	Protein SCO2 homolog, mitochondrial	2	6	6	6	0	1	4	3	4	5	0	1	4	3	4	5	0	1	4	3	4	5	22.9	22.9	22.9	29.81	266	266;168
Q99460;A0A7P0MW50;A0A7I2V523;A0A7I2V5C8;A0A7I2V262;A0A7I2YQY1;A0A7I2V2K8;Q99460-2;A0A7I2V4X0;A0A087WW66;A0A7I2V641;A0A7I2YQI9;A0A7I2V479;A0A7I2V491;A0A7I2V4A5;H7BZR6;C9J9M4;F8WCE3	Q99460;A0A7P0MW50;A0A7I2V523;A0A7I2V5C8;A0A7I2V262;A0A7I2YQY1;A0A7I2V2K8;Q99460-2;A0A7I2V4X0;A0A087WW66;A0A7I2V641;A0A7I2YQI9;A0A7I2V479;A0A7I2V491	18;18;18;18;18;18;18;18;17;17;16;15;14;10;6;5;4;1	18;18;18;18;18;18;18;18;17;17;16;15;14;10;6;5;4;1	18;18;18;18;18;18;18;18;17;17;16;15;14;10;6;5;4;1	26S proteasome non-ATPase regulatory subunit 1	PSMD1	23.0458	16.0062	14.6576	20.6	19.6784	21.8942	21.0962	30.0375	21.5608	20.2122	27.4853	26.8099	28.8704	28.1674	26S proteasome non-ATPase regulatory subunit 1;Isoform of Q99460, 26S proteasome non-ATPase regulatory subunit 1;Isoform of Q99460, 26S proteasome non-ATPase regulatory subunit 1;Isoform of Q99460, 26S proteasome non-ATPase regulatory subunit 1;Isoform of	18	18	18	18	1	1	11	7	10	13	1	1	11	7	10	13	1	1	11	7	10	13	27.8	27.8	27.8	105.84	953	953;893;924;923;909;909;892;922;806;914;817;710;893;608;358;163;203;48
P08574	P08574	8	8	8	Cytochrome c1, heme protein, mitochondrial	CYC1	22.1356	20.0713	19.085	18.9448	20.6623	18.6749	20.9494	30.8163	24.1588	23.1724	28.6747	28.8612	29.3593	27.9413	Cytochrome c1, heme protein, mitochondrial	1	8	8	8	1	2	7	7	5	5	1	2	7	7	5	5	1	2	7	7	5	5	32.6	32.6	32.6	35.422	325	325
Q96P70	Q96P70	16	16	16	Importin-9	IPO9	24.4095	16.1531	18.1085	20.185	20.2731	23.9539	22.1853	30.8591	22.9097	23.5008	27.1634	25.6654	30.1205	29.0531	Importin-9	1	16	16	16	2	2	7	4	13	11	2	2	7	4	13	11	2	2	7	4	13	11	20.1	20.1	20.1	115.96	1041	1041
P14868;P14868-2;C9J7S3;C9JLC1;H7C278;H7BZ35;C9JQM9	P14868;P14868-2	25;20;10;10;8;8;6	25;20;10;10;8;8;6	25;20;10;10;8;8;6	Aspartate--tRNA ligase, cytoplasmic	DARS	24.2871	20.9532	19.0496	22.3504	21.0345	22.7903	21.5867	31.3346	27.7098	26.7273	28.9581	28.8843	29.8808	28.4699	Aspartate--tRNA ligase, cytoplasmic;Isoform of P14868, Isoform 2 of Aspartate--tRNA ligase, cytoplasmic	7	25	25	25	9	11	12	14	13	14	9	11	12	14	13	14	9	11	12	14	13	14	56.3	56.3	56.3	57.136	501	501;401;175;182;179;188;135
P35232;C9JZ20;C9JW96;E9PCW0;E7ESE2;P35232-2	P35232;C9JZ20;C9JW96;E9PCW0;E7ESE2	18;16;15;11;9;6	18;16;15;11;9;6	18;16;15;11;9;6	Prohibitin	PHB	25.6177	20.2708	22.3898	22.8432	22.5389	23.9882	23.7863	30.9427	24.7869	28.4861	28.051	27.7805	29.3724	28.7621	Prohibitin;Isoform of P35232, Prohibitin;Isoform of P35232, Prohibitin (Fragment);Isoform of P35232, Prohibitin (Fragment);Isoform of P35232, Prohibitin (Fragment)	6	18	18	18	4	11	7	8	10	12	4	11	7	8	10	12	4	11	7	8	10	12	76.5	76.5	76.5	29.804	272	272;218;246;216;202;155
O75643;A0A494C1A5;O75643-2	O75643;A0A494C1A5	34;26;14	34;26;14	34;26;14	U5 small nuclear ribonucleoprotein 200 kDa helicase	SNRNP200	22.3346	16.5417	15.6536	19.4481	20.1822	20.6172	20.7174	30.2621	23.7735	24.575	27.9349	28.2025	28.4497	28.2364	U5 small nuclear ribonucleoprotein 200 kDa helicase;Isoform of O75643, U5 small nuclear ribonucleoprotein 200 kDa helicase (Fragment)	3	34	34	34	3	6	16	18	12	17	3	6	16	18	12	17	3	6	16	18	12	17	21.2	21.2	21.2	244.5	2136	2136;1375;625
CON__Q9NSB4;Q9NSB4	CON__Q9NSB4;Q9NSB4	25;25	25;25	19;19	Keratin, type II cuticular Hb2	KRT82	22.5372		22.4064	21.2338			19.0083	29.5368		29.2804	26.2338			25.5145	;Keratin, type II cuticular Hb2	2	25	25	19	0	25	1	0	0	3	0	25	1	0	0	3	0	19	0	0	0	0	50.9	50.9	45.2	56.682	513	513;513
P55060-3;P55060;P55060-4;P55060-2	P55060-3;P55060;P55060-4	11;11;10;2	11;11;10;2	11;11;10;2	Exportin-2	CSE1L	26.7549	25.8771	25.0158	20.7594	23.0341	22.0346	21.5317	32.4792	31.5513	30.6882	26.4318	28.7481	28.5658	27.3506	Isoform of P55060, Isoform 3 of Exportin-2;Exportin-2;Isoform of P55060, Isoform 4 of Exportin-2	4	11	11	11	2	4	5	7	5	8	2	4	5	7	5	8	2	4	5	7	5	8	14.9	14.9	14.9	107.78	945	945;971;915;195
Q86VP6;Q86VP6-2;A0A0C4DGH5;H0YH27;Q86VP6-3	Q86VP6;Q86VP6-2;A0A0C4DGH5	14;12;11;3;3	14;12;11;3;3	14;12;11;3;3	Cullin-associated NEDD8-dissociated protein 1	CAND1	22.9175			20.8614	20.2566	21.5284	20.7302	29.5937			27.2616	27.5163	28.1478	27.253	Cullin-associated NEDD8-dissociated protein 1;Isoform of Q86VP6, Isoform 2 of Cullin-associated NEDD8-dissociated protein 1;Isoform of Q86VP6, Cullin-associated NEDD8-dissociated protein 1 (Fragment)	5	14	14	14	0	1	7	8	9	10	0	1	7	8	9	10	0	1	7	8	9	10	14.9	14.9	14.9	136.37	1230	1230;1062;770;442;403
P26641;P26641-2	P26641;P26641-2	16;15	16;15	16;15	Elongation factor 1-gamma	EEF1G	26.7054	20.2956	19.7981	23.9451	22.6385	25.8651	24.4822	32.427	26.2654	27.0962	29.515	28.7252	31.3265	30.6166	Elongation factor 1-gamma;Isoform of P26641, Isoform 2 of Elongation factor 1-gamma	2	16	16	16	3	9	9	7	14	14	3	9	9	7	14	14	3	9	9	7	14	14	38.7	38.7	38.7	50.118	437	437;487
P63172	P63172	4	4	4	Dynein light chain Tctex-type 1	DYNLT1	26.1194	22.1748	21.1924	24.6975	24.6098	22.6073	22.647	29.9697	26.6845	25.4791	28.3454	28.0282	27.6489	26.0924	Dynein light chain Tctex-type 1	1	4	4	4	4	3	3	3	3	2	4	3	3	3	3	2	4	3	3	3	3	2	61.1	61.1	61.1	12.452	113	113
Q92600;Q92600-2;Q92600-3;F8WBZ6;H7C0W0	Q92600;Q92600-2;Q92600-3	16;15;11;4;3	16;15;11;4;3	16;15;11;4;3	Cell differentiation protein RCD1 homolog	RQCD1	27.3938	25.3535	22.281	25.7455	25.6164	23.6978	22.7534	31.9321	29.649	27.7904	30.0664	30.5276	27.7854	26.8409	CCR4-NOT transcription complex subunit 9;Isoform of Q92600, Isoform 2 of CCR4-NOT transcription complex subunit 9;Isoform of Q92600, Isoform 3 of CCR4-NOT transcription complex subunit 9	5	16	16	16	7	5	10	14	5	3	7	5	10	14	5	3	7	5	10	14	5	3	62.9	62.9	62.9	33.631	299	299;331;258;75;61
P14866;M0QXS5;A0A3B3ITJ4;P14866-2;M0QYT0;B4DVF8;M0R1W6;M0R076;H7C464;M0QYL7	P14866;M0QXS5;A0A3B3ITJ4;P14866-2;M0QYT0	21;18;18;18;11;3;3;2;1;1	21;18;18;18;11;3;3;2;1;1	20;17;17;17;10;3;3;2;0;1	Heterogeneous nuclear ribonucleoprotein L	HNRNPL	25.1897	21.7611	21.1825	23.7958	23.7626	20.0272	21.2376	30.9528	27.8035	27.5669	29.3013	29.3108	26.9956	27.4544	Heterogeneous nuclear ribonucleoprotein L;Isoform of P14866, Heterogeneous nuclear ribonucleoprotein L (Fragment);Isoform of P14866, Heterogeneous nuclear ribonucleoprotein L (Fragment);Isoform of P14866, Isoform 2 of Heterogeneous nuclear ribonucleoprotei	10	21	21	20	8	12	11	13	5	8	8	12	11	13	5	8	8	12	10	12	5	8	37.5	37.5	37.5	64.132	589	589;530;537;456;321;179;220;114;133;198
Q92609-2;Q92609;C9J3F6	Q92609-2;Q92609;C9J3F6	9;9;8	9;9;8	9;9;8	TBC1 domain family member 5	TBC1D5	23.2157	20.9528	17.933	19.6798	20.0076	22.0258	20.3069	29.9194	27.5028	25.7533	26.8143	26.7961	28.5243	27.1415	Isoform of Q92609, Isoform 2 of TBC1 domain family member 5;TBC1 domain family member 5;Isoform of Q92609, TBC1 domain family member 5	3	9	9	9	7	5	5	8	5	6	7	5	5	8	5	6	7	5	5	8	5	6	16.6	16.6	16.6	91.215	817	817;795;593
A0A7I2V2R3;A0A7I2V5D8;P51991;A0A7I2V4J6;A0A7I2V402;A0A7I2V4G0;P51991-2;H7C1J8	A0A7I2V2R3;A0A7I2V5D8;P51991;A0A7I2V4J6;A0A7I2V402;A0A7I2V4G0;P51991-2	8;8;8;7;6;6;6;1	8;8;8;7;6;6;6;1	8;8;8;7;6;6;6;1	Heterogeneous nuclear ribonucleoprotein A3	HNRNPA3	22.89	20.3835	19.7951	20.6604	20.8272	21.0978	20.0708	29.2382	24.5535	24.6003	27.9645	27.0086	26.7945	26.0579	Isoform of P51991, Heterogeneous nuclear ribonucleoprotein A3;Isoform of P51991, Heterogeneous nuclear ribonucleoprotein A3;Heterogeneous nuclear ribonucleoprotein A3;Isoform of P51991, Heterogeneous nuclear ribonucleoprotein A3;Isoform of P51991, Heteroge	8	8	8	8	2	2	7	6	3	3	2	2	7	6	3	3	2	2	7	6	3	3	38.7	38.7	38.7	35.411	331	331;348;378;377;348;396;356;115
Q5QPK2;O60762;H0Y368;Q5QPJ9	Q5QPK2;O60762;H0Y368;Q5QPJ9	20;20;18;11	20;20;18;11	19;19;18;10	Dolichol-phosphate mannosyltransferase subunit 1	DPM1	26.8011	18.8521	17.6276	24.2571	23.2383	25.7253	24.9095	32.1756	22.8521	21.6276	29.9954	29.3622	31.0509	29.6715	Isoform of O60762, Dolichol-phosphate mannosyltransferase subunit 1;Dolichol-phosphate mannosyltransferase subunit 1;Isoform of O60762, Dolichol-phosphate mannosyltransferase subunit 1 (Fragment);Isoform of O60762, Dolichol-phosphate mannosyltransferase su	4	20	20	19	2	1	13	11	13	10	2	1	13	11	13	10	2	1	13	11	13	10	66.9	66.9	65.5	32.426	287	287;260;295;221
E7EVJ5;Q96F07-2;Q96F07;H7C229;E7EW33;A0A087WTQ3;A0A087WWZ1;A0A087WVE1;A0A087WZL7	E7EVJ5;Q96F07-2;Q96F07;H7C229;E7EW33	42;42;40;39;37;6;6;5;3	22;22;22;20;20;2;2;1;1	22;22;22;20;20;2;2;1;1	Cytoplasmic FMR1-interacting protein 2	CYFIP2	22.9014	21.5418	19.7883	19.8599	20.792	19.7221	17.8978	29.5518	28.0227	26.5336	26.1655	27.7528	25.7665	25.8055	Isoform of Q96F07, Cytoplasmic FMR1-interacting protein;Isoform of Q96F07, Isoform 2 of Cytoplasmic FMR1-interacting protein 2;Cytoplasmic FMR1-interacting protein 2;Isoform of Q96F07, Cytoplasmic FMR1-interacting protein 2;Isoform of Q96F07, Cytoplasmic F	9	42	22	22	30	16	20	25	11	8	13	6	6	11	2	2	13	6	6	11	2	2	34.8	17.9	17.9	142.58	1227	1227;1253;1278;1117;1057;222;295;188;101
Q14697;F5H6X6	Q14697;F5H6X6	22;19	22;19	1;1	Neutral alpha-glucosidase AB	GANAB	22.5527	16.6204		17.4052	17.081	21.1637	21.7352	31.001	22.0467		26.8723	25.7239	29.7699	29.9688	Neutral alpha-glucosidase AB;Isoform of Q14697, Neutral alpha-glucosidase AB	2	22	22	1	1	0	5	5	14	20	1	0	5	5	14	20	0	0	0	0	1	1	30.6	30.6	2.2	106.87	944	944;847
P62979;P0CG48;B4DV12;Q96C32;Q5PY61;J3QKN0;F5GXK7;F5H747;F5H388;F5H265;F5H2Z3;F5GYU3;F5H6Q2;J3QTR3;J3QS39;P0CG47;M0R1V7;F5GZ39;A0A2R8Y422;J3QSA3	P62979;P0CG48;B4DV12;Q96C32;Q5PY61;J3QKN0;F5GXK7;F5H747;F5H388;F5H265;F5H2Z3;F5GYU3;F5H6Q2;J3QTR3;J3QS39;P0CG47;M0R1V7;F5GZ39;A0A2R8Y422	10;8;8;8;8;8;8;8;8;8;8;8;8;8;8;8;6;5;5;4	10;8;8;8;8;8;8;8;8;8;8;8;8;8;8;8;6;5;5;4	2;0;0;0;0;0;0;0;0;0;0;0;0;0;0;0;0;0;0;0	Ubiquitin-40S ribosomal protein S27a;Ubiquitin;40S ribosomal protein S27a;Polyubiquitin-C;Ubiquitin;Polyubiquitin-B;Ubiquitin	RPS27A;UBC;UBB;UBA52	27.9512	21.5649	22.3209	25.6937	25.2384	27.2442	22.6724	31.5272	24.1499	25.2553	28.8978	28.5459	30.488	29.2493	Ubiquitin-40S ribosomal protein S27a;Polyubiquitin-C;Isoform of P0CG47, Polyubiquitin-B;Isoform of P0CG48, Polyubiquitin-C;Isoform of P0CG48, Polyubiquitin-C;Isoform of P0CG47, Polyubiquitin-B (Fragment);Isoform of P0CG48, Polyubiquitin-C (Fragment);Isofor	20	10	10	2	2	3	8	5	7	7	2	3	8	5	7	7	0	1	1	0	0	1	53.2	53.2	10.9	17.965	156	156;685;153;305;229;206;169;160;155;149;136;134;122;106;93;229;63;61;156;43
P62917;E9PKZ0;E9PKU4;G3V1A1;E9PP36	P62917;E9PKZ0;E9PKU4;G3V1A1	16;14;14;12;5	16;14;14;12;5	16;14;14;12;5	60S ribosomal protein L8	RPL8	28.2326	25.7774	24.7336	25.7632	26.057	26.1616	24.7478	32.7922	29.9221	29.5799	29.8454	30.1167	31.0235	30.2826	60S ribosomal protein L8;Isoform of P62917, 60S ribosomal protein L8 (Fragment);Isoform of P62917, 60S ribosomal protein L8 (Fragment);Isoform of P62917, 60S ribosomal protein L8	5	16	16	16	9	14	8	9	11	11	9	14	8	9	11	11	9	14	8	9	11	11	61.5	61.5	61.5	28.024	257	257;205;235;167;148
O00159-2;F5H6E2;O00159-3;O00159;I3L3F5;I3L3Y6;I3L501	O00159-2;F5H6E2;O00159-3;O00159	25;24;24;24;6;6;5	25;24;24;24;6;6;5	25;24;24;24;6;6;5	Unconventional myosin-Ic	MYO1C	23.6135			22.1705	22.6024	19.9676	19.4585	30.227			28.5995	29.2452	26.4128	26.8888	Isoform of O00159, Isoform 2 of Unconventional myosin-Ic;Isoform of O00159, Unconventional myosin-Ic;Isoform of O00159, Isoform 3 of Unconventional myosin-Ic;Unconventional myosin-Ic	7	25	25	25	0	0	18	23	4	8	0	0	18	23	4	8	0	0	18	23	4	8	26	26	26	117.91	1028	1028;1039;1044;1063;137;170;168
P35268;K7EMH1;K7ERI7;K7ELC4;K7EP65;K7EKS7;K7EJT5	P35268;K7EMH1;K7ERI7;K7ELC4;K7EP65;K7EKS7	7;6;6;5;4;4;2	7;6;6;5;4;4;2	6;5;5;4;4;4;2	60S ribosomal protein L22	RPL22	26.2962	24.4912	24.6764	24.5935	22.6739	27.3108	25.7047	30.7443	27.8029	27.814	28.0312	27.3374	29.3108	27.7047	60S ribosomal protein L22;Isoform of P35268, 60S ribosomal protein L22 (Fragment);Isoform of P35268, 60S ribosomal protein L22;Isoform of P35268, 60S ribosomal protein L22 (Fragment);Isoform of P35268, 60S ribosomal protein L22 (Fragment);readthrough, Unch	7	7	7	6	6	5	3	4	3	4	6	5	3	4	3	4	5	4	3	4	3	4	57.8	57.8	50.8	14.787	128	128;89;95;79;48;53;47
Q00325-2;Q00325;F8VVM2;F8VWQ0;F8VZL5;F8VWR4;F8VY00;F8VYH5	Q00325-2;Q00325;F8VVM2	22;21;18;7;6;6;1;1	22;21;18;7;6;6;1;1	22;21;18;7;6;6;1;1	Phosphate carrier protein, mitochondrial	SLC25A3	29.3802	23.3885	22.6041	27.1203	27.275	27.9969	26.6494	34.2356	28.0298	28.3974	32.2553	32.0574	32.6505	31.6037	Isoform of Q00325, Isoform B of Phosphate carrier protein, mitochondrial;Phosphate carrier protein, mitochondrial;Isoform of Q00325, Phosphate carrier protein, mitochondrial	8	22	22	22	7	7	17	17	16	12	7	7	17	17	16	12	7	7	17	17	16	12	56	56	56	39.958	361	361;362;324;156;153;154;104;122
P15880;H0YEN5;E9PQD7;E9PMM9;I3L404;E9PM36;E9PPT0	P15880;H0YEN5;E9PQD7;E9PMM9;I3L404;E9PM36	17;15;12;10;9;9;6	17;15;12;10;9;9;6	17;15;12;10;9;9;6	40S ribosomal protein S2	RPS2	27.2466	23.508	23.5885	23.7448	24.5634	25.8141	25.1354	32.5541	28.6384	28.9247	30.0974	30.0581	30.8694	30.0994	40S ribosomal protein S2;Isoform of P15880, 40S ribosomal protein S2 (Fragment);Isoform of P15880, 40S ribosomal protein S2;Isoform of P15880, 40S ribosomal protein S2 (Fragment);Isoform of P15880, 40S ribosomal protein S2 (Fragment);Isoform of P15880, 40S	7	17	17	17	11	14	7	9	11	11	11	14	7	9	11	11	11	14	7	9	11	11	53.6	53.6	53.6	31.324	293	293;195;235;218;155;209;197
P53621;P53621-2;A0A3B3IT15;A0A3B3IS84;A0A3B3ISC6;A0A3B3IU89;A0A3B3ITV3;A0A3B3ISK1;A0A3B3ITI7;A0A3B3IU78;A0A3B3IU84;A0A3B3IS23;A0A3B3ITX2	P53621;P53621-2;A0A3B3IT15;A0A3B3IS84;A0A3B3ISC6;A0A3B3IU89	31;31;29;29;27;19;12;10;8;5;1;1;1	31;31;29;29;27;19;12;10;8;5;1;1;1	31;31;29;29;27;19;12;10;8;5;1;1;1	Coatomer subunit alpha;Xenin;Proxenin	COPA	24.1531	16.5687	17.0182	22.7009	21.7007	22.4181	21.4294	30.7018	22.698	23.1475	29.0539	28.3737	29.0223	28.0613	Coatomer subunit alpha;Isoform of P53621, Isoform 2 of Coatomer subunit alpha;Isoform of P53621, Coatomer subunit alpha;Isoform of P53621, Coatomer subunit alpha;Isoform of P53621, Coatomer subunit alpha (Fragment);Isoform of P53621, Coatomer subunit alpha	13	31	31	31	1	1	15	18	15	16	1	1	15	18	15	16	1	1	15	18	15	16	33.6	33.6	33.6	138.34	1224	1224;1233;1204;1204;1024;682;609;455;452;121;78;134;161
P62829;J3KT29;C9JD32;B9ZVP7;J3KTJ3	P62829;J3KT29;C9JD32;B9ZVP7	16;13;9;9;7	16;13;9;9;7	16;13;9;9;7	60S ribosomal protein L23	RPL23	30.2252	25.4544	24.2643	28.1361	27.3408	28.9996	27.4802	33.812	28.7101	28.3158	31.6144	30.9611	32.6145	31.1323	60S ribosomal protein L23;Isoform of P62829, 60S ribosomal protein L23;Isoform of P62829, 60S ribosomal protein L23 (Fragment);Isoform of P62829, 60S ribosomal protein L23	5	16	16	16	3	9	12	11	13	14	3	9	12	11	13	14	3	9	12	11	13	14	66.4	66.4	66.4	14.865	140	140;122;91;114;81
P05387;H0YDD8	P05387	11;4	11;4	11;4	60S acidic ribosomal protein P2	RPLP2	28.2458	23.7929	20.3682	26.1651	26.9838	25.4668	25.5185	31.7078	27.4273	25.5807	29.7192	29.8979	29.0403	29.6468	60S acidic ribosomal protein P2	2	11	11	11	5	5	6	6	4	8	5	5	6	6	4	8	5	5	6	6	4	8	80	80	80	11.665	115	115;92
P45880-2;P45880;P45880-1;A0A0A0MR02;Q5JSD2;Q5JSD1;A2A3S1	P45880-2;P45880;P45880-1;A0A0A0MR02;Q5JSD2;Q5JSD1	13;13;13;12;8;8;4	13;13;13;12;8;8;4	13;13;13;12;8;8;4	Voltage-dependent anion-selective channel protein 2	VDAC2	25.2998	19.0563	22.4855	21.3228	22.1188	23.5698	23.8631	30.7172	26.3451	27.4065	27.1046	27.7591	29.062	29.0867	Isoform of P45880, Isoform 2 of Voltage-dependent anion-selective channel protein 2;Voltage-dependent anion-selective channel protein 2;Isoform of P45880, Isoform 1 of Voltage-dependent anion-selective channel protein 2;Isoform of P45880, Outer mitochondri	7	13	13	13	3	10	5	6	5	11	3	10	5	6	5	11	3	10	5	6	5	11	60.1	60.1	60.1	30.412	283	283;294;309;282;194;204;109
P62081;B5MCP9;A0A2R8Y623	P62081;B5MCP9;A0A2R8Y623	19;13;12	19;13;12	19;13;12	40S ribosomal protein S7	RPS7	28.3491	24.9849	24.6282	26.3088	25.0559	26.6952	25.7423	32.3671	29.0041	28.9738	30.1337	29.4957	30.663	29.6438	40S ribosomal protein S7;Isoform of P62081, 40S ribosomal protein S7;Isoform of P62081, 40S ribosomal protein S7 (Fragment)	3	19	19	19	12	12	10	11	13	14	12	12	10	11	13	14	12	12	10	11	13	14	71.1	71.1	71.1	22.127	194	194;187;169
J3KTA4;P17844;A0A7I2V507;A0A7I2V2S0;P17844-2;A0A0G2JLI4;A0A7I2V5F5;J3QRQ7;J3KRZ1;J3QSF1;J3KTQ4;J3QR02;J3QRN5;X6RLV5;J3QLG9;J3QR62	J3KTA4;P17844;A0A7I2V507;A0A7I2V2S0;P17844-2;A0A0G2JLI4;A0A7I2V5F5;J3QRQ7	22;22;19;19;19;17;14;11;9;5;5;4;2;2;1;1	14;14;12;12;11;9;7;8;3;2;5;4;2;2;1;1	14;14;12;12;11;9;7;8;3;2;5;4;2;2;1;1	Probable ATP-dependent RNA helicase DDX5	DDX5	22.0683	21.519	22.3972	22.3709	18.9337	23.0482	21.8939	30.4065	26.519	27.5119	27.3709	27.9225	28.3069	28.4849	Isoform of P17844, DEAD box protein 5;Probable ATP-dependent RNA helicase DDX5;Isoform of P17844, RNA helicase;Isoform of P17844, RNA helicase;Isoform of P17844, Isoform 2 of Probable ATP-dependent RNA helicase DDX5;Isoform of P17844, DEAD box protein 5;Is	16	22	14	14	6	8	10	12	10	14	4	6	6	8	6	9	4	6	6	8	6	9	41.5	30.8	30.8	69.086	614	614;614;406;416;535;509;347;212;166;153;181;99;65;96;46;52
P11021;A0A7P0TB36;A0A7P0TAI0	P11021;A0A7P0TB36;A0A7P0TAI0	20;19;17	19;18;16	19;18;16	78 kDa glucose-regulated protein	HSPA5	24.5537	21.3406	20.4169	21.2392	20.9004	23.0062	22.879	31.3549	27.8036	27.6809	27.9376	28.0764	29.9235	29.46	Endoplasmic reticulum chaperone BiP;Isoform of P11021, Endoplasmic reticulum chaperone BiP;Isoform of P11021, Endoplasmic reticulum chaperone BiP	3	20	19	19	8	9	7	12	13	14	8	9	6	11	12	13	8	9	6	11	12	13	36.4	36.4	36.4	72.332	654	654;623;616
P56192;P56192-2;H0YHV5;H0YIP0;F5H2V6;F8VS26;F8W0M7;F8W0S4;F8VZZ9;H0YIC2;F8VPL7;H0YHL6;H0YI94;H0YI27	P56192;P56192-2	22;16;7;5;3;2;2;2;2;1;1;1;1;1	22;16;7;5;3;2;2;2;2;1;1;1;1;1	22;16;7;5;3;2;2;2;2;1;1;1;1;1	Methionine--tRNA ligase, cytoplasmic	MARS	24.9075		19.4112	21.7912	20.4509	23.9928	23.1043	31.857		25.0962	28.7979	27.8574	30.9444	30.0054	Methionine--tRNA ligase, cytoplasmic;Isoform of P56192, Isoform 2 of Methionine--tRNA ligase, cytoplasmic	14	22	22	22	1	4	6	5	16	18	1	4	6	5	16	18	1	4	6	5	16	18	30.2	30.2	30.2	101.11	900	900;546;233;219;140;71;95;110;114;58;60;81;119;124
A0A7I2YQN2;O60506-3;A0A7I2V4Z0;O60506-4;O60506;B7Z645;A0A7I2V346;O60506-2;A0A7I2V309;A0A7I2V5Q6;A0A7I2V2F2;O60506-5;A0A7I2YQV8;F6UXX1;A0A7I2V4J0;H0YAA0	A0A7I2YQN2;O60506-3;A0A7I2V4Z0;O60506-4;O60506;B7Z645;A0A7I2V346;O60506-2;A0A7I2V309;A0A7I2V5Q6;A0A7I2V2F2;O60506-5;A0A7I2YQV8	15;15;14;14;14;13;13;13;12;11;11;11;10;5;3;1	15;15;14;14;14;13;13;13;12;11;11;11;10;5;3;1	13;13;12;12;12;11;12;11;10;9;9;10;9;4;2;1	Heterogeneous nuclear ribonucleoprotein Q	SYNCRIP	26.2391	22.1308	20.8911	24.9435	24.2004	23.5999	23.0038	31.4423	26.9887	26.3156	30.0146	29.4849	29.0383	28.2257	Isoform of O60506, Heterogeneous nuclear ribonucleoprotein Q;Isoform of O60506, Isoform 3 of Heterogeneous nuclear ribonucleoprotein Q;Isoform of O60506, Heterogeneous nuclear ribonucleoprotein Q;Isoform of O60506, Isoform 4 of Heterogeneous nuclear ribonu	16	15	15	13	5	5	12	11	6	5	5	5	12	11	6	5	3	4	10	9	4	3	37.4	37.4	35.3	62.527	561	561;562;545;527;623;464;524;588;525;337;490;410;465;185;165;97
A3KMH1;A3KMH1-3;A3KMH1-2	A3KMH1;A3KMH1-3;A3KMH1-2	23;23;16	23;23;16	23;23;16	von Willebrand factor A domain-containing protein 8	VWA8	21.2442					20.6741	19.6293	29.1205					28.2287	28.0034	von Willebrand factor A domain-containing protein 8;Isoform of A3KMH1, Isoform 3 of von Willebrand factor A domain-containing protein 8;Isoform of A3KMH1, Isoform 2 of von Willebrand factor A domain-containing protein 8	3	23	23	23	0	0	0	0	13	18	0	0	0	0	13	18	0	0	0	0	13	18	16.8	16.8	16.8	214.82	1905	1905;1872;1039
P35250;A0A087WVY3;P35250-2;H7C5P4;H7C5Q7;F8WC37;H7C5A0;H7C5G4;H7C596	P35250;A0A087WVY3;P35250-2;H7C5P4	8;6;6;4;1;1;1;1;1	8;6;6;4;1;1;1;1;1	8;6;6;4;1;1;1;1;1	Replication factor C subunit 2	RFC2	23.9822	21.6611	19.0237	22.153	21.7386	20.827	21.3645	29.2401	26.1206	24.6553	27.3203	26.6146	27.2189	26.6889	Replication factor C subunit 2;Isoform of P35250, Replication factor C subunit 2;Isoform of P35250, Isoform 2 of Replication factor C subunit 2;Isoform of P35250, Replication factor C subunit 2 (Fragment)	9	8	8	8	3	2	8	5	6	5	3	2	8	5	6	5	3	2	8	5	6	5	38.7	38.7	38.7	39.157	354	354;251;320;198;75;77;87;101;120
P62269;A0A0G2JQH2;Q5GGW2;J3JS69	P62269	19;7;7;7	19;7;7;7	19;7;7;7	40S ribosomal protein S18	RPS18	28.6717	24.8229	24.6059	26.4192	26.0756	27.1843	25.8247	32.7365	29.3065	29.5768	30.3012	29.922	30.6925	30.5897	40S ribosomal protein S18	4	19	19	19	8	16	8	8	9	11	8	16	8	8	9	11	8	16	8	8	9	11	62.5	62.5	62.5	17.718	152	152;33;34;82
Q14498;Q14498-2;G3XAC6;Q14498-3;A0A0U1RQH7;H0Y4X3;Q5QP23;A0A0U1RQW2;Q5QP22;Q86U06;Q86U06-2;Q86U06-5;Q86U06-4;Q86U06-3;F2Z2Z5;F8WF24;G3XAP0;G3V5Z6;H0YJJ3;A8MYG5;A0A087X122;G3V546	Q14498;Q14498-2;G3XAC6;Q14498-3;A0A0U1RQH7;H0Y4X3	16;16;16;15;14;12;7;6;5;2;2;2;2;2;1;1;1;1;1;1;1;1	16;16;16;15;14;12;7;6;5;2;2;2;2;2;1;1;1;1;1;1;1;1	16;16;16;15;14;12;7;6;5;2;2;2;2;2;1;1;1;1;1;1;1;1	RNA-binding protein 39	RBM39	25.3295	21.1226	21.201	22.5049	22.6292	23.8719	23.2064	30.6346	26.0082	27.4088	27.8096	27.6043	29.1249	28.5634	RNA-binding protein 39;Isoform of Q14498, Isoform 2 of RNA-binding protein 39;Isoform of Q14498, RNA-binding protein 39;Isoform of Q14498, Isoform 3 of RNA-binding protein 39;Isoform of Q14498, RNA-binding protein 39 (Fragment);Isoform of Q14498, RNA-bindi	22	16	16	16	6	8	7	9	11	12	6	8	7	9	11	12	6	8	7	9	11	12	38.1	38.1	38.1	59.379	530	530;524;423;508;245;336;231;163;193;439;423;417;405;319;47;39;269;189;214;95;59;114
Q53H12;E9PC15;A0A3B3ITD0;A0A3B3ISZ0;E9PG39;A0A3B3ISY9;A0A3B3ITX7;A0A0G2JLG5;A0A3B3IS09;A0A3B3ITV0;A0A0G2JLD0;A0A3B3IUC9;F8WDD1;A0A3B3IRM6;Q53H12-2	Q53H12;E9PC15;A0A3B3ITD0;A0A3B3ISZ0;E9PG39;A0A3B3ISY9	22;21;19;18;15;15;10;10;7;6;3;3;1;1;1	22;21;19;18;15;15;10;10;7;6;3;3;1;1;1	22;21;19;18;15;15;10;10;7;6;3;3;1;1;1	Acylglycerol kinase, mitochondrial	AGK	24.9422		18.2318	22.6085	21.56	24.1837	21.8172	31.4886		22.7554	28.7842	29.6836	30.1671	28.8263	Acylglycerol kinase, mitochondrial;Isoform of Q53H12, Acylglycerol kinase, mitochondrial;Isoform of Q53H12, Acylglycerol kinase, mitochondrial;Isoform of Q53H12, Acylglycerol kinase, mitochondrial;Isoform of Q53H12, Acylglycerol kinase, mitochondrial;Isofo	15	22	22	22	0	1	10	12	14	10	0	1	10	12	14	10	0	1	10	12	14	10	54	54	54	47.137	422	422;394;418;350;244;330;214;226;146;138;51;134;46;81;65
B4DY09;Q12905;X6R6Z1;A0A0A0MRL0	B4DY09;Q12905	14;14;6;4	14;14;6;4	14;14;6;4	Interleukin enhancer-binding factor 2	ILF2	23.578	19.9785	21.5802	22.3511	22.413	19.837	19.3124	29.5678	24.066	25.6676	27.9422	28.3812	26.2211	25.2232	Isoform of Q12905, Interleukin enhancer-binding factor 2;Interleukin enhancer-binding factor 2	4	14	14	14	3	7	8	10	5	4	3	7	8	10	5	4	3	7	8	10	5	4	61.6	61.6	61.6	38.91	352	352;390;115;150
P51570;K7ERJ9;K7EII7;K7ERN9	P51570	11;5;2;1	11;5;2;1	11;5;2;1	Galactokinase	GALK1	25.8691			22.2198		25.2713	23.9229	30.7271			26.3898		30.3086	28.4222	Galactokinase	4	11	11	11	0	0	2	3	11	6	0	0	2	3	11	6	0	0	2	3	11	6	33.2	33.2	33.2	42.272	392	392;120;184;91
I3L2C7;P57678;I3L4A4;I3L399;E7EN12;I3L4M4	I3L2C7;P57678	13;13;3;3;1;1	13;13;3;3;1;1	13;13;3;3;1;1	Gem-associated protein 4	GEMIN4	21.6808	16.2712		19.8594	18.9182	18.6982	20.4281	29.4338	22.0261		27.1917	26.9802	27.8324	27.5482	Isoform of P57678, Gem-associated protein 4;Gem-associated protein 4	6	13	13	13	1	0	11	8	7	7	1	0	11	8	7	7	1	0	11	8	7	7	18.4	18.4	18.4	118.82	1047	1047;1058;271;296;184;189
P41250;P41250-2;A0A6Q8PGZ8;A0A6Q8PGA8;A0A6Q8PGI6;A0A6Q8PHH9;A0A6Q8PGW4;A0A6Q8PHI7;H7C443;A0A6Q8PFZ6;A0A6Q8PF45;A0A6Q8PH49;A0A6Q8PFV5;A0A6Q8PGN7;F8WCK4;A0A6Q8PGZ9;A0A6Q8PFU7	P41250;P41250-2;A0A6Q8PGZ8;A0A6Q8PGA8;A0A6Q8PGI6;A0A6Q8PHH9;A0A6Q8PGW4;A0A6Q8PHI7;H7C443;A0A6Q8PFZ6;A0A6Q8PF45;A0A6Q8PH49	8;8;8;8;8;7;7;5;4;4;4;4;2;2;2;2;1	8;8;8;8;8;7;7;5;4;4;4;4;2;2;2;2;1	8;8;8;8;8;7;7;5;4;4;4;4;2;2;2;2;1	Glycine--tRNA ligase	GARS	22.3971		15.7621		17.4475	21.6441	20.9793	28.3176		23.1482		23.6609	27.3173	27.1091	Glycine--tRNA ligase;Isoform of P41250, Isoform 2 of Glycine--tRNA ligase;Isoform of P41250, Diadenosine tetraphosphate synthetase;Isoform of P41250, Diadenosine tetraphosphate synthetase;Isoform of P41250, Diadenosine tetraphosphate synthetase;Isoform of	17	8	8	8	1	3	1	2	5	5	1	3	1	2	5	5	1	3	1	2	5	5	17.2	17.2	17.2	83.165	739	739;685;745;683;672;705;616;606;570;546;350;350;190;260;255;245;165
CON__P13647;P13647;F8W0C6;H0YI76;F8VV57;H0YIN9;F8VU69	CON__P13647;P13647	43;43;19;16;8;6;4	22;22;3;11;8;5;4	8;8;0;4;3;2;0	Keratin, type II cytoskeletal 5	KRT5	27.7515	24.9893	25.3082	23.1582	24.5185	25.3692	26.1483	32.8411	29.9742	30.4006	28.2484	29.4892	30.3978	31.3489	;Keratin, type II cytoskeletal 5	7	43	22	8	22	29	20	25	25	35	10	11	8	12	11	19	4	5	3	5	6	8	54.6	38.1	15.1	62.378	590	590;590;178;201;132;196;147
Q9NYB9-4;Q9NYB9-2;A0A0C4DG21;F8WAL6;Q9NYB9;A0A7D9NKC8;E7EP65;E7EW77;E9PEZ7;Q9NYB9-3;H7C3Q7;F8WEB9;A0A0A0MQU9;F8WBL5;H0Y6B5;F8WAU3;F8WAZ8;F8WCD7;E7EUA1	Q9NYB9-4;Q9NYB9-2;A0A0C4DG21;F8WAL6;Q9NYB9;A0A7D9NKC8;E7EP65;E7EW77;E9PEZ7;Q9NYB9-3	17;17;17;16;16;16;16;16;15;10;6;4;4;4;3;3;3;3;3	11;11;11;10;10;10;10;10;9;7;6;4;4;4;3;3;3;3;3	11;11;11;10;10;10;10;10;9;7;6;4;4;4;3;3;3;3;3	Abl interactor 2	ABI2	26.1874	24.5685	23.3865	23.6486	23.3035	23.4853	22.3445	31.5865	29.8844	29.1814	28.5013	28.8499	28.8767	27.9975	Isoform of Q9NYB9, Isoform 4 of Abl interactor 2;Isoform of Q9NYB9, Isoform 2 of Abl interactor 2;Isoform of Q9NYB9, Abl interactor 2;Isoform of Q9NYB9, Abl interactor 2;Abl interactor 2;Isoform of Q9NYB9, Abl interactor 2;Isoform of Q9NYB9, Abl interactor	19	17	11	11	12	12	8	9	8	6	8	8	7	8	6	6	8	8	7	8	6	6	31.4	24.9	24.9	54.819	507	507;475;507;542;513;513;486;480;458;401;201;108;104;87;293;53;75;59;44
Q9Y241;C9JAW5;C9JNU6;Q9Y241-2;A8MV81	Q9Y241;C9JAW5;C9JNU6;Q9Y241-2	6;4;4;3;1	6;4;4;3;1	6;4;4;3;1	HIG1 domain family member 1A, mitochondrial	HIGD1A	28.2885		23.2968	23.7588	25.0676	27.0557	26.9392	30.4385		25.5683	26.2429	27.3351	29.0557	29.1571	HIG1 domain family member 1A, mitochondrial;readthrough, HIG1 domain-containing protein;Isoform of Q9Y241, HIG1 domain family member 1A, mitochondrial;Isoform of Q9Y241, Isoform 2 of HIG1 domain family member 1A, mitochondrial	5	6	6	6	0	2	3	5	2	4	0	2	3	5	2	4	0	2	3	5	2	4	64.5	64.5	64.5	10.143	93	93;83;96;107;97
Q7Z3C6;Q7Z3C6-2;Q7Z3C6-3;H7C152;H7C1G6;C9JX27;C9JD65;C9IYZ9;C9JKV7;C9JDK4;C9JXG2;C9JS65;C9JFV2;F2Z3I6	Q7Z3C6;Q7Z3C6-2	19;17;8;7;6;3;3;3;3;3;3;2;2;2	19;17;8;7;6;3;3;3;3;3;3;2;2;2	19;17;8;7;6;3;3;3;3;3;3;2;2;2	Autophagy-related protein 9A	ATG9A	24.46	23.5216	21.6314	21.3134	21.7595	19.7612	19.5014	31.3614	30.679	28.3966	27.939	28.3782	25.6079	24.7868	Autophagy-related protein 9A;Isoform of Q7Z3C6, Isoform 2 of Autophagy-related protein 9A	14	19	19	19	16	11	9	9	3	2	16	11	9	9	3	2	16	11	9	9	3	2	30.4	30.4	30.4	94.446	839	839;778;528;255;244;131;133;144;169;172;187;93;97;98
E9PF10;O75694;O75694-2;D6RA13	E9PF10;O75694;O75694-2	13;13;12;1	13;13;12;1	13;13;12;1	Nuclear pore complex protein Nup155	NUP155	22.2276					21.7316	20.4462	28.4954					27.946	26.8364	Isoform of O75694, Nuclear pore complex protein Nup155;Nuclear pore complex protein Nup155;Isoform of O75694, Isoform 2 of Nuclear pore complex protein Nup155	4	13	13	13	0	0	0	0	9	8	0	0	0	0	9	8	0	0	0	0	9	8	16	16	16	148.09	1327	1327;1391;1332;54
A0A7P0TA76;O95573;A0A7P0TBB1;A0A7P0T8L6;A0A7P0TB52;A0A7P0T905;H7BYZ7;A0A7P0TBL9;F5GWH2;C9JC11	A0A7P0TA76;O95573;A0A7P0TBB1;A0A7P0T8L6;A0A7P0TB52;A0A7P0T905	21;21;20;18;15;11;9;6;3;1	21;21;20;18;15;11;9;6;3;1	18;18;17;15;14;11;9;6;3;1	Long-chain-fatty-acid--CoA ligase 3	ACSL3	23.3758			22.3727	21.7044	20.2337	19.6161	30.3192			29.0568	28.4661	27.7163	27.5003	Isoform of O95573, Long-chain-fatty-acid--CoA ligase 3;Long-chain-fatty-acid--CoA ligase 3;Isoform of O95573, Long-chain-fatty-acid--CoA ligase 3;Isoform of O95573, Long-chain-fatty-acid--CoA ligase 3;Isoform of O95573, Long-chain-fatty-acid--CoA ligase 3;	10	21	21	18	0	0	14	12	8	11	0	0	14	12	8	11	0	0	13	10	7	9	38.5	38.5	33.3	79.643	712	712;720;695;568;659;518;434;283;141;88
O75175;B7Z6J7;H7C148;A0A2R8Y7Z8;H7C3F5;A0A2H2FJL5;H0Y5X7;H7C5J4;A0A0G2JPP0;A0A2R8Y4W0;A0A2R8Y691;A0A0G2JNJ7;A0A2R8Y6N5;A0A0G2JN65;A0A087X0F9	O75175;B7Z6J7	20;15;9;8;8;8;7;5;5;4;4;4;2;1;1	20;15;9;8;8;8;7;5;5;4;4;4;2;1;1	20;15;9;8;8;8;7;5;5;4;4;4;2;1;1	CCR4-NOT transcription complex subunit 3	CNOT3	26.2858	24.8009	22.8826	23.9311	24.2076	22.7186	21.2964	31.7701	30.429	28.4789	29.3747	29.4456	28.2604	26.4808	CCR4-NOT transcription complex subunit 3;Isoform of O75175, CCR4-NOT transcription complex subunit 3	15	20	20	20	13	9	13	15	5	4	13	9	13	15	5	4	13	9	13	15	5	4	26.2	26.2	26.2	81.871	753	753;718;455;194;571;571;288;88;93;156;156;375;20;96;106
Q6P1M0;Q6P1M0-2	Q6P1M0	18;8	18;8	18;8	Long-chain fatty acid transport protein 4	SLC27A4	24.6663	16.9508		22.9599	22.8745	22.2284	22.4834	30.9429	22.0801		29.7331	29.3653	27.6553	27.9775	Long-chain fatty acid transport protein 4	2	18	18	18	1	0	13	13	4	9	1	0	13	13	4	9	1	0	13	13	4	9	30.6	30.6	30.6	72.063	643	643;237
Q5W0B1	Q5W0B1	21	21	21	RING finger protein 219	RNF219	23.9606	21.5537	21.0954	19.9642	20.2151	22.5438	21.3387	30.4182	27.6301	27.0131	27.6757	28.3864	28.5941	26.8519	ORC ubiquitin ligase 1	1	21	21	21	11	7	9	11	7	5	11	7	9	11	7	5	11	7	9	11	7	5	36.1	36.1	36.1	81.116	726	726
P40938;P40938-2;A0A087X270	P40938;P40938-2	11;11;2	11;11;2	11;11;2	Replication factor C subunit 3	RFC3	24.1939			22.2832	19.4793	23.2185	21.7778	29.891			27.9794	26.7025	28.3805	28.0208	Replication factor C subunit 3;Isoform of P40938, Isoform 2 of Replication factor C subunit 3	3	11	11	11	0	0	6	6	8	8	0	0	6	6	8	8	0	0	6	6	8	8	38.5	38.5	38.5	40.556	356	356;305;103
E7EX29;P63104;E7ESK7;E5RIR4;E9PD24;E7EVZ2;E5RGE1;B0AZS6;B7Z2E6;H0YB80;P63104-2	E7EX29;P63104;E7ESK7;E5RIR4;E9PD24;E7EVZ2;E5RGE1	12;12;9;8;8;8;6;4;3;3;3	10;10;8;7;7;7;5;3;2;2;2	10;10;8;7;7;7;5;3;2;2;2	14-3-3 protein zeta/delta	YWHAZ	25.1742	19.8086	19.4482	22.0061	22.5203	24.6058	21.0031	29.6649	23.6159	23.2555	25.8135	26.3276	29.1397	26.4813	Isoform of P63104, 14-3-3 protein zeta/delta (Fragment);14-3-3 protein zeta/delta;Isoform of P63104, 14-3-3 protein zeta/delta (Fragment);Isoform of P63104, 14-3-3 protein zeta/delta (Fragment);Isoform of P63104, 14-3-3 protein zeta/delta (Fragment);Isofor	11	12	10	10	2	1	3	5	10	6	2	1	2	4	8	4	2	1	2	4	8	4	50	45.9	45.9	28.036	246	246;245;137;75;92;98;51;168;125;130;170
CON__Q14532;Q14532	CON__Q14532;Q14532	13;13	9;9	9;9	Keratin, type I cuticular Ha2	KRT32	20.9705		20.9705					28.6666		28.6666					;Keratin, type I cuticular Ha2	2	13	9	9	1	12	3	0	1	1	0	9	0	0	0	0	0	9	0	0	0	0	33	28.8	28.8	50.319	448	448;448
P26373;P26373-2;J3QSB4;H3BTH3;J3KS98;H3BUK8	P26373;P26373-2;J3QSB4	21;17;15;6;3;2	21;17;15;6;3;2	21;17;15;6;3;2	60S ribosomal protein L13	RPL13	29.7161	26.42	25.378	27.2228	26.699	28.1678	27.4351	33.4614	30.1675	29.3719	30.7539	30.5109	31.9068	31.253	60S ribosomal protein L13;Isoform of P26373, Isoform 2 of 60S ribosomal protein L13;Isoform of P26373, 60S ribosomal protein L13 (Fragment)	6	21	21	21	12	16	11	12	16	13	12	16	11	12	16	13	12	16	11	12	16	13	66.4	66.4	66.4	24.261	211	211;164;126;63;78;54
A0A7P0T9T8;Q9UHI6;A0A7P0TB94;A0A7P0T8G7;A0A7P0Z4I9;A0A7P0TBA6;A0A7P0Z4K8;Q9UHI6-2	A0A7P0T9T8;Q9UHI6;A0A7P0TB94;A0A7P0T8G7	17;17;13;11;6;6;3;3	17;17;13;11;6;6;3;3	17;17;13;11;6;6;3;3	Probable ATP-dependent RNA helicase DDX20	DDX20	23.4151	17.4289		21.1629	19.9628	22.2531	21.3322	30.3976	24.4367		27.9844	28.0177	29.125	28.0034	Isoform of Q9UHI6, Probable ATP-dependent RNA helicase DDX20;Probable ATP-dependent RNA helicase DDX20;Isoform of Q9UHI6, Probable ATP-dependent RNA helicase DDX20;Isoform of Q9UHI6, Probable ATP-dependent RNA helicase DDX20	8	17	17	17	2	0	11	13	10	10	2	0	11	13	10	10	2	0	11	13	10	10	36.3	36.3	36.3	83.292	754	754;824;423;345;279;294;193;138
P46783;F6U211;A0A2R8Y7H1;A0A2R8YFH6;A0A1W2PQS6;A0A2R8Y6L3;S4R435;Q9NQ39	P46783;F6U211;A0A2R8Y7H1;A0A2R8YFH6;A0A1W2PQS6;A0A2R8Y6L3	13;10;10;10;10;9;5;5	13;10;10;10;10;9;5;5	13;10;10;10;10;9;5;5	40S ribosomal protein S10	RPS10	26.5813	22.4355	22.4586	24.827	24.5042	24.3511	23.7402	30.9225	26.926	27.6827	28.9485	28.5542	28.7288	28.3206	40S ribosomal protein S10;Isoform of P46783, 40S ribosomal protein S10;Isoform of P46783, 40S ribosomal protein S10;Isoform of P46783, 40S ribosomal protein S10;RPS10-NUDT3 readthrough, RPS10-NUDT3 readthrough;RPS10-NUDT3 readthrough, RPS10-NUDT3 readthrou	8	13	13	13	5	9	10	9	7	9	5	9	10	9	7	9	5	9	10	9	7	9	61.2	61.2	61.2	18.898	165	165;172;186;213;291;121;198;176
H0YHA7;J3QQ67;Q07020-2;Q07020;F8VUA6;G3V203;F8VYV2;A0A075B7A0	H0YHA7;J3QQ67;Q07020-2;Q07020;F8VUA6;G3V203	13;13;13;13;11;11;6;5	13;13;13;13;11;11;6;5	13;13;13;13;11;11;6;5	60S ribosomal protein L18	RPL18	29.6283	25.1224	26.0154	27.1233	26.9717	28.2295	26.9871	33.1899	28.3293	29.5619	30.444	30.3899	31.7946	30.9514	Isoform of Q07020, 60S ribosomal protein L18 (Fragment);Isoform of Q07020, 60S ribosomal protein L18 (Fragment);Isoform of Q07020, Isoform 2 of 60S ribosomal protein L18;60S ribosomal protein L18;Isoform of Q07020, 60S ribosomal protein L18 (Fragment);Isof	8	13	13	13	7	12	6	9	8	8	7	12	6	9	8	8	7	12	6	9	8	8	53.9	53.9	53.9	18.863	167	167;190;159;188;130;164;133;138
Q92621;U3KPX2	Q92621	14;3	14;3	14;3	Nuclear pore complex protein Nup205	NUP205	21.6964		15.1541			20.9723	20.3153	28.4531		21.7688			27.699	27.1217	Nuclear pore complex protein Nup205	2	14	14	14	0	1	0	1	6	10	0	1	0	1	6	10	0	1	0	1	6	10	9.3	9.3	9.3	227.92	2012	2012;273
Q5T749	Q5T749	11	11	11	Keratinocyte proline-rich protein	KPRP	22.6811	20.3716	20.7719	18.2681	20.6118	18.8887	21.4049	29.2769	26.3102	27.4419	25.0077	25.2557	24.8334	28.0672	Keratinocyte proline-rich protein	1	11	11	11	6	8	2	2	1	6	6	8	2	2	1	6	6	8	2	2	1	6	21.4	21.4	21.4	64.135	579	579
O75489;E9PS48;O75489-2;G3V194;E9PKL8	O75489	11;4;4;3;2	11;4;4;3;2	11;4;4;3;2	NADH dehydrogenase [ubiquinone] iron-sulfur protein 3, mitochondrial	NDUFS3	25.7172		18.773	22.6867	22.7077	24.7745	23.5657	30.5774		24.0664	28.0415	27.3904	29.7398	27.8135	NADH dehydrogenase [ubiquinone] iron-sulfur protein 3, mitochondrial	5	11	11	11	0	2	8	6	8	6	0	2	8	6	8	6	0	2	8	6	8	6	50	50	50	30.241	264	264;161;132;121;77
P27348;E9PG15	P27348;E9PG15	11;7	9;6	9;6	14-3-3 protein theta	YWHAQ	25.9374	19.4415	19.4833	22.7522	22.6747	24.9987	23.9551	30.449	25.6643	23.2907	27.1032	27.0495	29.4433	28.5363	14-3-3 protein theta;Isoform of P27348, 14-3-3 protein theta (Fragment)	2	11	9	9	3	3	6	6	7	9	3	3	5	5	5	7	3	3	5	5	5	7	44.5	40.4	40.4	27.764	245	245;149
Q9BZX2;A0A2R8Y653;Q9BZX2-2;Q9HA47-3;Q9HA47;Q9HA47-4	Q9BZX2;A0A2R8Y653	5;4;2;1;1;1	5;4;2;1;1;1	5;4;2;1;1;1	Uridine-cytidine kinase 2	UCK2	25.2854				21.8946	24.7228	23.1495	29.5224				25.5951	28.9971	27.4603	Uridine-cytidine kinase 2;Isoform of Q9BZX2, Uridine/cytidine kinase	6	5	5	5	0	0	2	2	5	5	0	0	2	2	5	5	0	0	2	2	5	5	32.6	32.6	32.6	29.299	261	261;240;111;268;277;282
Q9P035;H3BS72;H3BPZ1;Q9P035-2;H3BRL8;H3BMZ1	Q9P035;H3BS72;H3BPZ1;Q9P035-2	11;10;9;6;4;3	11;10;9;6;4;3	11;10;9;6;4;3	Very-long-chain (3R)-3-hydroxyacyl-CoA dehydratase 3	HACD3	25.4796		19.1296	24.4597	23.8412	22.4397	21.2076	30.2579		23.0364	29.1128	28.6878	26.7934	27.1218	Very-long-chain (3R)-3-hydroxyacyl-CoA dehydratase 3;Isoform of Q9P035, Very-long-chain (3R)-3-hydroxyacyl-CoA dehydratase;Isoform of Q9P035, Very-long-chain (3R)-3-hydroxyacyl-CoA dehydratase;Isoform of Q9P035, Isoform 2 of Very-long-chain (3R)-3-hydroxya	6	11	11	11	0	1	7	8	3	4	0	1	7	8	3	4	0	1	7	8	3	4	28.7	28.7	28.7	43.159	362	362;400;337;307;245;139
Q9UFF9-3;Q9UFF9;E5RIL2;B7Z9U0;Q9UFF9-2;E5RFJ4;E5RHL9;E5RJC5;E5RHP3;E5RGE4;E5RHD6;E5RHG0	Q9UFF9-3;Q9UFF9;E5RIL2;B7Z9U0;Q9UFF9-2	11;11;9;8;8;3;3;3;3;3;1;1	10;10;8;8;8;2;2;2;2;2;1;1	10;10;8;8;8;2;2;2;2;2;1;1	CCR4-NOT transcription complex subunit 8	CNOT8	24.7784	22.9169	21.2584	21.9297	23.7749	21.9076	20.3682	29.8866	28.7866	26.4345	26.7948	27.888	25.7149	24.1755	Isoform of Q9UFF9, Isoform 3 of CCR4-NOT transcription complex subunit 8;CCR4-NOT transcription complex subunit 8;Isoform of Q9UFF9, Poly(A)-specific ribonuclease (Fragment);Isoform of Q9UFF9, Poly(A)-specific ribonuclease;Isoform of Q9UFF9, Isoform 2 of C	12	11	10	10	6	5	5	7	1	1	6	5	4	6	1	1	6	5	4	6	1	1	53.8	50.8	50.8	27.415	238	238;292;225;128;186;90;117;118;121;132;52;55
Q8WVX9;E9PNW8;E9PPB8	Q8WVX9;E9PNW8	16;14;1	16;14;1	16;14;1	Fatty acyl-CoA reductase 1	FAR1	25.7118		16.6207	24.1921	24.0083	23.6201	22.4975	31.0341		21.4786	29.5956	29.2358	28.8804	27.9448	Fatty acyl-CoA reductase 1;Isoform of Q8WVX9, Fatty acyl-CoA reductase (Fragment)	3	16	16	16	0	1	15	12	11	8	0	1	15	12	11	8	0	1	15	12	11	8	35	35	35	59.356	515	515;335;139
Q9Y285;Q9Y285-2;K7ER16;K7EPH2;K7EK06;K7ERS0	Q9Y285;Q9Y285-2;K7ER16;K7EPH2	14;13;7;7;4;3	14;13;7;7;4;3	1;1;1;0;1;0	Phenylalanine--tRNA ligase alpha subunit	FARSA	25.0479	19.7827	20.9922	21.9172	21.9681	23.6269	23.3489	30.6271	24.3063	25.8163	27.9815	27.6285	28.9412	29.1376	Phenylalanine--tRNA ligase alpha subunit;Isoform of Q9Y285, Isoform 2 of Phenylalanine--tRNA ligase alpha subunit;Isoform of Q9Y285, Phenylalanine--tRNA ligase alpha subunit;Isoform of Q9Y285, Phenylalanine--tRNA ligase (Fragment)	6	14	14	1	2	5	7	6	6	11	2	5	7	6	6	11	1	1	1	1	1	1	41.7	41.7	2.2	57.563	508	508;477;235;378;168;159
P02751;P02751-14;P02751-7;P02751-1;P02751-11;P02751-3;P02751-8;P02751-9;P02751-17;P02751-13;P02751-5;P02751-6;P02751-10;P02751-12;P02751-4;H0Y7Z1;P02751-2;P02751-16;H0Y4K8	P02751;P02751-14;P02751-7;P02751-1;P02751-11;P02751-3;P02751-8;P02751-9;P02751-17;P02751-13;P02751-5;P02751-6;P02751-10;P02751-12;P02751-4;H0Y7Z1	17;17;17;17;17;17;17;16;16;16;16;16;16;15;14;9;6;6;2	17;17;17;17;17;17;17;16;16;16;16;16;16;15;14;9;6;6;2	17;17;17;17;17;17;17;16;16;16;16;16;16;15;14;9;6;6;2	Fibronectin;Anastellin;Ugl-Y1;Ugl-Y2;Ugl-Y3	FN1	21.9223	20.5597	18.4712	19.1535	20.2767	20.0663	17.6919	29.5478	27.5657	25.7439	27.3636	27.7453	26.7244	24.3502	Fibronectin;Isoform of P02751, Isoform 14 of Fibronectin;Isoform of P02751, Isoform 7 of Fibronectin;Isoform of P02751, Isoform 1 of Fibronectin;Isoform of P02751, Isoform 11 of Fibronectin;Isoform of P02751, Isoform 3 of Fibronectin;Isoform of P02751, Iso	19	17	17	17	8	6	9	8	2	3	8	6	9	8	2	3	8	6	9	8	2	3	10.6	10.6	10.6	272.32	2477	2477;2265;2446;2386;2386;2355;2296;2240;2330;2267;2211;2184;2176;2008;2031;1103;642;657;241
P62913;Q5VVC8	P62913;Q5VVC8	14;12	14;12	2;0	60S ribosomal protein L11	RPL11	29.2051	26.2092	24.7177	26.9109	26.6832	27.8464	25.1953	33.0829	29.7821	29.0941	30.3917	30.1069	31.8529	30.1087	60S ribosomal protein L11;Isoform of P62913, 60S ribosomal protein L11	2	14	14	2	6	10	8	7	8	9	6	10	8	7	8	9	2	2	1	1	2	2	55.6	55.6	8.4	20.252	178	178;167
A0A087WYJ2;M0R2B7;P28340;M0QZR8;A0A2R8Y7K6;A0A2R8Y705;M0QXE6;M0QXQ2;M0R3H8;M0R2J2	A0A087WYJ2;M0R2B7;P28340;M0QZR8;A0A2R8Y7K6	24;24;24;19;16;9;7;6;4;1	24;24;24;19;16;9;7;6;4;1	24;24;24;19;16;9;7;6;4;1	DNA polymerase;DNA polymerase delta catalytic subunit	POLD1	22.3006			18.9196	18.7158	20.121	21.5635	28.9606			26.1417	24.7382	27.3336	27.9046	Isoform of P28340, DNA polymerase;Isoform of P28340, DNA polymerase;DNA polymerase delta catalytic subunit;Isoform of P28340, DNA polymerase;Isoform of P28340, DNA-directed DNA polymerase	10	24	24	24	0	0	12	7	16	12	0	0	12	7	16	12	0	0	12	7	16	12	28.1	28.1	28.1	121.18	1083	1083;1133;1107;1009;762;447;289;291;397;105
P40616-2;P40616;B4DZG7;F8VYN9;F8W1Z8;F8VP99;F8VP63	P40616-2;P40616;B4DZG7;F8VYN9	5;5;3;3;2;1;1	5;5;3;3;2;1;1	5;5;3;3;2;1;1	ADP-ribosylation factor-like protein 1	ARL1	23.7597			20.2374	19.5103	22.9626	22.1925	27.3941			23.2374	22.5103	26.6923	25.6342	Isoform of P40616, Isoform 2 of ADP-ribosylation factor-like protein 1;ADP-ribosylation factor-like protein 1;Isoform of P40616, ADP-ribosylation factor-like protein 1;Isoform of P40616, ADP-ribosylation factor-like protein 1	7	5	5	5	0	0	1	2	4	2	0	0	1	2	4	2	0	0	1	2	4	2	51.2	51.2	51.2	18.565	164	164;181;135;194;52;17;64
A0A1B0GUI1;A0A7P0TAR5;H0YJB5;Q6GYQ0;Q6GYQ0-7;Q6GYQ0-5;Q6GYQ0-6;Q6GYQ0-2;Q6GYQ0-4;H0YJ04;Q6GYQ0-3	A0A1B0GUI1;A0A7P0TAR5;H0YJB5;Q6GYQ0;Q6GYQ0-7;Q6GYQ0-5;Q6GYQ0-6;Q6GYQ0-2;Q6GYQ0-4	21;21;19;19;19;19;19;19;18;7;6	21;21;19;19;19;19;19;19;18;7;6	21;21;19;19;19;19;19;19;18;7;6	Ral GTPase-activating protein subunit alpha-1	RALGAPA1	20.1167	19.671	15.6015	19.3245	17.8021	14.5455	15.2989	28.9937	28.0942	25.7203	26.17	26.5279	23.9142	22.1444	Isoform of Q6GYQ0, Ral GTPase-activating protein subunit alpha-1;Isoform of Q6GYQ0, Ral GTPase-activating protein subunit alpha-1;Isoform of Q6GYQ0, Ral GTPase-activating protein subunit alpha-1;Ral GTPase-activating protein subunit alpha-1;Isoform of Q6GY	11	21	21	21	15	11	4	9	4	1	15	11	4	9	4	1	15	11	4	9	4	1	11.2	11.2	11.2	280.41	2495	2495;2542;2131;2036;2049;2073;2083;2083;1961;356;1104
Q06787-7;A8MQB8;G3V0J0;Q06787-4;Q06787-2;Q06787-6;Q06787-9;Q06787-3;Q06787;Q06787-5;Q06787-8;Q06787-10;Q06787-11;R9WNI0;A0A087WXI3;Q8IXW7;A0A087WY29;A0A087WWR6	Q06787-7;A8MQB8;G3V0J0;Q06787-4;Q06787-2;Q06787-6;Q06787-9;Q06787-3;Q06787;Q06787-5;Q06787-8;Q06787-10;Q06787-11;R9WNI0;A0A087WXI3	7;7;7;7;7;7;5;5;5;5;5;4;4;4;4;2;1;1	6;6;6;6;6;6;4;4;4;4;4;4;4;3;4;2;1;1	6;6;6;6;6;6;4;4;4;4;4;4;4;3;4;2;1;1	Fragile X mental retardation protein 1	FMR1	22.5685	18.4709	18.2789	18.721	20.8885	20.9215	20.1695	28.0381	23.4251	23.5774	25.9638	26.3664	25.9164	25.1237	Isoform of Q06787, Isoform 7 of Synaptic functional regulator FMR1;Isoform of Q06787, Synaptic functional regulator FMR1;Isoform of Q06787, Synaptic functional regulator FMR1;Isoform of Q06787, Isoform 3 of Synaptic functional regulator FMR1;Isoform of Q06	18	7	6	6	1	2	7	6	3	3	1	2	6	6	3	2	1	2	6	6	3	2	13	11.7	11.7	69.178	615	615;582;592;603;594;590;611;620;632;607;586;537;516;544;419;297;252;102
O00743-2;O00743;O00743-3;Q5T1S7	O00743-2;O00743;O00743-3	7;7;6;1	7;7;6;1	7;7;6;1	Serine/threonine-protein phosphatase 6 catalytic subunit;Serine/threonine-protein phosphatase 6 catalytic subunit, N-terminally processed	PPP6C	23.9389	18.8898		21.4693	21.8889	23.1001	21.9977	29.8994	22.7967		26.6509	25.7958	29.2297	27.5825	Isoform of O00743, Isoform 2 of Serine/threonine-protein phosphatase 6 catalytic subunit;Serine/threonine-protein phosphatase 6 catalytic subunit;Isoform of O00743, Isoform 3 of Serine/threonine-protein phosphatase 6 catalytic subunit	4	7	7	7	1	0	5	4	6	6	1	0	5	4	6	6	1	0	5	4	6	6	31.8	31.8	31.8	32.532	283	283;305;342;125
Q6P2Q9;I3L0J9;I3L3Z8	Q6P2Q9	18;6;4	18;6;4	18;6;4	Pre-mRNA-processing-splicing factor 8	PRPF8	17.3127		15.9411	16.6651	15.8453	19.7764	19.1285	28.8888		22.9298	26.7371	26.8316	27.4628	26.1172	Pre-mRNA-processing-splicing factor 8	3	18	18	18	0	1	8	10	7	7	0	1	8	10	7	7	0	1	8	10	7	7	11.6	11.6	11.6	273.6	2335	2335;1012;250
CON__ENSEMBL:ENSBTAP00000014147	CON__ENSEMBL:ENSBTAP00000014147	8	7	7			32.0149	30.0409	30.1694	28.9641	28.4358	29.6326	28.1995	35.2564	33.4031	33.1241	32.2238	31.7073	32.9321	31.7475		1	8	7	7	6	6	7	4	5	4	5	5	6	4	5	3	5	5	6	4	5	3	57.5	57.5	57.5	11.756	113	113
Q9UKZ1;H7C0C7	Q9UKZ1	12;4	12;4	12;4	CCR4-NOT transcription complex subunit 11	CNOT11	23.1772	21.6635	21.0283	21.6659	19.1996		16.5395	29.6017	28.6549	27.0564	27.0338	26.7484		21.1833	CCR4-NOT transcription complex subunit 11	2	12	12	12	7	6	4	8	1	1	7	6	4	8	1	1	7	6	4	8	1	1	31	31	31	55.215	510	510;127
X6R700;Q9Y3Y2-4;Q9Y3Y2;Q9Y3Y2-3;A0A087X1B7;Q5T7Y7	X6R700;Q9Y3Y2-4;Q9Y3Y2;Q9Y3Y2-3;A0A087X1B7	4;4;4;4;3;1	4;4;4;4;3;1	4;4;4;4;3;1	Chromatin target of PRMT1 protein	CHTOP	23.7923	20.3955	21.1454	21.4315	22.5271	21.4655	22.9196	28.2291	25.8347	25.0673	24.4314	25.5271	25.9763	26.3003	Isoform of Q9Y3Y2, Chromatin target of PRMT1 protein;Isoform of Q9Y3Y2, Isoform 3 of Chromatin target of PRMT1 protein;Chromatin target of PRMT1 protein;Isoform of Q9Y3Y2, Isoform 2 of Chromatin target of PRMT1 protein;Isoform of Q9Y3Y2, Chromatin target o	6	4	4	4	3	2	1	2	3	3	3	2	1	2	3	3	3	2	1	2	3	3	23.3	23.3	23.3	23.661	223	223;202;248;249;76;101
P83731;C9JXB8;C9JNW5	P83731;C9JXB8;C9JNW5	12;11;11	12;11;11	12;11;11	60S ribosomal protein L24	RPL24	27.8226	23.6813	23.5707	26.2265	25.3824	26.0918	24.0764	31.9156	28.0021	27.8986	29.4246	29.1723	30.3866	29.5799	60S ribosomal protein L24;Isoform of P83731, 60S ribosomal protein L24;Isoform of P83731, 60S ribosomal protein L24	3	12	12	12	5	8	6	7	10	6	5	8	6	7	10	6	5	8	6	7	10	6	50.3	50.3	50.3	17.779	157	157;121;150
O43324;D6RBD7;C9J1V9;O43324-2;H0YAL7;D6RCQ0	O43324;D6RBD7;C9J1V9;O43324-2	9;7;7;7;3;2	9;7;7;7;3;2	9;7;7;7;3;2	Eukaryotic translation elongation factor 1 epsilon-1	EEF1E1;EEF1E1-BLOC1S5	25.6008	22.4071	21.6539	23.1684	22.9821	24.2437	23.2552	30.5435	25.9921	26.2261	27.9811	27.9154	28.9148	28.5593	Eukaryotic translation elongation factor 1 epsilon-1;Isoform of O43324, Eukaryotic translation elongation factor 1 epsilon-1;EEF1E1-BLOC1S5 readthrough, EEF1E1-BLOC1S5 readthrough (NMD candidate);Isoform of O43324, Isoform 2 of Eukaryotic translation elong	6	9	9	9	1	5	5	6	7	5	1	5	5	6	7	5	1	5	5	6	7	5	56.9	56.9	56.9	19.81	174	174;150;151;139;136;94
Q99878;Q96KK5;Q9BTM1;Q16777;Q6FI13;P0C0S8;A0A0U1RR32;A0A0U1RRH7;P20671;H0YFX9;Q9BTM1-2	Q99878;Q96KK5;Q9BTM1;Q16777;Q6FI13;P0C0S8;A0A0U1RR32;A0A0U1RRH7;P20671;H0YFX9;Q9BTM1-2	10;10;10;10;10;10;9;9;9;7;7	10;10;10;10;10;10;9;9;9;7;7	4;4;4;4;4;4;4;4;4;4;2	Histone H2A type 1-J;Histone H2A type 1-H;Histone H2A.J;Histone H2A type 2-C;Histone H2A type 2-A;Histone H2A type 1;Histone H2A type 1-D;Histone H2A	HIST1H2AJ;HIST1H2AH;H2AFJ;HIST2H2AC;HIST2H2AA3;HIST1H2AG;HIST1H2AD	30.1752	29.1063	27.5673	26.0782	25.812	27.6887	26.4155	32.8913	31.8149	30.2078	28.9066	28.4417	30.5646	28.8775	Histone H2A type 1-J;Histone H2A type 1-H;Histone H2A.J;Histone H2A type 2-C;Histone H2A type 2-A;Histone H2A type 1;hCG_2039566 readthrough, Histone H2A;readthrough, Histone H2A;Histone H2A type 1-D;Isoform of Q9BTM1, Histone H2A (Fragment);Isoform of Q9B	11	10	10	4	8	9	4	5	5	5	8	9	4	5	5	5	4	4	2	2	1	2	46.1	46.1	28.9	13.936	128	128;128;129;129;130;130;169;170;130;92;151
P62140;C9J9S3;C9JP48	P62140	11;4;4	11;4;4	4;2;2	Serine/threonine-protein phosphatase PP1-beta catalytic subunit	PPP1CB	24.2107			18.6378	21.0094	23.4561	22.3616	29.0173			22.7253	25.5006	28.3821	27.0517	Serine/threonine-protein phosphatase PP1-beta catalytic subunit	3	11	11	4	0	1	2	2	8	8	0	1	2	2	8	8	0	0	0	0	4	2	34.9	34.9	15.6	37.186	327	327;125;138
O15014;E7ERY8;O15014-2	O15014	14;4;4	14;4;4	14;4;4	Zinc finger protein 609	ZNF609	20.1219	19.6952	18.6754		18.1563			28.2251	27.8921	25.3744		24.3355			Zinc finger protein 609	3	14	14	14	11	6	0	2	0	0	11	6	0	2	0	0	11	6	0	2	0	0	12.7	12.7	12.7	151.19	1411	1411;331;250
CON__O43790;O43790;A0A087X106;CON__Q14533;Q14533;CON__Q6NT21;CON__P78385;P78385;A6NCN2;U3KPR1	CON__O43790;O43790;A0A087X106;CON__Q14533;Q14533;CON__Q6NT21;CON__P78385;P78385	24;24;19;19;19;16;16;16;10;5	21;21;16;16;16;13;13;13;9;5	9;9;5;5;5;3;3;3;3;3	Keratin, type II cuticular Hb6;Keratin, type II cuticular Hb1;Keratin, type II cuticular Hb3	KRT86;KRT81;KRT83	23.4718		22.5115	22.3183			18.6954	29.6105		28.7773	28.2616			25.1733	;Keratin, type II cuticular Hb6;Isoform of Q14533, Keratin, type II cuticular Hb1;;Keratin, type II cuticular Hb1;;;Keratin, type II cuticular Hb3	10	24	21	9	0	18	12	0	0	5	0	15	11	0	0	2	0	7	4	0	0	1	58.4	54.1	32.5	53.5	486	486;486;484;505;505;493;493;493;255;143
P50454;E9PJH8;E9PR70;E9PPV6;E9PK86;E9PMI5;E9PKH2;E9PNX1;E9PIG2;E9PRS3;E9PQ34;E9PLA6;H0YEP8	P50454;E9PJH8;E9PR70;E9PPV6;E9PK86;E9PMI5;E9PKH2;E9PNX1	12;11;8;8;7;7;6;6;5;5;3;2;1	12;11;8;8;7;7;6;6;5;5;3;2;1	12;11;8;8;7;7;6;6;5;5;3;2;1	Serpin H1	SERPINH1	24.7208	18.8707	18.5459	20.1042	19.4862	24.5987	22.3733	30.4268	23.3943	24.8368	27.9627	27.1602	29.5811	27.4839	Serpin H1;Isoform of P50454, Serpin H1 (Fragment);Isoform of P50454, Serpin H1 (Fragment);Isoform of P50454, Serpin H1;Isoform of P50454, Serpin H1 (Fragment);Isoform of P50454, Serpin H1 (Fragment);Isoform of P50454, Collagen-binding protein;Isoform of P5	13	12	12	12	1	2	9	8	7	7	1	2	9	8	7	7	1	2	9	8	7	7	42.8	42.8	42.8	46.44	418	418;371;295;324;247;249;201;203;165;166;142;85;56
A0A1W2PNX8;Q9H3U1-2;Q9H3U1;Q9H3U1-3	A0A1W2PNX8;Q9H3U1-2;Q9H3U1	21;21;21;4	21;21;21;4	21;21;21;4	Protein unc-45 homolog A	UNC45A	22.7765			19.9599	20.1454	21.4505	21.0286	29.3682			26.664	26.2817	28.1758	27.5885	Isoform of Q9H3U1, Protein unc-45 homolog A;Isoform of Q9H3U1, Isoform 2 of Protein unc-45 homolog A;Protein unc-45 homolog A	4	21	21	21	0	1	11	8	9	15	0	1	11	8	9	15	0	1	11	8	9	15	28	28	28	118.39	1084	1084;929;944;222
O94905;E5RHW4;E5RJ09	O94905;E5RHW4;E5RJ09	9;8;5	9;8;5	6;5;4	Erlin-2	ERLIN2	25.3723	19.0261	18.2125	21.1794	21.0817	24.9396	22.4735	29.9254	23.4184	23.7552	25.9966	25.4741	29.4342	27.2105	Erlin-2;Isoform of O94905, Erlin-2 (Fragment);Isoform of O94905, Erlin-2 (Fragment)	3	9	9	6	2	3	2	3	7	7	2	3	2	3	7	7	1	2	1	2	4	5	37.5	37.5	28.3	37.839	339	339;338;197
Q96HS1;Q96HS1-2;F5GXG4	Q96HS1;Q96HS1-2	15;12;5	15;12;5	15;12;5	Serine/threonine-protein phosphatase PGAM5, mitochondrial	PGAM5	25.784	17.9036	18.9779	23.4795	23.5279	24.1784	23.8149	30.786	24.1298	24.0849	28.6649	28.5295	28.9798	28.817	Serine/threonine-protein phosphatase PGAM5, mitochondrial;Isoform of Q96HS1, Isoform 2 of Serine/threonine-protein phosphatase PGAM5, mitochondrial	3	15	15	15	3	2	9	10	8	11	3	2	9	10	8	11	3	2	9	10	8	11	50.9	50.9	50.9	32.004	289	289;255;140
P54136;P54136-2;E5RJM9;E5RH09	P54136;P54136-2	32;28;6;5	32;28;6;5	32;28;6;5	Arginine--tRNA ligase, cytoplasmic	RARS	24.7687	20.2856	18.646	22.7297	21.7344	23.3953	22.3694	30.9254	26.0264	25.8884	28.2351	28.0054	29.6711	28.8033	Arginine--tRNA ligase, cytoplasmic;Isoform of P54136, Isoform Monomeric of Arginine--tRNA ligase, cytoplasmic	4	32	32	32	6	6	16	15	16	20	6	6	16	15	16	20	6	6	16	15	16	20	53.3	53.3	53.3	75.378	660	660;588;129;113
P54886-2;P54886	P54886-2;P54886	21;21	21;21	21;21	Delta-1-pyrroline-5-carboxylate synthase;Glutamate 5-kinase;Gamma-glutamyl phosphate reductase	ALDH18A1	26.2504	25.1212		18.1428	24.2452	18.8284	24.4541	32.0184	30.6447		24.9299	29.8413	28.702	30.2087	Isoform of P54886, Isoform Short of Delta-1-pyrroline-5-carboxylate synthase;Delta-1-pyrroline-5-carboxylate synthase	2	21	21	21	1	0	3	9	9	18	1	0	3	9	9	18	1	0	3	9	9	18	34.3	34.3	34.3	87.088	793	793;795
Q66K14-2;Q66K14;G3V133;E5RIN2	Q66K14-2;Q66K14	9;9;2;1	9;9;2;1	9;9;2;1	TBC1 domain family member 9B	TBC1D9B	21.5254		18.8905	18.7113	17.7877	20.4441	19.8367	27.581		24.6454	24.4663	23.5426	26.199	25.8882	Isoform of Q66K14, Isoform 2 of TBC1 domain family member 9B;TBC1 domain family member 9B	4	9	9	9	0	1	2	1	3	6	0	1	2	1	3	6	0	1	2	1	3	6	10.8	10.8	10.8	138.67	1233	1233;1250;409;100
O75306;A0A7I2V4G5;A0A7I2V4X8;A0A7I2YQG7;O75306-2;A0A7I2YQD8;A0A7I2V596;A0A7I2V630;A0A7I2V410;A0A7I2V4W5;A0A7I2V2B9;A0A7I2V3J6;A0A7I2V5E2;A0A7I2V5G4;A0A7I2V517;A0A7I2V5D5	O75306;A0A7I2V4G5;A0A7I2V4X8;A0A7I2YQG7;O75306-2;A0A7I2YQD8;A0A7I2V596;A0A7I2V630;A0A7I2V410;A0A7I2V4W5;A0A7I2V2B9;A0A7I2V3J6;A0A7I2V5E2;A0A7I2V5G4	17;16;16;16;16;15;15;12;12;12;12;12;9;9;4;3	17;16;16;16;16;15;15;12;12;12;12;12;9;9;4;3	17;16;16;16;16;15;15;12;12;12;12;12;9;9;4;3	NADH dehydrogenase [ubiquinone] iron-sulfur protein 2, mitochondrial	NDUFS2	24.4076			22.1642	20.7363	23.0975	22.704	30.4582			28.4168	27.4665	29.0015	28.5533	NADH dehydrogenase [ubiquinone] iron-sulfur protein 2, mitochondrial;Isoform of O75306, Complex I-49kD;Isoform of O75306, Complex I-49kD;Isoform of O75306, Complex I-49kD;Isoform of O75306, Isoform 2 of NADH dehydrogenase [ubiquinone] iron-sulfur protein 2	16	17	17	17	0	0	10	9	6	14	0	0	10	9	6	14	0	0	10	9	6	14	41.5	41.5	41.5	52.545	463	463;437;438;484;457;431;478;372;386;407;407;423;334;341;253;212
Q14974;J3QR48;Q14974-2;J3KTM9	Q14974;J3QR48	11;6;5;4	11;6;5;4	11;6;5;4	Importin subunit beta-1	KPNB1	24.9115	19.7098	19.6173	22.7433	21.5958	23.547	22.8289	30.5586	25.1659	25.3145	28.2286	27.047	29.4019	28.3394	Importin subunit beta-1;Isoform of Q14974, Importin subunit beta-1 (Fragment)	4	11	11	11	2	5	8	5	8	8	2	5	8	5	8	8	2	5	8	5	8	8	19.6	19.6	19.6	97.169	876	876;148;731;690
Q99832;Q99832-3;Q99832-4;Q99832-2;F8WAM2;F8WBP8	Q99832;Q99832-3;Q99832-4	15;14;12;7;5;1	15;14;12;7;5;1	15;14;12;7;5;1	T-complex protein 1 subunit eta	CCT7	22.574	18.7694	18.7814	18.835	17.9532	21.6925	20.237	30.7073	26.5623	27.9686	27.9197	27.8628	29.2087	28.0245	T-complex protein 1 subunit eta;Isoform of Q99832, Isoform 3 of T-complex protein 1 subunit eta;Isoform of Q99832, Isoform 4 of T-complex protein 1 subunit eta	6	15	15	15	4	6	4	3	9	6	4	6	4	3	9	6	4	6	4	3	9	6	39.2	39.2	39.2	59.366	543	543;499;456;339;98;83
Q13085;Q13085-4;Q13085-3;Q13085-2;Q59FY4;O00763-3;O00763-2;O00763;A0A0C4DGT1;A0A087WVR6;A0A087WWN5;A0A087X0W4;A0A087WYK6;S4R3S7;F8W8T8;H0YGH5	Q13085;Q13085-4;Q13085-3;Q13085-2	17;17;16;16;8;3;3;3;2;1;1;1;1;1;1;1	17;17;16;16;8;3;3;3;2;1;1;1;1;1;1;1	17;17;16;16;8;3;3;3;2;1;1;1;1;1;1;1	Acetyl-CoA carboxylase 1;Biotin carboxylase	ACACA	19.998			15.1837		18.5143	19.3595	29.2755			22.0906		28.699	27.6432	Acetyl-CoA carboxylase 1;Isoform of Q13085, Isoform 4 of Acetyl-CoA carboxylase 1;Isoform of Q13085, Isoform 3 of Acetyl-CoA carboxylase 1;Isoform of Q13085, Isoform 2 of Acetyl-CoA carboxylase 1	16	17	17	17	0	0	1	1	12	10	0	0	1	1	12	10	0	0	1	1	12	10	11.5	11.5	11.5	265.55	2346	2346;2383;2268;2288;998;2256;2388;2458;120;42;52;94;114;155;858;859
H7BY10;K7ERT8;A8MUS3;P62750;K7EJV9;K7EMA7	H7BY10;K7ERT8;A8MUS3;P62750;K7EJV9;K7EMA7	9;9;9;9;8;7	9;9;9;9;8;7	9;9;9;9;8;7	60S ribosomal protein L23a	RPL23A	28.5414	24.6356	24.5528	25.9464	25.5052	27.2004	26.1312	31.5279	27.8515	27.8119	29.0498	28.5765	30.0851	28.9637	Isoform of P62750, 60S ribosomal protein L23a (Fragment);Isoform of P62750, 60S ribosomal protein L23a (Fragment);Isoform of P62750, 60S ribosomal protein L23a;60S ribosomal protein L23a;Isoform of P62750, 60S ribosomal protein L23a (Fragment);Isoform of P	6	9	9	9	4	5	6	4	7	4	4	5	6	4	7	4	4	5	6	4	7	4	46.2	46.2	46.2	17.692	158	158;175;194;156;170;70
Q9UNF1;Q5H907;Q5H909;Q9UNF1-2;A0A087X070;Q12816-5;Q12816-3;Q12816-4	Q9UNF1;Q5H907;Q5H909;Q9UNF1-2	15;14;14;14;2;2;2;2	15;14;14;14;2;2;2;2	13;12;12;12;0;0;0;0	Melanoma-associated antigen D2	MAGED2	22.3091	17.2855	17.6359	20.9098	20.3296	18.7293	20.4914	28.5156	22.0928	22.4432	26.9454	25.643	26.6887	26.3201	Melanoma-associated antigen D2;Isoform of Q9UNF1, Melanoma antigen family D, 2, isoform CRA_d;Isoform of Q9UNF1, Melanoma-associated antigen D2;Isoform of Q9UNF1, Isoform 2 of Melanoma-associated antigen D2	8	15	15	13	1	2	9	5	5	10	1	2	9	5	5	10	1	1	8	4	5	8	30.5	30.5	28.9	64.953	606	606;521;588;588;357;309;962;1034
Q96A33-2;Q96A33;A0A087WYW6;J3QR89	Q96A33-2;Q96A33	8;8;3;2	8;8;3;2	8;8;3;2	Coiled-coil domain-containing protein 47	CCDC47	21.4553			20.5298	20.4441	22.0376	20.3769	28.2915			26.4902	24.9035	26.4971	26.6889	Isoform of Q96A33, Isoform 2 of PAT complex subunit CCDC47;PAT complex subunit CCDC47	4	8	8	8	0	0	6	4	3	6	0	0	6	4	3	6	0	0	6	4	3	6	21.5	21.5	21.5	55.317	480	480;483;190;54
A0A087WXM6;J3QQT2;J3KRX5;A0A0A6YYL6;P18621;P18621-3;J3KRB3;A0A087WWH0;J3QS96;J3QLC8;A0A0A0MRF8;P18621-2;A0A087WY81;J3KSJ0	A0A087WXM6;J3QQT2;J3KRX5;A0A0A6YYL6;P18621;P18621-3;J3KRB3;A0A087WWH0;J3QS96;J3QLC8;A0A0A0MRF8;P18621-2;A0A087WY81	17;17;17;17;17;17;15;15;15;13;12;12;11;6	17;17;17;17;17;17;15;15;15;13;12;12;11;6	17;17;17;17;17;17;15;15;15;13;12;12;11;6	60S ribosomal protein L17	RPL17;RPL17-C18orf32	25.199	22.6026	21.4711	22.6221	20.8447	23.3033	23.3311	31.4886	28.4377	27.6653	28.1745	29.0941	29.8581	29.1305	Isoform of P18621, 60S ribosomal protein L17 (Fragment);Isoform of P18621, 60S ribosomal protein L17 (Fragment);Isoform of P18621, 60S ribosomal protein L17 (Fragment);RPL17-C18orf32 readthrough, 60S ribosomal protein L17;60S ribosomal protein L17;Isoform	14	17	17	17	9	9	6	7	10	9	9	9	6	7	10	9	9	9	6	7	10	9	74	74	74	19.586	169	169;171;174;228;184;228;129;131;138;174;190;146;97;56
P53618;E9PP73;E9PP63;E9PKQ1	P53618;E9PP73	16;8;3;3	16;8;3;3	16;8;3;3	Coatomer subunit beta	COPB1	21.1499			18.758	19.5365	20.0988	21.5898	29.0732			26.2848	26.3267	27.4955	27.6435	Coatomer subunit beta;Isoform of P53618, Coatomer subunit beta (Fragment)	4	16	16	16	0	0	6	6	6	9	0	0	6	6	6	9	0	0	6	6	6	9	25.4	25.4	25.4	107.14	953	953;485;132;137
O95433;O95433-2;G3V438;H0YJG7;H0YJ63;G3V3W9;H0YJU2	O95433;O95433-2;G3V438;H0YJG7	8;6;5;4;3;3;2	8;6;5;4;3;3;2	8;6;5;4;3;3;2	Activator of 90 kDa heat shock protein ATPase homolog 1	AHSA1	22.2014			19.8734	17.8455	21.6413	18.4405	29.0983			25.5251	25.8032	28.3167	26.9928	Activator of 90 kDa heat shock protein ATPase homolog 1;Isoform of O95433, Isoform 2 of Activator of 90 kDa heat shock protein ATPase homolog 1;Isoform of O95433, Activator of 90 kDa heat shock protein ATPase homolog 1 (Fragment);Isoform of O95433, Activat	7	8	8	8	0	0	3	3	6	5	0	0	3	3	6	5	0	0	3	3	6	5	26.9	26.9	26.9	38.274	338	338;288;203;216;90;100;133
A0A494C1F2;P35658-2;P35658-4;P35658;P35658-3;P35658-5;A0A0A0MSW3;A0A494BZU9;H0YF36;A0A494C104;H0Y837;A0A494C0J0;E9PKD2;B7ZAV2	A0A494C1F2;P35658-2;P35658-4;P35658;P35658-3;P35658-5;A0A0A0MSW3	22;22;22;22;22;21;17;9;3;2;2;1;1;1	22;22;22;22;22;21;17;9;3;2;2;1;1;1	22;22;22;22;22;21;17;9;3;2;2;1;1;1	Nuclear pore complex protein Nup214	NUP214	21.9805					21.3837	20.4191	29.7403					29.1375	28.1904	Isoform of P35658, Nuclear pore complex protein Nup214;Isoform of P35658, Isoform 2 of Nuclear pore complex protein Nup214;Isoform of P35658, Isoform 4 of Nuclear pore complex protein Nup214;Nuclear pore complex protein Nup214;Isoform of P35658, Isoform 3	14	22	22	22	0	0	0	0	12	20	0	0	0	0	12	20	0	0	0	0	12	20	16.4	16.4	16.4	212.48	2078	2078;2079;2080;2090;2091;2093;1519;720;140;203;967;187;495;916
Q99943	Q99943	2	2	2	1-acyl-sn-glycerol-3-phosphate acyltransferase alpha	AGPAT1	21.6946		18.7116	19.8296		21.6946	22.4011	27.2857		22.2966	23.4145		26.268	25.9861	1-acyl-sn-glycerol-3-phosphate acyltransferase alpha	1	2	2	2	0	1	1	0	2	1	0	1	1	0	2	1	0	1	1	0	2	1	10.2	10.2	10.2	31.716	283	283
Q5SRE5;Q5SRE5-2;H7C4K7	Q5SRE5;Q5SRE5-2	19;19;2	19;19;2	19;19;2	Nucleoporin NUP188 homolog	NUP188	23.1864	16.4257	15.6965	16.3737	16.9175	22.4267	21.7839	30.5271	23.9411	22.0185	26.0714	23.2395	29.7006	29.0964	Nucleoporin NUP188;Isoform of Q5SRE5, Isoform 2 of Nucleoporin NUP188	3	19	19	19	2	2	4	2	14	16	2	2	4	2	14	16	2	2	4	2	14	16	14.5	14.5	14.5	196.04	1749	1749;1638;107
P24539;Q5QNZ2	P24539;Q5QNZ2	7;6	7;6	7;6	ATP synthase F(0) complex subunit B1, mitochondrial	ATP5F1	25.2976	19.7319		20.6291	18.9234	24.6782	23.7285	30.015	23.7319		24.6291	25.8378	29.3293	28.2105	ATP synthase F(0) complex subunit B1, mitochondrial;Isoform of P24539, ATP synthase subunit b	2	7	7	7	1	1	2	4	5	6	1	1	2	4	5	6	1	1	2	4	5	6	34.8	34.8	34.8	28.908	256	256;195
P62318;P62318-2;H3BT13	P62318;P62318-2	5;5;2	5;5;2	5;5;2	Small nuclear ribonucleoprotein Sm D3	SNRPD3	25.8486	22.0585	22.2031	23.3494	23.6012	23.4162	23.9865	29.1104	24.6434	26.5549	25.9344	26.1861	26.3289	27.7771	Small nuclear ribonucleoprotein Sm D3;Isoform of P62318, Isoform 2 of Small nuclear ribonucleoprotein Sm D3	3	5	5	5	1	5	2	2	3	4	1	5	2	2	3	4	1	5	2	2	3	4	41.3	41.3	41.3	13.916	126	126;120;62
Q9NXW2;Q9NXW2-2;J3KPS0;V9GYN7;V9GY70	Q9NXW2;Q9NXW2-2;J3KPS0;V9GYN7	11;11;10;6;2	11;11;10;6;2	11;11;10;6;2	DnaJ homolog subfamily B member 12	DNAJB12	24.0678			21.708	21.9143	22.7553	21.5766	29.6037			27.5169	26.9911	28.3493	27.1451	DnaJ homolog subfamily B member 12;Isoform of Q9NXW2, Isoform 2 of DnaJ homolog subfamily B member 12;Isoform of Q9NXW2, DnaJ (Hsp40) homolog, subfamily B, member 12, isoform CRA_c;Isoform of Q9NXW2, DnaJ homolog subfamily B member 12 (Fragment)	5	11	11	11	0	0	8	7	8	6	0	0	8	7	8	6	0	0	8	7	8	6	40.5	40.5	40.5	41.859	375	375;377;409;276;172
Q8NG27;Q8NG27-3;Q8NG27-2	Q8NG27;Q8NG27-3;Q8NG27-2	7;7;4	7;7;4	6;6;3	E3 ubiquitin-protein ligase Praja-1	PJA1	19.0951				19.7477	22.7493	19.0951	28.0732				24.5025	27.6003	25.717	E3 ubiquitin-protein ligase Praja-1;Isoform of Q8NG27, Isoform 3 of E3 ubiquitin-protein ligase Praja-1;Isoform of Q8NG27, Isoform 2 of E3 ubiquitin-protein ligase Praja-1	3	7	7	6	0	0	0	1	4	5	0	0	0	1	4	5	0	0	0	0	3	5	13.1	13.1	8.7	71.002	643	643;588;455
P28066;P28066-2	P28066	3;1	3;1	3;1	Proteasome subunit alpha type-5	PSMA5	22.8877				22.3801	21.9075	21.8676	29.3944				25.8395	29.1688	25.327	Proteasome subunit alpha type-5	2	3	3	3	0	0	0	1	3	1	0	0	0	1	3	1	0	0	0	1	3	1	14.1	14.1	14.1	26.411	241	241;183
F5H5D3;Q9BQE3;A0A1W2PQM2;F8VVB9;F8VRZ4;F8VS66;A0A7P0TA31;F8VX09;F8VWV9;A6NHL2-2;A6NHL2;F8VRK0;C9K0S6;A0A7P0Z4A1;F8W0F6;Q9H853	F5H5D3;Q9BQE3;A0A1W2PQM2	41;41;28;16;11;11;8;6;6;5;5;4;2;2;2;1	2;2;2;0;0;0;0;0;0;0;0;0;0;0;0;0	2;2;2;0;0;0;0;0;0;0;0;0;0;0;0;0	Tubulin alpha-1C chain	TUBA1C	27.1297			24.1871	23.035	26.8281	25.53	33.0864			30.5601	29.3416	32.3819	30.2304	Isoform of Q9BQE3, Tubulin alpha chain;Tubulin alpha-1C chain;Isoform of Q9BQE3, Tubulin alpha-1C chain	16	41	2	2	23	25	32	25	38	38	0	0	2	2	2	2	0	0	2	2	2	2	58.6	7.9	7.9	57.73	519	519;449;325;246;112;130;314;75;81;406;446;49;47;188;231;241
Q9BZE1;S4R369;A6NHR2;H0Y4J2	Q9BZE1;S4R369	10;9;4;3	10;9;4;3	10;9;4;3	39S ribosomal protein L37, mitochondrial	MRPL37	24.8124			20.4736	18.7232	24.6403	20.4414	30.1311			25.9181	26.0214	29.7238	27.233	39S ribosomal protein L37, mitochondrial;Isoform of Q9BZE1, 39S ribosomal protein L37, mitochondrial	4	10	10	10	0	0	5	5	4	6	0	0	5	5	4	6	0	0	5	5	4	6	30.3	30.3	30.3	48.117	423	423;483;292;264
O60716;O60716-15;O60716-14;O60716-2;O60716-12;O60716-10;O60716-8;O60716-9;O60716-7;O60716-5;O60716-4;O60716-3;O60716-6;O60716-11;C9JZR2;O60716-13;O60716-16;A0A669KB05;O60716-17;O60716-18;O60716-24;O60716-23;O60716-20;A0A669KB62;O60716-21;O60716-19;O60716-22;O60716-25;O60716-28;O60716-30;O60716-27;O60716-29;O60716-31;O60716-32;O60716-26;E9PKL1;H0YC95	O60716;O60716-15;O60716-14;O60716-2;O60716-12;O60716-10;O60716-8;O60716-9;O60716-7;O60716-5;O60716-4;O60716-3;O60716-6;O60716-11;C9JZR2;O60716-13;O60716-16;A0A669KB05;O60716-17;O60716-18;O60716-24;O60716-23;O60716-20;A0A669KB62;O60716-21;O60716-19;O60716-22;O60716-25;O60716-28;O60716-30;O60716-27;O60716-29;O60716-31;O60716-32;O60716-26	14;14;14;14;14;14;14;14;14;14;14;14;14;14;14;14;14;13;13;13;13;13;13;13;13;13;13;7;7;7;7;7;7;7;7;2;1	14;14;14;14;14;14;14;14;14;14;14;14;14;14;14;14;14;13;13;13;13;13;13;13;13;13;13;7;7;7;7;7;7;7;7;2;1	14;14;14;14;14;14;14;14;14;14;14;14;14;14;14;14;14;13;13;13;13;13;13;13;13;13;13;7;7;7;7;7;7;7;7;2;1	Catenin delta-1	CTNND1	20.3402					18.6881	19.7876	28.369					27.1942	27.5248	Catenin delta-1;Isoform of O60716, Isoform 2C of Catenin delta-1;Isoform of O60716, Isoform 2B of Catenin delta-1;Isoform of O60716, Isoform 1AB of Catenin delta-1;Isoform of O60716, Isoform 2BC of Catenin delta-1;Isoform of O60716, Isoform 2AB of Catenin	37	14	14	14	0	0	0	0	6	14	0	0	0	0	6	14	0	0	0	0	6	14	21.8	21.8	21.8	108.17	968	968;864;887;962;893;908;912;914;918;933;947;939;941;885;938;879;858;915;867;861;811;817;846;888;832;838;840;645;624;618;616;610;595;589;639;128;123
Q15365	Q15365	11	11	8	Poly(rC)-binding protein 1	PCBP1	26.2102	21.0682	21.5116	23.175	23.0252	25.006	24.3062	30.5594	25.1557	25.8348	27.2624	27.2042	29.4534	28.6942	Poly(rC)-binding protein 1	1	11	11	8	2	3	4	5	9	9	2	3	4	5	9	9	0	1	2	3	6	7	46.3	46.3	33.7	37.497	356	356
Q9H161;A0A087WVB7;A6NLG4;G3V2N3;A0A3B3IS30;Q5XKR4;A6NJT0;Q8N693;O60902-3;Q9Y2V3;O95076;O60902;Q15699;Q99453;O60902-2;Q96IS3;O15266;O14813;A6NNA5;Q99811;P54821;O15266-2;P54821-2;Q96QS3	Q9H161	13;2;2;2;2;2;2;2;2;2;2;2;2;2;2;2;2;2;2;2;2;2;2;2	13;2;2;2;2;2;2;2;2;2;2;2;2;2;2;2;2;2;2;2;2;2;2;2	13;2;2;2;2;2;2;2;2;2;2;2;2;2;2;2;2;2;2;2;2;2;2;2	Homeobox protein aristaless-like 4	ALX4	25.5665	24.1493	23.4843	22.7459	22.5259	22.5814		30.453	28.8945	28.5568	27.3747	27.9999	26.9918		Homeobox protein aristaless-like 4	24	13	13	13	9	8	5	8	3	0	9	8	5	8	3	0	9	8	5	8	3	0	28.7	28.7	28.7	44.241	411	411;146;190;200;200;325;531;406;355;346;343;331;326;314;319;184;292;284;263;253;245;225;217;562
P51553;E7EQB8;P51553-2;E9PF84;G5E9Q7;H7C1W2;H0Y5Q7	P51553;E7EQB8;P51553-2;E9PF84;G5E9Q7;H7C1W2	10;9;9;8;8;6;2	10;9;9;8;8;6;2	10;9;9;8;8;6;2	Isocitrate dehydrogenase [NAD] subunit gamma, mitochondrial;Isocitrate dehydrogenase [NAD] subunit, mitochondrial	IDH3G	21.5682			19.3006		20.6535	19.635	28.3342			25.6757		27.6577	26.123	Isocitrate dehydrogenase [NAD] subunit gamma, mitochondrial;Isoform of P51553, Isocitrate dehydrogenase [NAD] subunit, mitochondrial;Isoform of P51553, Isoform 2 of Isocitrate dehydrogenase [NAD] subunit gamma, mitochondrial;Isoform of P51553, Isocitrate d	7	10	10	10	0	0	3	1	6	4	0	0	3	1	6	4	0	0	3	1	6	4	38.2	38.2	38.2	42.794	393	393;340;380;285;322;199;211
P40937;P40937-2;E9PEP3;F5H5S0;C9JH72;F5H304;F5H0U6	P40937;P40937-2	8;7;2;2;2;1;1	8;7;2;2;2;1;1	8;7;2;2;2;1;1	Replication factor C subunit 5	RFC5	23.1232		18.0242	18.2855	19.8326	22.2687	21.4592	28.6851		22.6092	24.9924	26.4638	27.6651	26.3654	Replication factor C subunit 5;Isoform of P40937, Isoform 2 of Replication factor C subunit 5	7	8	8	8	0	1	2	5	6	3	0	1	2	5	6	3	0	1	2	5	6	3	37.1	37.1	37.1	38.496	340	340;319;99;104;104;63;139
Q9UN37;I3L4J1;Q6PIW4-2;Q6PIW4	Q9UN37;I3L4J1	16;12;1;1	16;12;1;1	13;9;0;0	Vacuolar protein sorting-associated protein 4A	VPS4A	24.7113			21.625	21.9194	23.7307	22.5979	30.7611			27.8452	28.0832	29.6811	28.6913	Vacuolar protein sorting-associated protein 4A;readthrough, Vesicle-fusing ATPase (Fragment)	4	16	16	13	0	0	6	8	9	10	0	0	6	8	9	10	0	0	4	6	7	8	44.6	44.6	35.7	48.897	437	437;428;563;674
P62244;I3L3P7;I3L246;H3BN98;H3BV27;H3BT37;I3L303;H3BVC7	P62244;I3L3P7;I3L246;H3BN98	11;10;8;7;4;4;4;2	11;10;8;7;4;4;4;2	11;10;8;7;4;4;4;2	40S ribosomal protein S15a	RPS15A	27.9343	23.1306	23.9176	25.5912	25.9642	26.245	25.0981	31.4187	26.3155	27.3843	29.1179	29.4776	29.5159	28.9372	40S ribosomal protein S15a;Isoform of P62244, 40S ribosomal protein S15a;Isoform of P62244, 40S ribosomal protein S15a;readthrough, 40S ribosomal protein S15a (Fragment)	8	11	11	11	5	5	6	6	7	8	5	5	6	6	7	8	5	5	6	6	7	8	72.3	72.3	72.3	14.839	130	130;100;111;237;49;50;52;58
O75190;E9PH18;A0A0J9YX62;O75190-4;O75190-3;C9J2C4;C9JB42;C9JDR7;C9JDX6;F8WCZ4;C9J2P2;C9JN01;Q8WWF6;Q8NHS0;Q7Z6W7	O75190;E9PH18;A0A0J9YX62;O75190-4;O75190-3	9;7;6;6;6;4;3;3;3;3;3;2;2;1;1	9;7;6;6;6;4;3;3;3;3;3;2;2;1;1	5;4;2;5;2;0;0;0;0;0;0;0;0;0;0	DnaJ homolog subfamily B member 6	DNAJB6	23.9025			20.7345	22.4408	23.1804	22.5579	29.4571			26.7779	26.1412	28.3276	27.6529	DnaJ homolog subfamily B member 6;Isoform of O75190, DnaJ homolog subfamily B member 6;Isoform of O75190, DnaJ homolog subfamily B member 6;Isoform of O75190, Isoform D of DnaJ homolog subfamily B member 6;Isoform of O75190, Isoform C of DnaJ homolog subfa	15	9	9	5	0	0	5	2	6	8	0	0	5	2	6	8	0	0	2	1	2	4	34	34	16.6	36.087	326	326;211;334;277;325;228;66;98;125;129;145;45;145;232;309
P51617;D3YTB5;P51617-2;P51617-3;P51617-4;H7C224;H7C2I6;F8WAB6;H7C3C1;H7C1F0;H7C3G8;F6U4U2;P51955-3;P51955-2;P51955-4;P51955	P51617;D3YTB5;P51617-2;P51617-3;P51617-4;H7C224	17;16;16;16;14;11;6;6;4;3;2;1;1;1;1;1	17;16;16;16;14;11;6;6;4;3;2;1;1;1;1;1	17;16;16;16;14;11;6;6;4;3;2;1;1;1;1;1	Interleukin-1 receptor-associated kinase 1	IRAK1	23.6709			20.3229	19.5551	22.724	22.051	29.6131			26.2567	26.8629	28.638	27.5843	Interleukin-1 receptor-associated kinase 1;Isoform of P51617, Interleukin-1 receptor-associated kinase 1;Isoform of P51617, Isoform 2 of Interleukin-1 receptor-associated kinase 1;Isoform of P51617, Isoform 3 of Interleukin-1 receptor-associated kinase 1;I	16	17	17	17	0	0	3	5	8	10	0	0	3	5	8	10	0	0	3	5	8	10	39.2	39.2	39.2	76.536	712	712;708;682;693;633;392;276;339;218;234;212;388;326;384;437;445
O14734;H7C5A7;E9PJN0;Q9BR14;E9PMC4;E9PIS4;E9PRD4;A0A494C0N6;H0Y698;F6VBM3	O14734;H7C5A7;E9PJN0	7;6;6;2;2;2;2;2;1;1	7;6;6;2;2;2;2;2;1;1	7;6;6;2;2;2;2;2;1;1	Acyl-coenzyme A thioesterase 8	ACOT8	23.4948			21.1486		22.7662	21.1724	28.4303			25.236		27.2635	27.2632	Acyl-coenzyme A thioesterase 8;Isoform of O14734, Acyl-coenzyme A thioesterase 8 (Fragment);Isoform of O14734, Acyl-coenzyme A thioesterase 8	10	7	7	7	0	0	1	1	5	5	0	0	1	1	5	5	0	0	1	1	5	5	31.3	31.3	31.3	35.914	319	319;209;226;92;94;132;171;184;74;107
P47985;P0C7P4	P47985;P0C7P4	4;2	4;2	4;2	Cytochrome b-c1 complex subunit Rieske, mitochondrial;Cytochrome b-c1 complex subunit 11;Putative cytochrome b-c1 complex subunit Rieske-like protein 1	UQCRFS1;UQCRFS1P1	20.7619			21.8497	20.5882	20.7619	22.1916	28.2949			25.6571	24.3955	27.2578	26.484	Cytochrome b-c1 complex subunit Rieske, mitochondrial;Putative cytochrome b-c1 complex subunit Rieske-like protein 1	2	4	4	4	0	0	1	1	3	3	0	0	1	1	3	3	0	0	1	1	3	3	31.8	31.8	31.8	29.668	274	274;283
Q9UBB4-2;Q9UBB4;B1AHE3;A0A1W2PQD2;B1AHE4	Q9UBB4-2;Q9UBB4;B1AHE3	7;7;4;3;1	7;7;4;3;1	7;7;4;3;1	Ataxin-10	ATXN10	23.0741		16.818	20.5072	20.0083	22.0915	20.7931	28.2057		21.3416	25.0308	24.9994	27.334	26.0592	Isoform of Q9UBB4, Isoform 2 of Ataxin-10;Ataxin-10;Isoform of Q9UBB4, Ataxin-10	5	7	7	7	0	1	3	3	5	6	0	1	3	3	5	6	0	1	3	3	5	6	18.7	18.7	18.7	46.286	411	411;475;126;395;197
CON__Q5D862;Q5D862	CON__Q5D862;Q5D862	11;11	11;11	11;11	Filaggrin-2	FLG2	21.6062	18.7299	19.0987	19.4528	18.1905	19.2301	19.1067	28.8225	26.3632	26.4765	26.2506	26.2371	26.3644	25.5666	;Filaggrin-2	2	11	11	11	9	8	6	5	5	5	9	8	6	5	5	5	9	8	6	5	5	5	8.3	8.3	8.3	248.07	2391	2391;2391
E5RI99;P62888;A0A0B4J213;E5RJH3;A0A0C4DH44	E5RI99;P62888	8;8;3;3;3	8;8;3;3;3	8;8;3;3;3	60S ribosomal protein L30	RPL30	29.3434	25.5333	24.7027	26.5099	27.315	27.8875	26.4935	32.0999	28.6845	27.9263	29.0949	29.9824	30.6289	29.2122	Isoform of P62888, 60S ribosomal protein L30 (Fragment);60S ribosomal protein L30	5	8	8	8	5	7	2	4	5	3	5	7	2	4	5	3	5	7	2	4	5	3	70.2	70.2	70.2	12.656	114	114;115;51;56;96
A1L0T0;M0R026;E9PJS0;E9PL44;M0R1B5	A1L0T0;M0R026;E9PJS0	8;6;4;3;2	8;6;4;3;2	8;6;4;3;2	Acetolactate synthase-like protein	ILVBL	22.7978			22.8174	22.2265	22.5261	20.2556	29.826			27.4613	26.8703	28.6962	27.6413	2-hydroxyacyl-CoA lyase 2;Isoform of A1L0T0, 2-hydroxyacyl-CoA lyase 2;Isoform of A1L0T0, 2-hydroxyacyl-CoA lyase 2 (Fragment)	5	8	8	8	0	0	3	3	5	4	0	0	3	3	5	4	0	0	3	3	5	4	22	22	22	67.867	632	632;525;262;166;165
CON__P12763;P02765	CON__P12763	4;1	4;1	4;1			22.4924	23.1586	20.1928	20.2425	21.723	23.1843	22.4795	29.3116	26.966	26.3147	26.3564	26.9311	26.9916	26.6378		2	4	4	4	3	3	3	3	2	3	3	3	3	3	2	3	3	3	3	3	2	3	18.1	18.1	18.1	38.418	359	359;367
P25205;P25205-2;J3KQ69;A0A499FHX9;Q7Z6P5	P25205;P25205-2;J3KQ69;A0A499FHX9;Q7Z6P5	11;11;10;10;6	11;11;10;10;6	11;11;10;10;6	DNA replication licensing factor MCM3	MCM3	22.3371		18.2348	19.1633	18.4199	21.4043	20.5962	29.8295		23.9072	28.1948	26.2814	27.8517	28.1952	DNA replication licensing factor MCM3;Isoform of P25205, Isoform 2 of DNA replication licensing factor MCM3;Isoform of P25205, DNA helicase;Isoform of P25205, DNA helicase;Isoform of P25205, DNA replication licensing factor MCM3 (Fragment)	5	11	11	11	0	1	7	4	7	10	0	1	7	4	7	10	0	1	7	4	7	10	17.1	17.1	17.1	90.98	808	808;853;762;818;328
P21796;C9JI87	P21796	15;7	15;7	15;7	Voltage-dependent anion-selective channel protein 1	VDAC1	24.6338	19.4247	20.4991	20.3996	19.9481	23.7064	23.0135	29.8289	23.5122	26.3607	26.7905	25.6761	28.5773	28.0881	Voltage-dependent anion-selective channel protein 1	2	15	15	15	1	8	4	4	7	10	1	8	4	4	7	10	1	8	4	4	7	10	66.8	66.8	66.8	30.772	283	283;183
H0YFD6;P40939;A0A2R8Y4F5;A0A2R8YG21;A0A2R8Y688	H0YFD6;P40939;A0A2R8Y4F5;A0A2R8YG21;A0A2R8Y688	18;18;15;12;9	18;18;15;12;9	18;18;15;12;9	Trifunctional enzyme subunit alpha, mitochondrial;Long-chain enoyl-CoA hydratase;Long chain 3-hydroxyacyl-CoA dehydrogenase	HADHA	22.1324	19.2581	18.2897	20.4429	20.5559	19.2381	19.4002	29.5342	25.3705	25.2136	28.1569	26.9159	27.0829	26.9221	Isoform of P40939, Enoyl-CoA hydratase;Trifunctional enzyme subunit alpha, mitochondrial;Isoform of P40939, Enoyl-CoA hydratase;Isoform of P40939, Trifunctional enzyme subunit alpha, mitochondrial;Isoform of P40939, Trifunctional enzyme subunit alpha, mito	5	18	18	18	6	6	8	8	5	9	6	6	8	8	5	9	6	6	8	8	5	9	34.5	34.5	34.5	86.371	792	792;763;728;499;357
O14925;Q5SRD1-2;Q5SRD1	O14925	7;2;2	7;2;2	7;2;2	Mitochondrial import inner membrane translocase subunit Tim23	TIMM23	26.9079	19.8626	18.8867	24.9054	24.1847	25.6608	24.3199	30.5728	23.0325	22.0567	28.1167	28.025	29.329	28.3644	Mitochondrial import inner membrane translocase subunit Tim23	3	7	7	7	1	1	5	3	4	7	1	1	5	3	4	7	1	1	5	3	4	7	34.4	34.4	34.4	21.943	209	209;140;188
P61221;D6R9I9;H0Y990;D6RGF4	P61221;D6R9I9	7;6;1;1	7;6;1;1	7;6;1;1	ATP-binding cassette sub-family E member 1	ABCE1	22.2738	17.7258	18.5862	19.2424		21.4978	19.7456	27.9376	22.6327	23.8418	24.1493		27.1448	26.0303	ATP-binding cassette sub-family E member 1;Isoform of P61221, ATP-binding cassette sub-family E member 1	4	7	7	7	1	2	2	1	3	4	1	2	2	1	3	4	1	2	2	1	3	4	19.5	19.5	19.5	67.314	599	599;421;147;210
Q13155;A8MU58;Q13155-2	Q13155;A8MU58;Q13155-2	5;4;4	5;4;4	5;4;4	Aminoacyl tRNA synthase complex-interacting multifunctional protein 2	AIMP2	24.2971		18.0845	20.584	21.9423	23.166	22.3434	28.6455		23.5686	24.6715	26.0297	27.2534	27.1819	Aminoacyl tRNA synthase complex-interacting multifunctional protein 2;Isoform of Q13155, Aminoacyl tRNA synthase complex-interacting multifunctional protein 2;Isoform of Q13155, Isoform 2 of Aminoacyl tRNA synthase complex-interacting multifunctional prote	3	5	5	5	0	2	2	4	4	3	0	2	2	4	4	3	0	2	2	4	4	3	19.4	19.4	19.4	35.348	320	320;242;251
P42695;G3V1A9;E9PKK4;E9PQA3;E9PLE0	P42695;G3V1A9;E9PKK4	16;11;9;3;1	16;11;9;3;1	16;11;9;3;1	Condensin-2 complex subunit D3	NCAPD3	21.18			18.8884	18.4718	19.8409	19.1652	28.9407			24.9758	25.3734	28.0462	27.2679	Condensin-2 complex subunit D3;Isoform of P42695, Condensin-2 complex subunit D3;Isoform of P42695, Condensin-2 complex subunit D3	5	16	16	16	0	0	3	4	8	9	0	0	3	4	8	9	0	0	3	4	8	9	16.1	16.1	16.1	168.89	1498	1498;1084;832;194;264
I3L3Q7;I3L3B0;Q07021	I3L3Q7;I3L3B0;Q07021	4;4;4	4;4;4	4;4;4	Complement component 1 Q subcomponent-binding protein, mitochondrial	C1QBP	24.7205			20.2859	19.9658	24.13	22.7355	29.1578			25.8005	25.8699	28.2406	27.2715	Isoform of Q07021, Complement component 1 Q subcomponent-binding protein, mitochondrial (Fragment);Isoform of Q07021, Complement component 1 Q subcomponent-binding protein, mitochondrial;Complement component 1 Q subcomponent-binding protein, mitochondrial	3	4	4	4	0	0	2	2	2	3	0	0	2	2	2	3	0	0	2	2	2	3	32.8	32.8	32.8	20.006	177	177;178;282
E9PP50;P23528;E9PS23;G3V1A4;E9PK25;E9PLJ3;E9PQB7	E9PP50;P23528;E9PS23;G3V1A4;E9PK25	6;6;5;3;3;2;2	6;6;5;3;3;2;2	6;6;5;3;3;2;2	Cofilin-1	CFL1	22.7225	20.1358	19.1181	19.3194	21.2334	21.144	21.0875	27.8626	24.8873	24.1697	25.4976	25.2409	24.4659	26.323	Isoform of P23528, Cofilin, non-muscle isoform (Fragment);Cofilin-1;Isoform of P23528, Cofilin, non-muscle isoform (Fragment);Isoform of P23528, Cofilin, non-muscle isoform;Isoform of P23528, Cofilin, non-muscle isoform	7	6	6	6	3	3	3	4	1	3	3	3	3	4	1	3	3	3	3	4	1	3	49.1	49.1	49.1	17.777	159	159;166;90;149;204;79;122
P00338;P00338-3;P00338-4;P00338-2;P00338-5;F5GXY2;F5GYU2;F5GXH2;F5GXC7;F5H6W8;F5H8H6;F5GZQ4;F5GWW2;F5H5J4;F5GXU1;F5H155;P07864;F5H5G7;Q6ZMR3;A0A087WUM2;G3XAP5;F5H245	P00338;P00338-3;P00338-4;P00338-2;P00338-5;F5GXY2	9;8;6;6;6;5;4;4;2;2;2;2;2;2;1;1;1;1;1;1;1;1	8;7;5;5;5;5;4;4;2;2;2;2;2;2;1;0;0;0;0;0;0;0	8;7;5;5;5;5;4;4;2;2;2;2;2;2;1;0;0;0;0;0;0;0	L-lactate dehydrogenase A chain	LDHA	22.1691	19.4649	20.4339	18.7353	20.2174	20.0006	19.1823	27.794	23.6348	25.4115	22.9052	25.3235	25.9875	25.8063	L-lactate dehydrogenase A chain;Isoform of P00338, Isoform 3 of L-lactate dehydrogenase A chain;Isoform of P00338, Isoform 4 of L-lactate dehydrogenase A chain;Isoform of P00338, Isoform 2 of L-lactate dehydrogenase A chain;Isoform of P00338, Isoform 5 of	22	9	8	8	2	5	3	5	5	5	1	4	2	4	4	4	1	4	2	4	4	4	38.3	34.6	34.6	36.688	332	332;361;274;274;241;156;144;114;45;94;42;72;45;89;46;225;332;183;332;233;241;318
Q8NF37;A0A0G2JQ62;A0A0G2JRI7	Q8NF37;A0A0G2JQ62;A0A0G2JRI7	9;8;6	9;8;6	9;8;6	Lysophosphatidylcholine acyltransferase 1	LPCAT1	25.1735	18.5742		22.7594	22.7596	23.9958	22.6372	29.7647	22.9665		27.5181	27.1519	28.3881	27.6548	Lysophosphatidylcholine acyltransferase 1;Isoform of Q8NF37, Lysophosphatidylcholine acyltransferase 1 (Fragment);Isoform of Q8NF37, Lysophosphatidylcholine acyltransferase 1	3	9	9	9	1	0	5	2	4	5	1	0	5	2	4	5	1	0	5	2	4	5	24.9	24.9	24.9	59.151	534	534;489;234
Q15029-2;Q15029;Q15029-3;K7EP67;K7EJ74	Q15029-2;Q15029;Q15029-3	18;18;17;6;3	17;17;16;5;2	17;17;16;5;2	116 kDa U5 small nuclear ribonucleoprotein component	EFTUD2	22.0928	18.1763	17.4822	20.1195	20.4112	19.9919	18.671	29.6088	23.8487	24.1729	27.2189	27.5111	27.9817	27.3593	Isoform of Q15029, Isoform 2 of 116 kDa U5 small nuclear ribonucleoprotein component;116 kDa U5 small nuclear ribonucleoprotein component;Isoform of Q15029, Isoform 3 of 116 kDa U5 small nuclear ribonucleoprotein component	5	18	17	17	3	4	10	11	9	10	2	3	9	10	8	9	2	3	9	10	8	9	29.5	28.4	28.4	105.38	937	937;972;962;223;134
B5MDF5;P62826;J3KQE5;F5H018;H0YFC6;B4DV51;A0A087X0W0	B5MDF5;P62826;J3KQE5;F5H018;H0YFC6	14;14;13;11;7;6;1	14;14;13;11;7;6;1	14;14;13;11;7;6;1	GTP-binding nuclear protein Ran	RAN	27.3935	22.0995	22.8148	25.4581	23.1131	26.1351	25.0838	31.5981	26.2619	27.7039	29.4987	27.2814	30.471	29.0127	Isoform of P62826, GTP-binding nuclear protein Ran;GTP-binding nuclear protein Ran;Isoform of P62826, GTP-binding nuclear protein Ran (Fragment);Isoform of P62826, GTP-binding nuclear protein Ran (Fragment);Isoform of P62826, GTP-binding nuclear protein Ra	7	14	14	14	3	6	9	5	8	8	3	6	9	5	8	8	3	6	9	5	8	8	49.4	49.4	49.4	26.224	233	233;216;234;198;103;128;53
Q9NNW5;A0A087X295;E9PDU5;E9PBK6;Q6PKC6;C9K020;E5RFX3;F8WE36;C9JFP6;V9GYU1	Q9NNW5;A0A087X295;E9PDU5;E9PBK6	16;15;13;11;7;3;2;2;1;1	16;15;13;11;7;3;2;2;1;1	16;15;13;11;7;3;2;2;1;1	WD repeat-containing protein 6	WDR6	23.3952	16.174		16.6132	17.3632	22.9213	21.4274	30.8842	21.7887		26.3823	26.0236	30.4543	28.3884	WD repeat-containing protein 6;Isoform of Q9NNW5, WD repeat-containing protein 6;Isoform of Q9NNW5, WD repeat-containing protein 6;Isoform of Q9NNW5, WD repeat-containing protein 6	10	16	16	16	1	0	5	5	12	13	1	0	5	5	12	13	1	0	5	5	12	13	22.8	22.8	22.8	121.72	1121	1121;1151;1070;569;289;271;61;68;99;125
Q9H9B4;S4R2X2;D6RFI0;D6RDG7;D6RAE9	Q9H9B4;S4R2X2;D6RFI0;D6RDG7	10;6;6;5;4	10;6;6;5;4	9;6;6;5;4	Sideroflexin-1	SFXN1	24.7785	19.0336	20.2867	21.7497	21.767	23.9823	22.2849	30.4076	23.0336	24.2867	27.802	27.5491	29.2882	28.2042	Sideroflexin-1;Isoform of Q9H9B4, Sideroflexin-1;Isoform of Q9H9B4, Sideroflexin-1 (Fragment);Isoform of Q9H9B4, Sideroflexin-1 (Fragment)	5	10	10	9	1	3	5	7	8	9	1	3	5	7	8	9	1	2	4	6	7	9	41.9	41.9	36	35.619	322	322;177;193;144;56
A0A087WZ13;E9PAU2;Q8IY67-2;Q8IY67;K7EKR9;K7EQG2;Q8IY67-3	A0A087WZ13;E9PAU2;Q8IY67-2;Q8IY67	10;10;9;5;1;1;1	10;10;9;5;1;1;1	10;10;9;5;1;1;1	Ribonucleoprotein PTB-binding 1	RAVER1	20.3062	21.2037	18.9139	17.9245	19.0791	18.2307	16.1502	27.6985	26.1665	25.2834	24.7147	25.9454	22.8746	20.794	Isoform of Q8IY67, Ribonucleoprotein PTB-binding 1;Isoform of Q8IY67, Ribonucleoprotein PTB-binding 1;Isoform of Q8IY67, Isoform 2 of Ribonucleoprotein PTB-binding 1;Ribonucleoprotein PTB-binding 1	7	10	10	10	8	8	3	5	2	2	8	8	3	5	2	2	8	8	3	5	2	2	27.9	27.9	27.9	77.843	739	739;756;739;606;96;157;75
E9PC52;Q16576;Q16576-2;Q5JNZ6;C9JAJ9;C9J7L0;Q5JP02;Q5JP01	E9PC52;Q16576;Q16576-2	6;6;5;2;1;1;1;1	6;6;5;2;1;1;1;1	4;4;3;1;0;1;0;1	Histone-binding protein RBBP7	RBBP7	24.8456	19.3397		23.2079	23.1309	22.8145	21.8943	29.5174	23.2466		27.5089	27.5907	27.8897	26.7984	Isoform of Q16576, Histone-binding protein RBBP7;Histone-binding protein RBBP7;Isoform of Q16576, Isoform 2 of Histone-binding protein RBBP7	8	6	6	4	1	0	4	4	5	4	1	0	4	4	5	4	1	0	2	2	4	3	21.9	21.9	18.3	46.938	416	416;425;469;85;37;67;175;285
Q96AG4	Q96AG4	13	13	13	Leucine-rich repeat-containing protein 59	LRRC59	25.8968	23.0701	21.7956	23.7779	23.1828	24.1206	22.9107	30.5065	27.3338	26.4729	28.5321	27.5759	28.851	27.5067	Leucine-rich repeat-containing protein 59	1	13	13	13	5	9	5	5	6	9	5	9	5	5	6	9	5	9	5	5	6	9	40.1	40.1	40.1	34.93	307	307
J3QR09;J3KTE4;A0A7I2YQG2;P84098;A0A7I2V4U6;A0A7I2V2L0;A0A7I2V512;A0A7I2V638	J3QR09;J3KTE4;A0A7I2YQG2;P84098	18;18;18;18;5;5;5;3	18;18;18;18;5;5;5;3	18;18;18;18;5;5;5;3	Ribosomal protein L19;60S ribosomal protein L19	RPL19	27.6252	24.7634	24.0372	22.0092	24.729	26.3966	25.2875	32.1505	28.7412	29.0922	28.9798	29.1033	30.7257	29.6872	Isoform of P84098, Ribosomal protein L19;Isoform of P84098, Ribosomal protein L19;Isoform of P84098, Ribosomal protein L19;60S ribosomal protein L19	8	18	18	18	12	12	12	10	9	10	12	12	12	10	9	10	12	12	12	10	9	10	48.7	48.7	48.7	23.134	193	193;194;216;196;95;109;110;48
Q6P4A7;Q6P4A7-2;Q6P4A7-3;B1AMV7;B1AMV8	Q6P4A7;Q6P4A7-2;Q6P4A7-3;B1AMV7	10;8;6;5;1	10;8;6;5;1	10;8;6;5;1	Sideroflexin-4	SFXN4	24.3673	18.1122		23.0278	22.7297	21.7374	21.3311	30.104	22.0191		28.9832	27.697	27.8913	27.1844	Sideroflexin-4;Isoform of Q6P4A7, Isoform 2 of Sideroflexin-4;Isoform of Q6P4A7, Isoform 3 of Sideroflexin-4;Isoform of Q6P4A7, Sideroflexin-4 (Fragment)	5	10	10	10	1	0	8	7	5	4	1	0	8	7	5	4	1	0	8	7	5	4	44.2	44.2	44.2	37.998	337	337;305;221;178;62
O43264;O43264-2;F5H3C1	O43264;O43264-2	7;7;2	7;7;2	7;7;2	Centromere/kinetochore protein zw10 homolog	ZW10	21.3594		15.5428	19.3282	17.4644	20.0646	19.76	27.9055		22.3851	25.0006	22.8219	26.6415	26.5793	Centromere/kinetochore protein zw10 homolog;Isoform of O43264, Isoform 2 of Centromere/kinetochore protein zw10 homolog	3	7	7	7	0	2	5	1	4	6	0	2	5	1	4	6	0	2	5	1	4	6	12.2	12.2	12.2	88.828	779	779;672;135
P84090;G3V279	P84090;G3V279	4;3	4;3	4;3	Enhancer of rudimentary homolog	ERH	25.0079	21.8313	21.0697	23.0151	22.8475	23.4902		27.3751	24.1532	23.3915	25.3371	25.3617	25.8121		Enhancer of rudimentary homolog;Isoform of P84090, Enhancer of rudimentary homolog	2	4	4	4	1	1	3	4	2	3	1	1	3	4	2	3	1	1	3	4	2	3	48.1	48.1	48.1	12.259	104	104;71
P62805	P62805	13	13	13	Histone H4	HIST1H4A	28.2366	27.268	24.7569	22.7649	24.3887	26.361	23.3932	33.1733	32.0862	30.2949	28.3843	28.607	31.3977	27.7222	Histone H4	1	13	13	13	11	10	8	7	9	7	11	10	8	7	9	7	11	10	8	7	9	7	65	65	65	11.367	103	103
Q96K37;H7C1I0;Q96K37-2	Q96K37;H7C1I0	4;3;1	4;3;1	4;3;1	Solute carrier family 35 member E1	SLC35E1	22.3969			21.2132	20.5081	20.6095	22.4515	28.7765			27.5886	26.6313	26.0192	26.3584	Solute carrier family 35 member E1;Isoform of Q96K37, Solute carrier family 35 member E1 (Fragment)	3	4	4	4	0	0	3	3	1	2	0	0	3	3	1	2	0	0	3	3	1	2	17.8	17.8	17.8	44.772	410	410;344;110
P11177-2;P11177;P11177-3;C9J634;F8WF02	P11177-2;P11177;P11177-3;C9J634	13;13;12;7;4	13;13;12;7;4	13;13;12;7;4	Pyruvate dehydrogenase E1 component subunit beta, mitochondrial	PDHB	26.1004		18.1483	22.2881	21.1997	25.0247	24.838	30.8769		22.3963	26.5361	25.8497	29.9589	29.5107	Isoform of P11177, Isoform 2 of Pyruvate dehydrogenase E1 component subunit beta, mitochondrial;Pyruvate dehydrogenase E1 component subunit beta, mitochondrial;Isoform of P11177, Isoform 3 of Pyruvate dehydrogenase E1 component subunit beta, mitochondrial;	5	13	13	13	1	1	5	3	11	11	1	1	5	3	11	11	1	1	5	3	11	11	49.3	49.3	49.3	37.2	341	341;359;341;350;251
P51665;H3BNT7;H3BTM8;H3BQV2	P51665;H3BNT7;H3BTM8	10;8;8;1	10;8;8;1	10;8;8;1	26S proteasome non-ATPase regulatory subunit 7	PSMD7	22.9258			22.1136	20.4971	21.859	21.3564	29.718			26.6702	26.1794	29.0379	27.1524	26S proteasome non-ATPase regulatory subunit 7;Isoform of P51665, 26S proteasome non-ATPase regulatory subunit 7;Isoform of P51665, 26S proteasome non-ATPase regulatory subunit 7	4	10	10	10	0	0	3	5	6	7	0	0	3	5	6	7	0	0	3	5	6	7	41.4	41.4	41.4	37.025	324	324;177;198;43
P42285;H0YAC4;H0Y8U3;D6REC7	P42285	20;1;1;1	20;1;1;1	20;1;1;1	Superkiller viralicidic activity 2-like 2	SKIV2L2	21.0875	20.5077	16.399	18.3535	18.2702			28.8443	28.4534	25.1202	25.015	25.392			Exosome RNA helicase MTR4	4	20	20	20	17	7	4	6	0	0	17	7	4	6	0	0	17	7	4	6	0	0	26.7	26.7	26.7	117.8	1042	1042;72;88;89
Q15645;Q15645-2;H0YAL2	Q15645	16;7;5	16;7;5	16;7;5	Pachytene checkpoint protein 2 homolog	TRIP13	23.9114			21.1624	20.9322	22.3931	22.4977	30.5615			27.1624	26.8682	29.7112	28.6894	Pachytene checkpoint protein 2 homolog	3	16	16	16	0	0	6	5	10	10	0	0	6	5	10	10	0	0	6	5	10	10	37.7	37.7	37.7	48.55	432	432;196;249
Q9NZ01;M0R2N5;M0R3C3;Q9NZ01-2;M0R329	Q9NZ01;M0R2N5;M0R3C3	12;10;6;5;3	12;10;6;5;3	12;10;6;5;3	Very-long-chain enoyl-CoA reductase	TECR	25.5636	19.0691		23.0266	23.6401	24.0777	23.2123	31.5351	24.6843		29.8349	28.9628	29.8685	29.2164	Very-long-chain enoyl-CoA reductase;Isoform of Q9NZ01, Very-long-chain enoyl-CoA reductase;Isoform of Q9NZ01, Very-long-chain enoyl-CoA reductase	5	12	12	12	2	0	9	9	7	8	2	0	9	9	7	8	2	0	9	9	7	8	28.6	28.6	28.6	36.034	308	308;346;105;157;150
Q92900-2;Q92900	Q92900-2;Q92900	26;26	26;26	26;26	Regulator of nonsense transcripts 1	UPF1	22.5275	16.7829	18.2782	21.3574	21.321	20.5899	18.2367	29.978	24.2263	26.4772	28.4266	28.615	26.4228	26.2987	Isoform of Q92900, Isoform 2 of Regulator of nonsense transcripts 1;Regulator of nonsense transcripts 1	2	26	26	26	2	8	13	21	6	5	2	8	13	21	6	5	2	8	13	21	6	5	29.2	29.2	29.2	123.03	1118	1118;1129
C9J4Z3;P61513;M0R0A1;Q6P4E4;E9PEL3;M0R2L6;G5E9R3;A6NKH3	C9J4Z3;P61513;M0R0A1;Q6P4E4;E9PEL3;M0R2L6	3;3;2;2;2;2;1;1	3;3;2;2;2;2;1;1	3;3;2;2;2;2;1;1	60S ribosomal protein L37a	RPL37A	26.7037	24.2702	20.5024	24.019	24.2681	24.9312	24.132	28.7037	26.2702	22.5024	26.019	26.2681	26.9312	26.132	Isoform of P61513, 60S ribosomal protein L37a;60S ribosomal protein L37a;Isoform of P61513, 60S ribosomal protein L37a;Isoform of P61513, 60S ribosomal protein L37a;Isoform of P61513, 60S ribosomal protein L37a;Isoform of P61513, 60S ribosomal protein L37a	8	3	3	3	2	2	2	3	2	2	2	2	2	3	2	2	2	2	2	3	2	2	55.9	55.9	55.9	7.624	68	68;92;60;72;75;88;58;93
P63244;J3KPE3;D6RAC2;H0YAF8;D6REE5;H0Y8W2;D6RHH4;D6R9L0;H0YAM7;D6R9Z1;D6RFX4;D6RFZ9;D6RBD0;E9PD14;D6RAU2;H0Y8R5;D6RF23;D6RGK8;D6R909;D6RHJ5;H0Y9P0;D6RDI0	P63244;J3KPE3;D6RAC2;H0YAF8;D6REE5;H0Y8W2;D6RHH4;D6R9L0;H0YAM7;D6R9Z1;D6RFX4	14;12;11;9;9;9;9;8;8;8;8;6;6;5;5;5;5;3;3;3;3;1	14;12;11;9;9;9;9;8;8;8;8;6;6;5;5;5;5;3;3;3;3;1	14;12;11;9;9;9;9;8;8;8;8;6;6;5;5;5;5;3;3;3;3;1	Guanine nucleotide-binding protein subunit beta-2-like 1;Guanine nucleotide-binding protein subunit beta-2-like 1, N-terminally processed	GNB2L1	26.1906	19.9062	19.5098	21.945	22.7243	25.4949	24.0679	31.2979	24.2281	23.8317	27.6153	28.1922	30.4472	29.2292	Receptor of activated protein C kinase 1;Isoform of P63244, Receptor of-activated protein C kinase 1;Isoform of P63244, Receptor of-activated protein C kinase 1;Isoform of P63244, Receptor of-activated protein C kinase 1 (Fragment);Isoform of P63244, Recep	22	14	14	14	2	2	7	8	9	7	2	2	7	8	9	7	2	2	7	8	9	7	55.5	55.5	55.5	35.076	317	317;273;269;198;321;274;233;300;247;236;194;197;160;153;147;138;101;71;116;86;83;39
Q9BW92;U3KQG0;Q9BW92-2;F6S7Q7;U3KQ50;Q5T5E9	Q9BW92;U3KQG0;Q9BW92-2	19;18;16;9;4;3	19;18;16;9;4;3	19;18;16;9;4;3	Threonine--tRNA ligase, mitochondrial	TARS2	23.3358		16.6084	20.3572	17.8654	22.6204	21.8578	30.0243		22.0679	26.2086	24.6064	29.3007	28.2678	Threonine--tRNA ligase, mitochondrial;Isoform of Q9BW92, Threonyl-tRNA synthetase;Isoform of Q9BW92, Isoform 2 of Threonine--tRNA ligase, mitochondrial	6	19	19	19	0	1	6	4	16	11	0	1	6	4	16	11	0	1	6	4	16	11	36.5	36.5	36.5	81.035	718	718;636;588;443;143;135
Q00587-2;Q00587;B0QYC6;B0QYC7;B0QYC8	Q00587-2;Q00587	10;10;3;3;3	10;10;3;3;3	10;10;3;3;3	Cdc42 effector protein 1	CDC42EP1	23.4957			20.7656	20.1749	22.3673	21.7188	28.9616			25.435	26.0957	27.4819	27.7013	Isoform of Q00587, Isoform 2 of Cdc42 effector protein 1;Cdc42 effector protein 1	5	10	10	10	0	0	3	5	4	7	0	0	3	5	4	7	0	0	3	5	4	7	38.5	38.5	38.5	39.686	384	384;391;48;60;70
Q5JTZ9	Q5JTZ9	13	13	13	Alanine--tRNA ligase, mitochondrial	AARS2	23.0219			18.9953		21.8002	22.0501	29.0127			24.6392		27.9075	27.9744	Alanine--tRNA ligase, mitochondrial	1	13	13	13	0	0	3	0	9	11	0	0	3	0	9	11	0	0	3	0	9	11	18.7	18.7	18.7	107.34	985	985
O15269;A0A2R8Y4S0;A0A2R8Y6A2;O15269-2;A0A2R8Y763	O15269	18;2;2;2;1	18;2;2;2;1	18;2;2;2;1	Serine palmitoyltransferase 1	SPTLC1	25.398			22.2532	21.8233	24.5356	23.4153	30.1239			27.0649	26.4429	29.1505	28.3514	Serine palmitoyltransferase 1	5	18	18	18	0	1	4	5	12	11	0	1	4	5	12	11	0	1	4	5	12	11	40.4	40.4	40.4	52.743	473	473;143;144;143;22
Q96TC7;H0YMB1;Q96TC7-2;H0YNE5;H0YLG5	Q96TC7;H0YMB1;Q96TC7-2	10;6;6;4;4	10;6;6;4;4	10;6;6;4;4	Regulator of microtubule dynamics protein 3	RMDN3	25.0455			22.0065	20.2568	24.7682	19.1678	29.8004			26.9366	25.9834	29.3076	26.1747	Regulator of microtubule dynamics protein 3;Isoform of Q96TC7, Regulator of microtubule dynamics protein 3 (Fragment);Isoform of Q96TC7, Isoform 2 of Regulator of microtubule dynamics protein 3	5	10	10	10	0	0	8	6	4	6	0	0	8	6	4	6	0	0	8	6	4	6	31.1	31.1	31.1	52.118	470	470;306;341;251;287
A0A6Q8PGU6;Q8NB90;Q8NB90-2;Q8NB90-3	A0A6Q8PGU6;Q8NB90;Q8NB90-2;Q8NB90-3	12;12;10;8	11;11;9;7	11;11;9;7	Spermatogenesis-associated protein 5	SPATA5	19.6689			18.5826		18.025	17.4109	27.1442			25.1429		25.7728	25.6853	Isoform of Q8NB90, Vesicle-fusing ATPase;ATPase family protein 2 homolog;Isoform of Q8NB90, Isoform 2 of ATPase family protein 2 homolog;Isoform of Q8NB90, Isoform 3 of ATPase family protein 2 homolog	4	12	11	11	0	0	4	2	7	8	0	0	3	1	6	7	0	0	3	1	6	7	23.3	21.9	21.9	100.35	916	916;893;790;696
P00367;P00367-3;P00367-2;P49448	P00367;P00367-3;P00367-2;P49448	17;13;11;9	17;13;11;9	17;13;11;9	Glutamate dehydrogenase 1, mitochondrial;Glutamate dehydrogenase 2, mitochondrial	GLUD1;GLUD2	23.7084			22.1368	18.4954	22.8839	20.3708	30.4863			28.1659	23.5398	29.7843	27.9877	Glutamate dehydrogenase 1, mitochondrial;Isoform of P00367, Isoform 3 of Glutamate dehydrogenase 1, mitochondrial;Isoform of P00367, Isoform 2 of Glutamate dehydrogenase 1, mitochondrial;Glutamate dehydrogenase 2, mitochondrial	4	17	17	17	0	0	10	2	13	11	0	0	10	2	13	11	0	0	10	2	13	11	39.1	39.1	39.1	61.397	558	558;425;391;558
M0R117;Q02543;M0R0P7;M0R1A7;M0R3D6	M0R117;Q02543;M0R0P7;M0R1A7;M0R3D6	16;16;14;14;13	16;16;14;14;13	16;16;14;14;13	60S ribosomal protein L18a	RPL18A	26.8131	24.2011	23.7608	24.2248	22.8164	24.7518	24.798	30.9856	28.6565	27.8622	28.5078	27.679	28.7336	28.6327	Isoform of Q02543, 60S ribosomal protein L18a;60S ribosomal protein L18a;Isoform of Q02543, 60S ribosomal protein L18a;Isoform of Q02543, 60S ribosomal protein L18a;Isoform of Q02543, 60S ribosomal protein L18a (Fragment)	5	16	16	16	7	9	8	9	9	8	7	9	8	9	9	8	7	9	8	9	9	8	65.6	65.6	65.6	18.079	154	154;176;137;147;141
O75431-2;O75431;C9JNK6;C9JAZ1	O75431-2;O75431;C9JNK6;C9JAZ1	6;6;5;5	6;6;5;5	6;6;5;5	Metaxin-2	MTX2	18.7277	20.7115		24.0891	18.7277	23.6943	21.9022	29.2962	24.1709		27.7417	27.5548	27.388	25.3616	Isoform of O75431, Isoform 2 of Metaxin-2;Metaxin-2;Isoform of O75431, Metaxin-2;Isoform of O75431, Metaxin-2 (Fragment)	4	6	6	6	2	0	5	6	4	2	2	0	5	6	4	2	2	0	5	6	4	2	35.2	35.2	35.2	28.823	253	253;263;207;229
Q96D09	Q96D09	12	12	12	G-protein coupled receptor-associated sorting protein 2	GPRASP2	21.523	16.406		19.9372	20.4591	20.7534	20.2486	29.5206	21.4504		24.9815	25.5035	28.6195	28.0306	G-protein coupled receptor-associated sorting protein 2	1	12	12	12	1	0	2	3	7	10	1	0	2	3	7	10	1	0	2	3	7	10	21.8	21.8	21.8	93.772	838	838
A0A0A0MRA5;B7Z4B8;Q9BUJ2-4;Q9BUJ2-2;Q9BUJ2;M0R3F1;Q9BUJ2-3;M0QYZ0;M0QYI8;M0QZV6;M0R0K8;M0R203;M0QYM5	A0A0A0MRA5;B7Z4B8;Q9BUJ2-4;Q9BUJ2-2;Q9BUJ2;M0R3F1;Q9BUJ2-3;M0QYZ0	18;18;18;18;18;16;16;12;5;4;4;2;1	18;18;18;18;18;16;16;12;5;4;4;2;1	18;18;18;18;18;16;16;12;5;4;4;2;1	Heterogeneous nuclear ribonucleoprotein U-like protein 1	HNRNPUL1	21.969	20.0025	18.5161	19.0116	20.0469	19.3692	18.5767	29.962	28.1858	26.5532	26.7884	27.7338	27.6451	26.47	Isoform of Q9BUJ2, Heterogeneous nuclear ribonucleoprotein U-like protein 1;Isoform of Q9BUJ2, Heterogeneous nuclear ribonucleoprotein U-like protein 1;Isoform of Q9BUJ2, Isoform 4 of Heterogeneous nuclear ribonucleoprotein U-like protein 1;Isoform of Q9BU	13	18	18	18	12	6	6	11	7	5	12	6	6	11	7	5	12	6	6	11	7	5	33.9	33.9	33.9	85.939	766	766;767;756;804;856;641;752;371;172;118;158;81;90
P53007;B4DP62	P53007;B4DP62	19;14	19;14	19;14	Tricarboxylate transport protein, mitochondrial	SLC25A1	28.2849	19.1809	19.7407	26.5746	25.2642	27.1868	24.9572	33.3212	24.5663	26.0681	31.4995	30.0841	32.1751	30.5877	Tricarboxylate transport protein, mitochondrial;Isoform of P53007, Solute carrier family 25 (Mitochondrial carrier citrate transporter), member 1, isoform CRA_b	2	19	19	19	2	4	13	11	14	12	2	4	13	11	14	12	2	4	13	11	14	12	48.9	48.9	48.9	34.012	311	311;208
P35580-4;P35580-5;P35580-3;P35580-2;P35580;E7ERA5;Q9Y623;P13533;P12882;P11055;A0A6E1W127;A7E2Y1;Q9UKX3;P13535;P12883;Q9UKX2;A0A0C4DFM8	P35580-4;P35580-5;P35580-3;P35580-2;P35580	31;31;31;31;31;2;1;1;1;1;1;1;1;1;1;1;1	24;24;24;24;24;2;0;0;0;0;0;0;0;0;0;0;0	21;21;21;21;21;2;0;0;0;0;0;0;0;0;0;0;0	Myosin-10	MYH10	20.4634	17.2235	17.3937	16.8885	19.5204	16.6998	17.1035	29.391	24.1866	28.3459	25.1803	27.4225	26.7269	23.8177	Isoform of P35580, Isoform 4 of Myosin-10;Isoform of P35580, Isoform 5 of Myosin-10;Isoform of P35580, Isoform 3 of Myosin-10;Isoform of P35580, Isoform 2 of Myosin-10;Myosin-10	17	31	24	21	8	19	9	15	2	5	5	14	5	10	2	4	4	13	4	10	1	3	19	15.6	14.3	232.53	2007	2007;1985;1997;1992;1976;187;1939;1939;1939;1940;1941;1983;1938;1937;1935;1941;508
H7BXY3;Q7L2E3-3;Q7L2E3;Q7L2E3-2	H7BXY3;Q7L2E3-3;Q7L2E3;Q7L2E3-2	17;17;17;17	17;17;17;17	17;17;17;17	Putative ATP-dependent RNA helicase DHX30	DHX30	22.538	18.8133	16.2225	20.5436	20.7774	20.5198	19.4654	29.4339	25.8581	22.432	27.2425	27.3628	27.5815	26.9152	Isoform of Q7L2E3, RNA helicase;Isoform of Q7L2E3, Isoform 3 of ATP-dependent RNA helicase DHX30;ATP-dependent RNA helicase DHX30;Isoform of Q7L2E3, Isoform 2 of ATP-dependent RNA helicase DHX30	4	17	17	17	5	1	12	12	8	6	5	1	12	12	8	6	5	1	12	12	8	6	20.7	20.7	20.7	130.55	1166	1166;1155;1194;1222
Q15024	Q15024	5	5	5	Exosome complex component RRP42	EXOSC7	19.5114	17.2235	18.7341	17.884	17.6455	20.539	19.5114	27.9538	21.3934	22.9041	22.0539	21.8154	26.9722	26.7085	Exosome complex component RRP42	1	5	5	5	1	1	1	1	2	5	1	1	1	1	2	5	1	1	1	1	2	5	35.7	35.7	35.7	31.821	291	291
Q6P5Z2	Q6P5Z2	19	19	19	Serine/threonine-protein kinase N3	PKN3	22.5311					22.0636	20.6777	30.7167					29.9794	29.3953	Serine/threonine-protein kinase N3	1	19	19	19	0	0	0	0	14	17	0	0	0	0	14	17	0	0	0	0	14	17	27	27	27	99.419	889	889
CON__P02538;P02538;CON__O95678;O95678;CON__Q8VED5;CON__P05787;P05787;P05787-2;CON__H-INV:HIT000292931;CON__Q14CN4-1;CON__Q6IME9;Q14CN4-3;Q14CN4-2;Q14CN4;Q8IWY7	CON__P02538;P02538	48;48;13;13;8;6;6;6;2;2;2;2;2;2;1	5;5;1;1;1;0;0;0;0;0;0;0;0;0;0	1;1;0;0;0;0;0;0;0;0;0;0;0;0;0	Keratin, type II cytoskeletal 6A	KRT6A	26.4117	23.3009	23.3069	22.5821	22.8216	23.5229	25.3516	31.6801	28.9618	28.844	27.6525	28.1084	29.1041	30.3397	;Keratin, type II cytoskeletal 6A	15	48	5	1	28	35	32	32	27	38	4	5	3	4	4	5	1	1	1	1	1	1	66.7	11	1.8	60.044	564	564;564;551;551;531;483;483;511;443;511;520;469;510;511;1649
Q99733;Q99733-2;E9PNW0;E9PJJ2;E9PS34;E9PNJ7;C9J6D1;C9JZI7;A8MXH2;E9PKT8;E9PKI2;E9PP22;C9J1B1;H0YCI4	Q99733;Q99733-2;E9PNW0;E9PJJ2;E9PS34;E9PNJ7;C9J6D1;C9JZI7;A8MXH2;E9PKT8;E9PKI2;E9PP22	8;8;6;6;6;6;6;6;5;5;4;4;3;2	8;8;6;6;6;6;6;6;5;5;4;4;3;2	6;6;4;4;4;4;4;4;3;3;4;4;3;2	Nucleosome assembly protein 1-like 4	NAP1L4	22.1068			20.9453	19.5686	24.2016	20.7141	29.2214			26.2951	25.715	28.2016	27.4217	Nucleosome assembly protein 1-like 4;Isoform of Q99733, Isoform 2 of Nucleosome assembly protein 1-like 4;Isoform of Q99733, Nucleosome assembly protein 1-like 4 (Fragment);Isoform of Q99733, Nucleosome assembly protein 1-like 4 (Fragment);Isoform of Q9973	14	8	8	6	0	0	3	2	3	5	0	0	3	2	3	5	0	0	2	1	1	3	27.7	27.7	24.8	42.823	375	375;386;107;128;133;140;178;278;156;169;78;154;101;204
Q9NR30;Q9NR30-2	Q9NR30;Q9NR30-2	12;11	12;11	11;10	Nucleolar RNA helicase 2	DDX21	22.9795	18.8579	18.9799	21.2099	17.8715	21.791	20.5173	29.8733	26.6745	24.3019	27.7121	26.7797	28.2577	27.5728	Nucleolar RNA helicase 2;Isoform of Q9NR30, Isoform 2 of Nucleolar RNA helicase 2	2	12	12	11	6	2	6	4	6	6	6	2	6	4	6	6	6	2	6	4	6	5	23.5	23.5	22	87.343	783	783;715
Q6P3X3;A0A3B3IS02;F8WCH1;C9JVS4	Q6P3X3;A0A3B3IS02	15;9;1;1	15;9;1;1	15;9;1;1	Tetratricopeptide repeat protein 27	TTC27	23.2829			17.0291	19.0787	22.4116	21.9094	28.9491			22.4214	24.471	28.1532	27.5082	Tetratricopeptide repeat protein 27;Isoform of Q6P3X3, Tetratricopeptide repeat protein 27	4	15	15	15	0	0	3	2	11	9	0	0	3	2	11	9	0	0	3	2	11	9	23	23	23	96.631	843	843;350;41;115
Q86V81;E9PB61	Q86V81;E9PB61	4;3	4;3	4;3	THO complex subunit 4	ALYREF	26.4116	22.0904	23.5	23.6781	23.7099	25.0479	23.4047	30.191	25.7908	27.2005	27.646	27.6328	28.7484	27.1051	THO complex subunit 4;Isoform of Q86V81, THO complex subunit 4	2	4	4	4	3	2	3	3	2	2	3	2	3	3	2	2	3	2	3	3	2	2	30.4	30.4	30.4	26.888	257	257;264
Q15758;M0QXM4;Q15758-3;Q15758-2;M0QX44	Q15758;M0QXM4;Q15758-3;Q15758-2	8;5;4;4;1	8;5;4;4;1	8;5;4;4;1	Neutral amino acid transporter B(0);Amino acid transporter	SLC1A5	24.9247		17.7916	22.662	20.3468	23.6023	23.3797	29.8853		23.3283	26.6621	24.3467	29.1217	28.0058	Neutral amino acid transporter B(0);Isoform of Q15758, Amino acid transporter;Isoform of Q15758, Isoform 3 of Neutral amino acid transporter B(0);Isoform of Q15758, Isoform 2 of Neutral amino acid transporter B(0)	5	8	8	8	0	3	3	3	6	7	0	3	3	3	6	7	0	3	3	3	6	7	22.2	22.2	22.2	56.598	541	541;365;313;339;258
Q93008;Q93008-3;O00507;O00507-2;H7C2M9	Q93008;Q93008-3	16;16;6;5;1	16;16;6;5;1	16;16;6;5;1	Probable ubiquitin carboxyl-terminal hydrolase FAF-X	USP9X	21.3357	15.2069		17.8999	16.4704	20.5874	19.4126	28.8549	22.1494		25.159	24.5609	27.8706	27.3682	Probable ubiquitin carboxyl-terminal hydrolase FAF-X;Isoform of Q93008, Isoform 2 of Probable ubiquitin carboxyl-terminal hydrolase FAF-X	5	16	16	16	1	0	4	4	9	11	1	0	4	4	9	11	1	0	4	4	9	11	8.6	8.6	8.6	290.46	2554	2554;2570;2555;2070;237
Q14739;A0A494C1L1;C9JXK0	Q14739;A0A494C1L1;C9JXK0	6;6;4	6;6;4	6;6;4	Lamin-B receptor	LBR	23.5588		18.2194	21.1667	20.9082	21.6647	22.0708	28.9632		22.6117	26.3952	25.3005	27.6685	27.3748	Delta(14)-sterol reductase LBR;Isoform of Q14739, 3-beta-hydroxysterol Delta (14)-reductase;Isoform of Q14739, Delta(14)-sterol reductase LBR (Fragment)	3	6	6	6	0	2	4	1	4	4	0	2	4	1	4	4	0	2	4	1	4	4	9.6	9.6	9.6	70.702	615	615;411;213
Q9UQ35;Q9UQ35-2;I3L182;I3L4D8;I3L1I8;Q9UQ35-3;I3L1C0;I3L3Q8;A0A087X1W1	Q9UQ35;Q9UQ35-2	24;16;5;5;2;2;1;1;1	24;16;5;5;2;2;1;1;1	24;16;5;5;2;2;1;1;1	Serine/arginine repetitive matrix protein 2	SRRM2	20.771	17.3956	18.5431	19.1236	18.4683	17.1594	17.2389	28.751	25.6865	26.7282	27.0456	26.3564	25.3777	24.1458	Serine/arginine repetitive matrix protein 2;Isoform of Q9UQ35, Isoform 2 of Serine/arginine repetitive matrix protein 2	9	24	24	24	5	11	9	10	4	3	5	11	9	10	4	3	5	11	9	10	4	3	13.4	13.4	13.4	299.61	2752	2752;2334;895;1018;297;311;94;184;251
P05386	P05386	3	3	3	60S acidic ribosomal protein P1	RPLP1	29.0526	24.8602	23.8372	26.9857	26.9271	27.3702	26.2054	31.3073	27.1582	26.8532	28.8461	29.2672	29.6246	28.6793	60S acidic ribosomal protein P1	1	3	3	3	2	3	2	2	2	2	2	3	2	2	2	2	2	3	2	2	2	2	56.1	56.1	56.1	11.514	114	114
P49458;Q6P2S0;Q659G3;E9PE20;P49458-2	P49458;Q6P2S0;Q659G3;E9PE20;P49458-2	6;3;3;3;3	6;3;3;3;3	6;3;3;3;3	Signal recognition particle 9 kDa protein	SRP9;DKFZp564M2223	25.3976	22.1603	20.8051	22.9961	20.7293	24.8186	22.5997	28.6979	24.9676	24.5328	25.8034	25.8029	27.626	25.6896	Signal recognition particle 9 kDa protein;Isoform of P49458, Signal recognition particle 9 kDa protein;Isoform of P49458, Signal recognition particle 9 kDa protein;Isoform of P49458, Signal recognition particle 9 kDa protein;Isoform of P49458, Isoform 2 of	5	6	6	6	2	3	1	3	3	2	2	3	1	3	3	2	2	3	1	3	3	2	59.3	59.3	59.3	10.112	86	86;49;52;66;82
Q96BW9-3;Q96BW9;Q96BW9-2;A0A0G2JQ92;B4E101;H7C1A2;G3V0F3	Q96BW9-3;Q96BW9;Q96BW9-2;A0A0G2JQ92	8;8;7;5;3;2;2	8;8;7;5;3;2;2	8;8;7;5;3;2;2	Phosphatidate cytidylyltransferase, mitochondrial	TAMM41	21.3588			18.9022	20.236	18.893	20.7078	28.3079			26.2912	25.0003	26.623	26.7552	Isoform of Q96BW9, Isoform 3 of Phosphatidate cytidylyltransferase, mitochondrial;Phosphatidate cytidylyltransferase, mitochondrial;Isoform of Q96BW9, Isoform 2 of Phosphatidate cytidylyltransferase, mitochondrial;Isoform of Q96BW9, CDP-diacylglycerol synt	7	8	8	8	0	0	4	2	4	5	0	0	4	2	4	5	0	0	4	2	4	5	35.3	35.3	35.3	38.078	337	337;452;316;236;151;55;107
Q70EL1-7;Q70EL1;Q70EL1-10;Q70EL1-8	Q70EL1-7;Q70EL1;Q70EL1-10;Q70EL1-8	14;14;11;11	14;14;11;11	1;1;1;1	Inactive ubiquitin carboxyl-terminal hydrolase 54	USP54	20.8598					20.8598	19.7378	28.2228					27.7222	26.4526	Isoform of Q70EL1, Isoform 4 of Inactive ubiquitin carboxyl-terminal hydrolase 54;Inactive ubiquitin carboxyl-terminal hydrolase 54;Isoform of Q70EL1, Isoform 7 of Inactive ubiquitin carboxyl-terminal hydrolase 54;Isoform of Q70EL1, Isoform 5 of Inactive u	4	14	14	1	0	0	0	0	10	7	0	0	0	0	10	7	0	0	0	0	1	0	11.7	11.7	1.7	170.58	1534	1534;1684;767;772
A0A3B3IU45;A0A3B3IT92;P33991;A0A3B3ITP6;A0A3B3IS57;E5RG31;A0A3B3IRR8	A0A3B3IU45;A0A3B3IT92;P33991;A0A3B3ITP6;A0A3B3IS57;E5RG31	13;13;13;11;11;10;3	13;13;13;11;11;10;3	13;13;13;11;11;10;3	DNA replication licensing factor MCM4	MCM4	21.6104			16.502		21.2987	19.0141	28.5539			24.0494		27.6745	27.2757	Isoform of P33991, DNA helicase;Isoform of P33991, DNA helicase;DNA replication licensing factor MCM4;Isoform of P33991, DNA helicase;Isoform of P33991, DNA helicase;Isoform of P33991, DNA helicase (Fragment)	7	13	13	13	0	0	3	0	9	8	0	0	3	0	9	8	0	0	3	0	9	8	21.5	21.5	21.5	91.19	813	813;904;863;742;749;582;191
P41091;Q2VIR3;Q2VIR3-2;H7BZU1	P41091;Q2VIR3;Q2VIR3-2	10;8;5;2	10;8;5;2	10;8;5;2	Eukaryotic translation initiation factor 2 subunit 3;Putative eukaryotic translation initiation factor 2 subunit 3-like protein	EIF2S3;EIF2S3L	24.0876		20.3764	21.5397	18.7078	21.6984	23.1926	28.9663		25.6218	25.932	23.1001	27.0156	27.9769	Eukaryotic translation initiation factor 2 subunit 3;Eukaryotic translation initiation factor 2 subunit 3B;Isoform of Q2VIR3, Isoform 2 of Eukaryotic translation initiation factor 2 subunit 3B	4	10	10	10	0	2	3	4	4	8	0	2	3	4	4	8	0	2	3	4	4	8	31.4	31.4	31.4	51.109	472	472;472;466;183
E7EPB3;P50914	E7EPB3;P50914	13;13	13;13	13;13	60S ribosomal protein L14	RPL14	28.3928	24.0335	24.9101	25.4826	25.4813	27.0136	26.1515	31.8048	28.4084	28.4954	28.8122	28.7827	30.2945	29.514	Isoform of P50914, 60S ribosomal protein L14;60S ribosomal protein L14	2	13	13	13	4	11	7	5	10	5	4	11	7	5	10	5	4	11	7	5	10	5	71	71	71	14.558	124	124;215
O75607	O75607	4	4	4	Nucleoplasmin-3	NPM3	24.9486	20.1365	20.3247	21.7678	21.4275	23.7681	23.1391	28.6799	23.1364	23.3246	26.2688	25.5397	26.7681	27.3101	Nucleoplasmin-3	1	4	4	4	1	1	2	2	2	4	1	1	2	2	2	4	1	1	2	2	2	4	41	41	41	19.343	178	178
P50990-2;P50990;P50990-3;H7C4C8;H7C2U0	P50990-2;P50990;P50990-3;H7C4C8	15;15;10;8;1	15;15;10;8;1	15;15;10;8;1	T-complex protein 1 subunit theta	CCT8	22.9048		18.112	19.1874	18.6439	21.1554	22.0114	28.5943		25.1861	24.3167	23.7731	26.2846	27.898	Isoform of P50990, Isoform 2 of T-complex protein 1 subunit theta;T-complex protein 1 subunit theta;Isoform of P50990, Isoform 3 of T-complex protein 1 subunit theta;Isoform of P50990, T-complex protein 1 subunit theta (Fragment)	5	15	15	15	0	6	2	2	5	12	0	6	2	2	5	12	0	6	2	2	5	12	35.2	35.2	35.2	57.645	529	529;548;475;323;107
CON__Q04695;Q04695;F5GWP8;K7EPJ9;K7ESE1;J3QR55;CON__Q9C075;CON__Q99PS0;Q9C075	CON__Q04695;Q04695;F5GWP8;K7EPJ9	24;24;18;12;5;1;1;1;1	9;9;4;5;1;1;1;1;1	2;2;1;1;0;0;0;0;0	Keratin, type I cytoskeletal 17	KRT17	24.5133	21.8501	22.2467		21.8701	22.0752	22.7261	29.9306	27.4518	27.4817		27.5226	26.9331	28.3037	;Keratin, type I cytoskeletal 17;Isoform of Q04695, Keratin, type I cytoskeletal 17;Isoform of Q04695, Keratin, type I cytoskeletal 17 (Fragment)	9	24	9	2	10	16	9	17	13	21	4	7	1	6	4	6	1	1	0	1	1	1	50	28.7	7.2	48.105	432	432;432;349;231;95;149;422;422;422
P62258;P62258-2;B4DJF2;I3L3T1;K7EIT4;K7EM20;I3L0W5	P62258;P62258-2;B4DJF2;I3L3T1	16;13;8;8;6;5;1	16;13;8;8;6;5;1	14;11;7;7;5;4;1	14-3-3 protein epsilon	YWHAE	26.4738	17.4863		22.9584	22.4284	25.7142	24.5269	31.1854	26.2092		27.6594	27.1686	30.4037	29.1144	14-3-3 protein epsilon;Isoform of P62258, Isoform SV of 14-3-3 protein epsilon;Isoform of P62258, 14-3-3 protein epsilon;Isoform of P62258, 14-3-3 protein epsilon	7	16	16	14	6	1	7	8	13	13	6	1	7	8	13	13	6	1	6	7	11	11	58	58	54.1	29.174	255	255;233;94;107;109;115;38
Q9Y3I0	Q9Y3I0	13	13	13	tRNA-splicing ligase RtcB homolog	RTCB	22.3799	18.1005	18.1383	21.1479	20.8721	19.3003	22.7052	29.8506	24.8244	25.0914	27.4765	26.5372	28.7313	27.3651	RNA-splicing ligase RtcB homolog	1	13	13	13	3	4	5	6	5	5	3	4	5	6	5	5	3	4	5	6	5	5	37	37	37	55.21	505	505
J3KPT4;Q9H4I3;Q9H4I3-2	J3KPT4;Q9H4I3;Q9H4I3-2	5;5;3	5;5;3	5;5;3	TraB domain-containing protein	TRABD	22.8534			22.0713	20.5593	20.6331	19.0827	27.8861			26.6948	26.0461	25.8287	23.3306	Isoform of Q9H4I3, TraB domain-containing protein;TraB domain-containing protein;Isoform of Q9H4I3, Isoform 2 of TraB domain-containing protein	3	5	5	5	0	0	3	4	2	2	0	0	3	4	2	2	0	0	3	4	2	2	24	24	24	42.692	379	379;376;330
P40429;A0A7I2V2L9;M0QYS1;Q8J015;A0A7I2V5L3;Q6NVV1;M0QZU1;A0A096LPE0	P40429;A0A7I2V2L9;M0QYS1;Q8J015;A0A7I2V5L3	18;17;16;15;15;5;2;2	18;17;16;15;15;5;2;2	18;17;16;15;15;5;2;2	60S ribosomal protein L13a	RPL13A;RPL13a	28.3107	24.7101	24.6946	25.6277	25.8741	26.8949	25.2609	32.463	28.883	28.7316	29.6824	29.9438	31.1047	29.5314	60S ribosomal protein L13a;Isoform of P40429, 60S ribosomal protein L13a;Isoform of P40429, 60S ribosomal protein L13a (Fragment);Isoform of P40429, 60S ribosomal protein L13a;Isoform of P40429, 60S ribosomal protein L13a	8	18	18	18	10	14	13	13	12	10	10	14	13	13	12	10	10	14	13	13	12	10	60.1	60.1	60.1	23.577	203	203;198;210;142;188;102;46;48
O00165;O00165-2;O00165-5;O00165-3;E9PIQ7;Q5VYD6;O00165-4;O00165-6	O00165;O00165-2;O00165-5;O00165-3;E9PIQ7;Q5VYD6	13;13;12;11;8;7;4;3	13;13;12;11;8;7;4;3	13;13;12;11;8;7;4;3	HCLS1-associated protein X-1	HAX1	26.568	21.0612	17.7454	23.5237	22.0352	25.655	24.8421	31.6832	25.1486	24.658	29.1861	28.1274	30.6065	29.6556	HCLS1-associated protein X-1;Isoform of O00165, Isoform 2 of HCLS1-associated protein X-1;Isoform of O00165, Isoform 5 of HCLS1-associated protein X-1;Isoform of O00165, Isoform 3 of HCLS1-associated protein X-1;Isoform of O00165, HCLS1-associated protein	8	13	13	13	5	3	10	9	9	11	5	3	10	9	9	11	5	3	10	9	9	11	63.8	63.8	63.8	31.62	279	279;287;231;253;151;255;124;191
F8W1R7;G3V1V0;P60660-2;P60660;F8VPF3;J3KND3;G8JLA2;B7Z6Z4;F8VZU9;G3V1Y7;F8W1I5;F8W180;P14649;F8VXL3;H0YI43	F8W1R7;G3V1V0;P60660-2;P60660;F8VPF3;J3KND3;G8JLA2;B7Z6Z4	8;8;8;8;7;7;7;7;3;3;3;3;3;1;1	8;8;8;8;7;7;7;7;3;3;3;3;3;1;1	8;8;8;8;7;7;7;7;3;3;3;3;3;1;1	Myosin light polypeptide 6	MYL6	26.6461	24.0192	23.6773	23.391	24.2082	24.955	23.4795	30.974	28.02	28.059	27.9817	28.6723	29.2824	27.656	Isoform of P60660, Myosin light polypeptide 6;Isoform of P60660, Myosin light polypeptide 6;Isoform of P60660, Isoform Smooth muscle of Myosin light polypeptide 6;Myosin light polypeptide 6;Isoform of P60660, Myosin light polypeptide 6 (Fragment);Isoform o	15	8	8	8	4	6	5	4	7	6	4	6	5	4	7	6	4	6	5	4	7	6	70.3	70.3	70.3	16.29	145	145;161;151;151;130;152;152;238;103;115;175;196;208;47;83
P63151;P63151-2;A0A590UJJ1;A0A590UJY3;E5RIY1;E5RFR9;Q9Y2T4-3;Q9Y2T4-4;Q9Y2T4-2;Q9Y2T4;E5RHQ2;E5RJV2	P63151;P63151-2;A0A590UJJ1;A0A590UJY3	12;11;6;6;5;4;2;2;2;2;1;1	12;11;6;6;5;4;2;2;2;2;1;1	8;7;4;4;3;3;1;1;1;1;1;1	Serine/threonine-protein phosphatase 2A 55 kDa regulatory subunit B alpha isoform	PPP2R2A	24.0678			18.8396	18.8695	23.5852	22.1083	29.7975			23.4246	25.023	29.0835	28.2487	Serine/threonine-protein phosphatase 2A 55 kDa regulatory subunit B alpha isoform;Isoform of P63151, Isoform 2 of Serine/threonine-protein phosphatase 2A 55 kDa regulatory subunit B alpha isoform;Isoform of P63151, Serine/threonine-protein phosphatase 2A 5	12	12	12	8	0	0	1	3	9	11	0	0	1	3	9	11	0	0	1	2	8	7	38	38	25.7	51.691	447	447;457;288;340;132;197;430;440;447;447;33;51
A0A2R8Y891;P08237;P08237-3;P08237-2;F8VZI0;F8VP00;H0YHB8;F8VSF7;F8VTQ3;F8VW30;F8VUB8;F8VYK8;F8VX13;F8VZQ1;F8VVE3	A0A2R8Y891;P08237;P08237-3;P08237-2;F8VZI0	15;15;15;13;12;3;1;1;1;1;1;1;1;1;1	11;11;11;11;10;3;1;1;1;1;1;1;1;1;1	11;11;11;11;10;3;1;1;1;1;1;1;1;1;1	ATP-dependent 6-phosphofructokinase, muscle type	PFKM	22.9505		19.6624	22.2624	20.0106		20.1811	28.9395		24.9104	28.0083	26.6995		26.6369	Isoform of P08237, ATP-dependent 6-phosphofructokinase;ATP-dependent 6-phosphofructokinase, muscle type;Isoform of P08237, Isoform 3 of ATP-dependent 6-phosphofructokinase, muscle type;Isoform of P08237, Isoform 2 of ATP-dependent 6-phosphofructokinase, mu	15	15	11	11	0	1	11	8	8	9	0	1	8	7	5	6	0	1	8	7	5	6	23.9	19.8	19.8	96.907	883	883;780;851;749;694;176;41;102;111;116;141;149;156;161;165
Q9HCN4;Q9HCN4-3;Q9HCN4-2;Q9HCN4-4;Q9HCN4-5;F8WD09	Q9HCN4;Q9HCN4-3;Q9HCN4-2;Q9HCN4-4;Q9HCN4-5	4;3;3;3;3;1	4;3;3;3;3;1	4;3;3;3;3;1	GPN-loop GTPase 1	GPN1	22.5871			21.0777	18.2709	21.7194	19.2759	27.4193			24.6627	21.8559	26.9239	24.3786	GPN-loop GTPase 1;Isoform of Q9HCN4, Isoform 3 of GPN-loop GTPase 1;Isoform of Q9HCN4, Isoform 2 of GPN-loop GTPase 1;Isoform of Q9HCN4, Isoform 4 of GPN-loop GTPase 1;Isoform of Q9HCN4, Isoform 5 of GPN-loop GTPase 1	6	4	4	4	0	0	2	2	4	2	0	0	2	2	4	2	0	0	2	2	4	2	17.1	17.1	17.1	41.74	374	374;279;295;362;388;73
B4DR61;P61619;P61619-3;F8W776;Q8TC24;Q9H9S3-2;Q9H9S3-3;Q9H9S3;H7C1Q9;C9JXC6;H7C069;A6NK38;F2Z2C7;A6NIF9;C9JJV4;H7C1S8	B4DR61;P61619;P61619-3;F8W776;Q8TC24;Q9H9S3-2;Q9H9S3-3;Q9H9S3	8;8;5;4;4;4;4;4;2;2;2;2;2;2;2;2	8;8;5;4;4;4;4;4;2;2;2;2;2;2;2;2	8;8;5;4;4;4;4;4;2;2;2;2;2;2;2;2	Protein transport protein Sec61 subunit alpha isoform 1;Protein transport protein Sec61 subunit alpha isoform 2	SEC61A1;SEC61A2	25.4336			24.0158	21.4112	23.8353	23.3377	30.8861			29.1731	27.6075	29.6083	28.4078	Isoform of P61619, Protein transport protein Sec61 subunit alpha isoform 1;Protein transport protein Sec61 subunit alpha isoform 1;Isoform of P61619, Isoform 3 of Protein transport protein Sec61 subunit alpha isoform 1;Isoform of Q9H9S3, Protein transport	16	8	8	8	0	0	8	5	6	6	0	0	8	5	6	6	0	0	8	5	6	6	17.6	17.6	17.6	52.949	482	482;476;356;410;418;437;454;476;94;101;145;159;162;168;189;228
P57088;D6RAA6;H0Y8N0	P57088;D6RAA6;H0Y8N0	3;3;2	3;3;2	3;3;2	Transmembrane protein 33	TMEM33	27.1527	21.0785	18.8879	25.3334	25.3873	25.2536	24.277	30.8469	24.538	22.3473	28.9941	29.0929	29.0882	27.7363	Transmembrane protein 33;Isoform of P57088, Transmembrane protein 33 (Fragment);Isoform of P57088, Transmembrane protein 33 (Fragment)	3	3	3	3	1	1	2	3	3	3	1	1	2	3	3	3	1	1	2	3	3	3	14.6	14.6	14.6	27.978	247	247;222;155
P23246;P23246-2;H0Y9K7	P23246;P23246-2	23;20;8	23;20;8	22;19;8	Splicing factor, proline- and glutamine-rich	SFPQ	24.1706	20.6193	20.5656	22.4528	22.5795	22.1674	21.8239	30.3181	26.6554	26.357	28.1878	29.0651	27.0819	27.0342	Splicing factor, proline- and glutamine-rich;Isoform of P23246, Isoform Short of Splicing factor, proline- and glutamine-rich	3	23	23	22	10	7	9	17	7	7	10	7	9	17	7	7	9	6	8	16	7	6	36.9	36.9	35.8	76.149	707	707;669;223
P08195-4;P08195;P08195-3;P08195-2;A0A7P0Z4P5;J3KPF3;A0A7P0TAN7;A0A7P0Z4A0;F5GZS6;A0A7P0T9F7;A0A7P0TBF8;F5H056;F5GZI0;A0A7P0T8U7;A0A7P0TAS6;A0A7P0T8F1;A0A7P0TAT7;H0YFS2;H0YH36;A0A7P0T853;F5H0E2;F5H867;H0YFX4;F5GZR9	P08195-4;P08195;P08195-3;P08195-2;A0A7P0Z4P5;J3KPF3;A0A7P0TAN7;A0A7P0Z4A0;F5GZS6;A0A7P0T9F7;A0A7P0TBF8;F5H056;F5GZI0;A0A7P0T8U7;A0A7P0TAS6;A0A7P0T8F1	12;12;12;12;12;12;12;12;12;11;11;8;8;6;6;6;5;5;5;3;3;3;1;1	12;12;12;12;12;12;12;12;12;11;11;8;8;6;6;6;5;5;5;3;3;3;1;1	12;12;12;12;12;12;12;12;12;11;11;8;8;6;6;6;5;5;5;3;3;3;1;1	4F2 cell-surface antigen heavy chain	SLC3A2	22.3867	15.8615	18.9025	20.2239	20.472	20.1164	20.0931	29.6467	23.4507	24.213	26.5638	27.2168	28.4943	27.3936	Isoform of P08195, Isoform 4 of 4F2 cell-surface antigen heavy chain;4F2 cell-surface antigen heavy chain;Isoform of P08195, Isoform 3 of 4F2 cell-surface antigen heavy chain;Isoform of P08195, Isoform 2 of 4F2 cell-surface antigen heavy chain;Isoform of P	24	12	12	12	2	4	5	7	6	6	2	4	5	7	6	6	2	4	5	7	6	6	22.7	22.7	22.7	71.122	661	661;630;568;529;654;631;623;616;599;603;533;447;400;402;415;398;304;247;241;168;145;135;122;47
O15084;O15084-4;O15084-1;B4DIW9;O15084-2	O15084;O15084-4;O15084-1;B4DIW9;O15084-2	7;7;7;5;5	7;7;7;5;5	7;7;7;5;5	Serine/threonine-protein phosphatase 6 regulatory ankyrin repeat subunit A	ANKRD28	21.0865			19.9982	19.2189	21.0217	16.5789	28.8811			25.1682	24.9968	28.107	26.9987	Serine/threonine-protein phosphatase 6 regulatory ankyrin repeat subunit A;Isoform of O15084, Isoform 4 of Serine/threonine-protein phosphatase 6 regulatory ankyrin repeat subunit A;Isoform of O15084, Isoform 3 of Serine/threonine-protein phosphatase 6 reg	5	7	7	7	0	0	2	2	6	4	0	0	2	2	6	4	0	0	2	2	6	4	11.2	11.2	11.2	112.96	1053	1053;1083;1086;722;899
P07900;P07900-2;G3V2J8;Q14568;Q58FG0;Q58FG1;Q58FF6	P07900;P07900-2	24;24;5;5;1;1;1	13;13;2;0;1;0;0	13;13;2;0;1;0;0	Heat shock protein HSP 90-alpha	HSP90AA1	22.8049	18.2323	16.8498	21.2416	19.619	19.708	21.549	29.5374	23.2767	23.3802	27.3057	25.7374	28.1813	27.789	Heat shock protein HSP 90-alpha;Isoform of P07900, Isoform 2 of Heat shock protein HSP 90-alpha	7	24	13	13	4	6	16	16	13	18	1	2	6	5	6	10	1	2	6	5	6	10	35.7	21	21	84.659	732	732;854;174;343;334;418;505
P34897-3;P34897;P34897-2;H0YIZ0;G3V2Y4;G3V5L0;G3V241;G3V3Y8;G3V4T0;G3V4X0;G3V2W0;G3V2E4;G3V540;G3V4W5	P34897-3;P34897;P34897-2;H0YIZ0	12;12;11;7;5;4;2;2;2;2;2;2;2;2	12;12;11;7;5;4;2;2;2;2;2;2;2;2	12;12;11;7;5;4;2;2;2;2;2;2;2;2	Serine hydroxymethyltransferase, mitochondrial;Serine hydroxymethyltransferase	SHMT2	23.6861			19.5558	18.4463	22.895	22.1234	29.0565			24.3632	23.2536	28.4098	27.3419	Isoform of P34897, Isoform 3 of Serine hydroxymethyltransferase, mitochondrial;Serine hydroxymethyltransferase, mitochondrial;Isoform of P34897, Isoform 2 of Serine hydroxymethyltransferase, mitochondrial;Isoform of P34897, Glycine hydroxymethyltransferase	14	12	12	12	0	0	3	1	10	9	0	0	3	1	10	9	0	0	3	1	10	9	30.8	30.8	30.8	53.454	483	483;504;494;264;234;215;142;147;149;159;160;171;192;237
H0YK49;H0YNX6;P13804-2;P13804;H0YL12;H0YLU7;H0YKF0;H0YM12;H0YL83	H0YK49;H0YNX6;P13804-2;P13804;H0YL12;H0YLU7	5;5;5;5;4;4;2;1;1	5;5;5;5;4;4;2;1;1	5;5;5;5;4;4;2;1;1	Electron transfer flavoprotein subunit alpha, mitochondrial	ETFA	22.8862		18.8207	20.2991	20.1874	21.6249	20.9561	27.4571		22.628	25.012	23.9946	26.2687	25.4667	Isoform of P13804, Electron transfer flavoprotein subunit alpha;Isoform of P13804, Electron transfer flavoprotein subunit alpha, mitochondrial (Fragment);Isoform of P13804, Isoform 2 of Electron transfer flavoprotein subunit alpha, mitochondrial;Electron t	9	5	5	5	0	2	4	2	2	4	0	2	4	2	2	4	0	2	4	2	2	4	42.8	42.8	42.8	24.16	229	229;254;284;333;239;303;289;39;73
Q9UI12-2;Q9UI12;G3V126;E5RK31;E5RJG1;E5RG49;E5RHH0	Q9UI12-2;Q9UI12;G3V126	5;5;4;1;1;1;1	5;5;4;1;1;1;1	5;5;4;1;1;1;1	V-type proton ATPase subunit H	ATP6V1H	22.9324			20.56	19.2204	21.8016	21.4186	28.3976			25.8642	23.8643	27.6264	26.0625	Isoform of Q9UI12, Isoform 2 of V-type proton ATPase subunit H;V-type proton ATPase subunit H;Isoform of Q9UI12, V-type proton ATPase subunit H	7	5	5	5	0	0	4	1	4	4	0	0	4	1	4	4	0	0	4	1	4	4	17	17	17	54.151	465	465;483;443;36;48;101;102
Q9UMS4;F5GY56;H0YGF3;F5H2I0;H0YGZ5	Q9UMS4;F5GY56	7;4;1;1;1	7;4;1;1;1	7;4;1;1;1	Pre-mRNA-processing factor 19	PRPF19	21.1219	19.7013	19.1668	19.1784	21.559	19.01	20.6916	27.2128	23.9492	24.6952	23.4264	25.8069	23.258	24.9395	Pre-mRNA-processing factor 19;Isoform of Q9UMS4, Pre-mRNA-processing factor 19 (Fragment)	5	7	7	7	2	3	2	5	2	1	2	3	2	5	2	1	2	3	2	5	2	1	25.6	25.6	25.6	55.18	504	504;252;45;104;119
H3BQZ9;P07741;H3BSW3;H3BQF1;H3BQB1;P07741-2	H3BQZ9;P07741	6;6;2;2;2;2	6;6;2;2;2;2	6;6;2;2;2;2	Adenine phosphoribosyltransferase	APRT	25.8164	21.137	22.3582	23.7455	22.6958	24.228	23.3781	29.1749	24.4589	25.6801	27.2148	26.0177	27.5499	26.7	Isoform of P07741, Adenine phosphoribosyltransferase;Adenine phosphoribosyltransferase	6	6	6	6	1	2	4	4	3	3	1	2	4	4	3	3	1	2	4	4	3	3	50.3	50.3	50.3	16.616	153	153;180;63;148;162;134
P10412;P16402;Q02539;P22492;P16401	P10412;P16402	11;9;5;3;2	11;9;5;3;2	2;0;0;0;0	Histone H1.4;Histone H1.3	HIST1H1E;HIST1H1D	27.1709	24.7085	25.0155	23.7057	23.8766	25.2956	24.217	31.8881	29.5788	29.1001	28.7975	28.9036	30.3174	28.1142	Histone H1.4;Histone H1.3	5	11	11	2	8	9	6	7	8	8	8	9	6	7	8	8	2	2	1	2	1	2	41.6	41.6	9.6	21.865	219	219;221;215;207;226
O75746;O75746-2;F8W9J0;H0YFB2;B4DGK6	O75746;O75746-2	22;20;2;2;2	13;11;2;2;2	13;11;2;2;2	Calcium-binding mitochondrial carrier protein Aralar1	SLC25A12	23.1493			21.7136	20.769	21.5655	19.893	29.1483			27.1103	26.4283	28.1224	26.0108	Calcium-binding mitochondrial carrier protein Aralar1;Isoform of O75746, Isoform 2 of Calcium-binding mitochondrial carrier protein Aralar1	5	22	13	13	0	0	12	13	14	11	0	0	7	8	6	6	0	0	7	8	6	6	37.9	28	28	74.761	678	678;571;87;175;210
CON__Q2UVX4	CON__Q2UVX4	9	9	8			20.2681	22.8425	20.247	18.6297	19.1775	18.011	20.7285	30.8347	29.4719	27.1511	27.3401	28.1249	28.5267	27.3578		1	9	9	8	5	4	5	7	4	2	5	4	5	7	4	2	5	4	4	6	3	2	6.6	6.6	6	187.37	1662	1662
O14976-2;O14976;D6RF16;D6RAQ7;D6RE78;D6RAW3;A0A087X1U9	O14976-2;O14976	3;3;1;1;1;1;1	3;3;1;1;1;1;1	3;3;1;1;1;1;1	Cyclin-G-associated kinase	GAK	18.4779			15.7346	14.9378	17.0413	17.1388	24.9838			21.4894	20.6928	24.3064	22.8937	Isoform of O14976, Isoform 2 of Cyclin-G-associated kinase;Cyclin-G-associated kinase	7	3	3	3	0	0	1	1	2	2	0	0	1	1	2	2	0	0	1	1	2	2	3.7	3.7	3.7	134.46	1232	1232;1311;49;75;118;138;416
K7EM56;A0A0B4J2B4;S4R417;K7ELC2;P62841;S4R456;K7EJ78;K7EQJ5	K7EM56;A0A0B4J2B4;S4R417;K7ELC2;P62841;S4R456;K7EJ78;K7EQJ5	5;5;5;5;5;4;4;4	5;5;5;5;5;4;4;4	5;5;5;5;5;4;4;4	40S ribosomal protein S15	RPS15	25.5614		20.4306	23.2902	22.8958	24.6904	22.0632	29.1232		23.0156	27.2286	26.3687	27.7325	26.7041	Isoform of P62841, 40S ribosomal protein S15;Isoform of P62841, 40S ribosomal protein S15;Isoform of P62841, 40S ribosomal protein S15;Isoform of P62841, 40S ribosomal protein S15;40S ribosomal protein S15;Isoform of P62841, 40S ribosomal protein S15 (Frag	8	5	5	5	0	2	3	2	2	4	0	2	3	2	2	4	0	2	3	2	2	4	56.2	56.2	56.2	12.99	112	112;118;135;152;145;68;129;141
P46776;E9PJD9;E9PLL6;E9PLX7	P46776;E9PJD9;E9PLL6;E9PLX7	6;5;4;4	6;5;4;4	6;5;4;4	60S ribosomal protein L27a	RPL27A	28.1323	23.0492	24.1273	26.5291	25.5247	26.348	25.4353	32.0563	26.7669	27.9803	29.3364	29.328	30.8229	29.6384	60S ribosomal protein L27a;Isoform of P46776, 60S ribosomal protein L27a;Isoform of P46776, 60S ribosomal protein L27a;Isoform of P46776, 60S ribosomal protein L27a	4	6	6	6	4	5	4	4	4	4	4	5	4	4	4	4	4	5	4	4	4	4	42.6	42.6	42.6	16.561	148	148;91;108;113
P07919	P07919	4	4	4	Cytochrome b-c1 complex subunit 6, mitochondrial	UQCRH	26.5513		19.5073	24.1635	25.6874	24.5622		29.351		23.4087	26.7484	28.6189	27.1472		Cytochrome b-c1 complex subunit 6, mitochondrial	1	4	4	4	0	2	1	2	3	1	0	2	1	2	3	1	0	2	1	2	3	1	34.1	34.1	34.1	10.739	91	91
P78386;CON__P78386;F5GYI5	P78386;CON__P78386;F5GYI5	21;21;15	5;5;4	5;5;4	Keratin, type II cuticular Hb5	KRT85	21.1462		20.9347				18.2713	26.4311		26.2542				23.3158	Keratin, type II cuticular Hb5;;Isoform of P78386, Keratin, type II cuticular Hb5	3	21	5	5	0	18	8	0	0	5	0	5	1	0	0	1	0	5	1	0	0	1	42	13.2	13.2	55.802	507	507;507;295
P04843;B7Z4L4;F8WF32	P04843;B7Z4L4	17;14;2	17;14;2	17;14;2	Dolichyl-diphosphooligosaccharide--protein glycosyltransferase subunit 1	RPN1	22.9206	17.5256	18.0018	19.8394	17.5003	22.3162	20.3443	28.9977	22.735	24.0613	26.038	23.6482	27.9015	27.4135	Dolichyl-diphosphooligosaccharide--protein glycosyltransferase subunit 1;Isoform of P04843, Dolichyl-diphosphooligosaccharide--protein glycosyltransferase subunit 1	3	17	17	17	1	2	5	2	8	9	1	2	5	2	8	9	1	2	5	2	8	9	37.2	37.2	37.2	68.569	607	607;435;121
P16989;P16989-3;P16989-2;A0A0D9SEI8	P16989;P16989-3;P16989-2	11;10;9;3	5;4;3;1	5;4;3;1	Y-box-binding protein 3	YBX3	20.2303		19.0134	17.191		21.5187	19.0724	27.1532		23.931	26.375		25.2191	22.7728	Y-box-binding protein 3;Isoform of P16989, Isoform 3 of Y-box-binding protein 3;Isoform of P16989, Isoform 2 of Y-box-binding protein 3	4	11	5	5	1	6	8	5	4	4	0	2	4	1	2	1	0	2	4	1	2	1	34.7	26.9	26.9	40.089	372	372;342;303;92
Q9Y3D0;J3KS95;H3BNV7;J3QLT9	Q9Y3D0	7;3;3;2	7;3;3;2	7;3;3;2	Mitotic spindle-associated MMXD complex subunit MIP18	FAM96B	24.9629		19.8964	22.6475	21.1924	23.9541	22.8356	29.2428		22.4814	25.2325	24.6416	28.0995	28.0413	Cytosolic iron-sulfur assembly component 2B	4	7	7	7	0	1	3	2	5	4	0	1	3	2	5	4	0	1	3	2	5	4	68.7	68.7	68.7	17.663	163	163;106;161;36
P60866;P60866-2;A0A7P0S5H5;E5RJX2;E5RIP1;G3XAN0	P60866;P60866-2;A0A7P0S5H5;E5RJX2	15;14;11;10;5;5	15;14;11;10;5;5	15;14;11;10;5;5	40S ribosomal protein S20	RPS20	25.97	25.4402	24.1634	26.4601	25.7355	25.2127	22.9415	31.6392	28.4002	29.236	29.2615	28.742	29.4423	28.998	40S ribosomal protein S20;Isoform of P60866, Isoform 2 of 40S ribosomal protein S20;Isoform of P60866, 40S ribosomal protein S20 (Fragment);Isoform of P60866, 40S ribosomal protein S20	6	15	15	15	5	11	8	5	5	8	5	11	8	5	5	8	5	11	8	5	5	8	86.6	86.6	86.6	13.373	119	119;142;136;61;46;64
Q71U36-2;Q71U36;P0DPH8;P0DPH7;P0DPH7-2;Q6PEY2;F8VQQ4;V9GZ17	Q71U36-2;Q71U36;P0DPH8;P0DPH7;P0DPH7-2;Q6PEY2	43;43;29;29;24;22;16;9	4;4;4;4;4;4;1;3	1;1;1;1;1;1;1;0	Tubulin alpha-1A chain;Tubulin alpha-3E chain	TUBA1A;TUBA3E	27.4717	21.3992	20.41	23.8074	23.2451	26.6344	25.664	32.1264	25.7915	24.8023	28.5162	27.6374	31.3204	30.3052	Isoform of Q71U36, Isoform 2 of Tubulin alpha-1A chain;Tubulin alpha-1A chain;Tubulin alpha-3D chain;Tubulin alpha-3C chain;Isoform of P0DPH7, Isoform 2 of Tubulin alpha-3C chain;Tubulin alpha-3E chain	8	43	4	1	24	26	33	26	40	39	1	1	3	2	4	4	0	0	1	1	1	1	78.1	11.1	3.4	46.297	416	416;451;450;450;418;450;219;275
P21333-2;Q60FE5;P21333;A0A7P0NMY4;F8WE98;A0A7I2V3E6;Q14315-2;A0A087WWY3;Q14315;O75369-8;O75369-2;O75369-9;O75369-3;O75369;O75369-6;O75369-4;O75369-5	P21333-2;Q60FE5;P21333;A0A7P0NMY4	11;11;11;8;3;3;3;3;3;2;2;2;2;2;2;2;2	11;11;11;8;3;3;3;3;3;2;2;2;2;2;2;2;2	11;11;11;8;3;3;3;3;3;2;2;2;2;2;2;2;2	Filamin-A	FLNA	20.3598	14.912		17.7223	15.3082	19.1807	18.823	27.9789	21.9888		25.315	24.2133	26.4367	26.6911	Isoform of P21333, Isoform 2 of Filamin-A;Isoform of P21333, Filamin-A;Filamin-A;Isoform of P21333, Filamin-A	17	11	11	11	1	0	7	5	6	8	1	0	7	5	6	8	1	0	7	5	6	8	6.6	6.6	6.6	280.01	2639	2639;2620;2647;1574;604;556;2692;482;2725;2633;2578;2591;2561;2602;2537;2150;2146
B1AK87;P47756-2;P47756;B1AK88;B1AK85;A0A6I8PRV6;A0A6I8PIN8	B1AK87;P47756-2;P47756;B1AK88;B1AK85	16;16;16;15;10;3;1	16;16;16;15;10;3;1	16;16;16;15;10;3;1	F-actin-capping protein subunit beta	CAPZB	24.4294	22.3492	21.5235	21.7285	20.6293	23.1237	22.2427	30.3065	28.5986	27.1532	26.9668	28.3709	27.6542	26.3004	Isoform of P47756, F-actin-capping protein subunit beta;Isoform of P47756, Isoform 2 of F-actin-capping protein subunit beta;F-actin-capping protein subunit beta;Isoform of P47756, F-actin-capping protein subunit beta;Isoform of P47756, F-actin-capping pro	7	16	16	16	10	10	5	10	5	5	10	10	5	10	5	5	10	10	5	10	5	5	58.2	58.2	58.2	27.44	244	244;272;277;301;260;59;63
H0Y8C6;O00410;O00410-3;O00410-2;E7EV12;E7EQT5;E7ETV3;C9J875;C9JQT6;C9JZD8;E7ETV8;E7ESZ1;E7EWK4;E7EX05;H0Y3V4	H0Y8C6;O00410;O00410-3;O00410-2	14;14;14;13;2;2;2;1;1;1;1;1;1;1;1	14;14;14;13;2;2;2;1;1;1;1;1;1;1;1	14;14;14;13;2;2;2;1;1;1;1;1;1;1;1	Importin-5	IPO5	21.755		16.1552	18.1595	18.2497	21.3399	17.6617	29.3572		21.9626	26.7893	24.0571	28.4273	27.4956	Isoform of O00410, Importin-5 (Fragment);Importin-5;Isoform of O00410, Isoform 3 of Importin-5;Isoform of O00410, Isoform 2 of Importin-5	15	14	14	14	0	1	2	2	7	9	0	1	2	2	7	9	0	1	2	2	7	9	19.3	19.3	19.3	123.75	1099	1099;1097;1115;1037;124;126;170;57;70;74;80;88;99;101;151
Q96A65;Q96A65-2	Q96A65;Q96A65-2	9;5	9;5	9;5	Exocyst complex component 4	EXOC4	21.7374		16.7769	17.5259	16.1495	20.8124	20.2891	28.0259		22.5583	24.1847	23.4396	27.1399	26.4038	Exocyst complex component 4;Isoform of Q96A65, Isoform 2 of Exocyst complex component 4	2	9	9	9	0	1	2	3	7	7	0	1	2	3	7	7	0	1	2	3	7	7	13.8	13.8	13.8	110.5	974	974;473
O43164-2;O43164	O43164-2;O43164	4;4	3;3	3;3	E3 ubiquitin-protein ligase Praja-2	PJA2	20.4845					18.1081	20.1758	25.185					22.8085	24.8763	Isoform of O43164, Isoform 2 of E3 ubiquitin-protein ligase Praja-2;E3 ubiquitin-protein ligase Praja-2	2	4	3	3	0	0	1	2	3	2	0	0	1	1	2	2	0	0	1	1	2	2	14	9.9	9.9	76.09	688	688;708
P62280;M0QZC5;M0R1H5;M0R1H6	P62280;M0QZC5	18;16;6;6	18;16;6;6	18;16;6;6	40S ribosomal protein S11	RPS11	27.4802	23.8676	24.8196	25.1722	24.9668	25.2834	24.8797	32.3412	28.6394	29.535	29.5334	29.2296	30.4474	30.356	40S ribosomal protein S11;Isoform of P62280, 40S ribosomal protein S11	4	18	18	18	7	15	12	11	11	9	7	15	12	11	11	9	7	15	12	11	11	9	76.6	76.6	76.6	18.431	158	158;118;79;88
Q9Y6C9;E9PIE4	Q9Y6C9;E9PIE4	4;3	4;3	4;3	Mitochondrial carrier homolog 2	MTCH2	22.5513	19.3348	17.522	19.4784		21.5167	21.5849	27.1861	23.1421	21.3294	23.2857		25.6107	26.2416	Mitochondrial carrier homolog 2;Isoform of Q9Y6C9, Mitochondrial carrier homolog 2 (Fragment)	2	4	4	4	1	1	1	0	3	3	1	1	1	0	3	3	1	1	1	0	3	3	27.1	27.1	27.1	33.331	303	303;262
P62306;A0A0B4J254;F8W0W6	P62306	3;1;1	3;1;1	3;1;1	Small nuclear ribonucleoprotein F	SNRPF	24.9757	21.1469	19.7768	23.9969	22.1932	24.1972	22.9737	28.5078	23.1469	21.7768	26.9179	25.7694	26.1972	26.6849	Small nuclear ribonucleoprotein F	3	3	3	3	1	1	3	2	2	2	1	1	3	2	2	2	1	1	3	2	2	2	48.8	48.8	48.8	9.7251	86	86;67;127
Q9UDR5;F8WAH1;F8WE53;A0A7P0T9N4;A0A7P0TA62;A0A7P0TA09;A0A7P0T834;A0A7P0T8W7;A0A7P0TAY5;A0A7P0TB07;A0A7P0Z428;A0A7P0TBD2;A0A7P0Z402	Q9UDR5;F8WAH1;F8WE53;A0A7P0T9N4	14;12;10;8;5;4;4;4;4;3;3;2;1	14;12;10;8;5;4;4;4;4;3;3;2;1	14;12;10;8;5;4;4;4;4;3;3;2;1	Alpha-aminoadipic semialdehyde synthase, mitochondrial;Lysine ketoglutarate reductase;Saccharopine dehydrogenase	AASS	22.1497	19.8661	16.9116	19.0962	19.5847	19.5851	21.2648	29.7031	25.3255	22.371	26.1449	26.5111	28.557	27.9638	Alpha-aminoadipic semialdehyde synthase, mitochondrial;Isoform of Q9UDR5, Lysine ketoglutarate reductase;Isoform of Q9UDR5, Alpha-aminoadipic semialdehyde synthase, mitochondrial;Isoform of Q9UDR5, Alpha-aminoadipic semialdehyde synthase, mitochondrial	13	14	14	14	4	1	3	2	8	8	4	1	3	2	8	8	4	1	3	2	8	8	21.1	21.1	21.1	102.13	926	926;732;511;469;356;256;269;279;414;133;197;220;101
A0A7P0T8C6;C9J6P4;Q7Z2W4;Q7Z2W4-2;Q7Z2W4-4;Q7Z2W4-3;H7C5K1;Q7Z2W4-5	A0A7P0T8C6;C9J6P4;Q7Z2W4;Q7Z2W4-2;Q7Z2W4-4;Q7Z2W4-3	4;4;4;3;2;2;1;1	4;4;4;3;2;2;1;1	4;4;4;3;2;2;1;1	Zinc finger CCCH-type antiviral protein 1	ZC3HAV1	20.0002			18.2919	17.8455	19.0779	17.4116	26.0128			24.4191	23.4002	24.6325	22.9662	Isoform of Q7Z2W4, Zinc finger CCCH-type antiviral protein 1;Isoform of Q7Z2W4, Zinc finger CCCH-type antiviral protein 1;Zinc finger CCCH-type antiviral protein 1;Isoform of Q7Z2W4, Isoform 2 of Zinc finger CCCH-type antiviral protein 1;Isoform of Q7Z2W4,	8	4	4	4	0	1	2	1	1	2	0	1	2	1	1	2	0	1	2	1	1	2	7.1	7.1	7.1	85.195	757	757;1024;902;699;363;624;264;160
Q08945;E9PMD4;A0A0U1RRK2;E9PPZ7	Q08945	14;4;3;1	14;4;3;1	14;4;3;1	FACT complex subunit SSRP1	SSRP1	22.1491	20.3131	18.6282	20.2997	21.2085	21.4948	21.9953	29.2125	25.7389	26.3941	26.2513	26.4113	27.3109	27.0839	FACT complex subunit SSRP1	4	14	14	14	4	6	8	6	6	4	4	6	8	6	6	4	4	6	8	6	6	4	25.1	25.1	25.1	81.074	709	709;173;225;89
P57740;P57740-2;H0YG15;P57740-3;G3V1T4	P57740;P57740-2;H0YG15;P57740-3	4;3;2;2;1	4;3;2;2;1	4;3;2;2;1	Nuclear pore complex protein Nup107	NUP107	21.1623					20.3324	19.9693	26.8347					26.0049	25.6418	Nuclear pore complex protein Nup107;Isoform of P57740, Isoform 2 of Nuclear pore complex protein Nup107;Isoform of P57740, Nuclear pore complex protein (Fragment);Isoform of P57740, Isoform 3 of Nuclear pore complex protein Nup107	5	4	4	4	0	0	0	0	2	3	0	0	0	0	2	3	0	0	0	0	2	3	5	5	5	106.37	925	925;896;80;686;103
CON__Q3SX09;CON__P02070	CON__Q3SX09	5;2	5;2	5;2			24.1081	21.3105	18.9302	23.004	21.9195	20.8146	19.5331	27.8801	25.328	22.2521	26.7066	25.6359	24.8699	22.855		2	5	5	5	2	1	5	3	3	2	2	1	5	3	3	2	2	1	5	3	3	2	28.9	28.9	28.9	22.06	201	201;145
P60468;S4R3B5	P60468	4;1	4;1	4;1	Protein transport protein Sec61 subunit beta	SEC61B	27.2615	20.8229	22.6414	25.5627	24.5865	25.6032	24.6743	29.9686	23.4078	25.4501	28.1476	27.1715	28.4361	27.4392	Protein transport protein Sec61 subunit beta	2	4	4	4	1	3	3	2	4	4	1	3	3	2	4	4	1	3	3	2	4	4	41.7	41.7	41.7	9.9743	96	96;42
E7ETK0;A0A2R8Y849;A0A2R8YD14;P62847-2;P62847-3;P62847;P62847-4;A0A2R8Y8A0	E7ETK0;A0A2R8Y849;A0A2R8YD14;P62847-2;P62847-3;P62847;P62847-4	9;9;9;9;9;9;9;4	9;9;9;9;9;9;9;4	9;9;9;9;9;9;9;4	40S ribosomal protein S24	RPS24	27.4109	23.7386	22.7748	25.1145	25.6591	25.575	24.0996	30.3172	26.3947	26.3137	27.8611	28.6692	28.2205	27.4453	Isoform of P62847, 40S ribosomal protein S24;Isoform of P62847, 40S ribosomal protein S24;Isoform of P62847, 40S ribosomal protein S24;Isoform of P62847, Isoform 2 of 40S ribosomal protein S24;Isoform of P62847, Isoform 3 of 40S ribosomal protein S24;40S r	8	9	9	9	3	6	5	6	4	4	3	6	5	6	4	4	3	6	5	6	4	4	47.3	47.3	47.3	15.197	131	131;131;165;130;132;133;289;90
O95382;O95382-3;O95382-2	O95382;O95382-3;O95382-2	10;10;5	10;10;5	10;10;5	Mitogen-activated protein kinase kinase kinase 6	MAP3K6	20.0987					18.7971	19.348	27.5822					27.0642	25.8531	Mitogen-activated protein kinase kinase kinase 6;Isoform of O95382, Isoform 3 of Mitogen-activated protein kinase kinase kinase 6;Isoform of O95382, Isoform 2 of Mitogen-activated protein kinase kinase kinase 6	3	10	10	10	0	0	1	1	8	6	0	0	1	1	8	6	0	0	1	1	8	6	14.1	14.1	14.1	142.59	1288	1288;1280;797
P62263;A0A2R8Y811;E5RH77	P62263;A0A2R8Y811;E5RH77	12;12;8	12;12;8	12;12;8	40S ribosomal protein S14	RPS14	28.1766	24.6067	25.172	26.7407	26.6328	23.4788	23.5335	31.8668	27.9539	28.5897	29.4433	29.6301	30.1019	29.006	40S ribosomal protein S14;Isoform of P62263, 40S ribosomal protein S14 (Fragment);Isoform of P62263, 40S ribosomal protein S14	3	12	12	12	4	8	7	8	5	7	4	8	7	8	5	7	4	8	7	8	5	7	44.4	44.4	44.4	16.273	151	151;150;134
P60891;B1ALA9;A0A2R8Y7H4;P60891-2;P11908-2;P11908;A0A6Q8PHI4;A0A0B4J207;H7C540;A0A6Q8PGP2;P21108;B1ALA7;A0A6Q8PHK9;A0A6Q8PGF9;A0A6Q8PGX9;A0A6Q8PG13;Q15244;A0A6Q8PG82;A0A6Q8PEU0;A0A0A0MRQ9	P60891;B1ALA9;A0A2R8Y7H4;P60891-2	10;10;8;8;4;4;3;3;3;3;3;2;2;2;2;2;2;1;1;1	10;10;8;8;4;4;3;3;3;3;3;2;2;2;2;2;2;1;1;1	10;10;8;8;4;4;3;3;3;3;3;2;2;2;2;2;2;1;1;1	Ribose-phosphate pyrophosphokinase 1	PRPS1	22.5007		18.5212	20.2174	22.5501	21.2379	21.0967	29.7666		22.5212	27.3545	26.7196	28.4842	27.8957	Ribose-phosphate pyrophosphokinase 1;Isoform of P60891, Ribose-phosphate pyrophosphokinase 1;Isoform of P60891, Ribose-phosphate diphosphokinase;Isoform of P60891, Isoform 2 of Ribose-phosphate pyrophosphokinase 1	20	10	10	10	1	1	8	8	6	7	1	1	8	8	6	7	1	1	8	8	6	7	42.8	42.8	42.8	34.834	318	318;285;321;251;321;318;92;318;173;95;318;168;121;46;65;52;40;112;104;76
O43592;F8WDU6;F5GYW6;F5GZM3	O43592;F8WDU6	11;6;3;1	11;6;3;1	11;6;3;1	Exportin-T	XPOT	24.2186			20.1337	17.6452	23.6222	22.3253	29.964			26.0774	23.1371	29.3801	28.0008	Exportin-T;Isoform of O43592, Exportin-T (Fragment)	4	11	11	11	0	0	6	2	9	9	0	0	6	2	9	9	0	0	6	2	9	9	13.2	13.2	13.2	109.96	962	962;201;60;63
E5RHG8;Q15369;R4GMY8;Q15369-2	E5RHG8;Q15369;R4GMY8;Q15369-2	6;6;4;4	6;6;4;4	6;6;4;4	Transcription elongation factor B polypeptide 1	TCEB1	25.1717	22.9508	21.8181	24.214	22.5301	21.2971	22.5179	29.6126	25.7581	26.5297	27.4298	27.0349	27.5906	27.1299	Isoform of Q15369, Elongin-C (Fragment);Elongin-C;Isoform of Q15369, Elongin-C;Isoform of Q15369, Isoform 2 of Elongin-C	4	6	6	6	1	3	4	3	2	5	1	3	4	3	2	5	1	3	4	3	2	5	67.4	67.4	67.4	9.9601	89	89;112;65;96
D3YTB1;F8W727;P62910;D3YTI8	D3YTB1;F8W727;P62910	8;8;8;1	8;8;8;1	8;8;8;1	60S ribosomal protein L32	RPL32	26.1828	22.5859	23.2799	24.0245	22.7968	24.7109	24.1067	30.4523	26.2584	26.0873	28.0903	27.4938	28.9508	28.2708	Isoform of P62910, 60S ribosomal protein L32 (Fragment);Isoform of P62910, 60S ribosomal protein L32;60S ribosomal protein L32	4	8	8	8	3	4	4	4	4	5	3	4	4	4	4	5	3	4	4	4	4	5	51.1	51.1	51.1	15.616	133	133;153;135;62
P07195;A0A5F9ZHM4;A0A3B3IS95;A8MW50;F5H793;C9J7H8	P07195;A0A5F9ZHM4;A0A3B3IS95;A8MW50;F5H793;C9J7H8	11;10;8;7;6;6	11;10;8;7;6;6	10;9;7;6;6;6	L-lactate dehydrogenase B chain;L-lactate dehydrogenase	LDHB	24.8922	21.7395	21.1013	22.5665	21.9142	22.7069	22.998	29.4468	25.9257	25.8562	27.4386	26.0017	27.1187	27.6623	L-lactate dehydrogenase B chain;Isoform of P07195, L-lactate dehydrogenase;readthrough, L-lactate dehydrogenase;Isoform of P07195, L-lactate dehydrogenase (Fragment);Isoform of P07195, L-lactate dehydrogenase B chain (Fragment);Isoform of P07195, L-lactate	6	11	11	10	3	4	6	2	3	6	3	4	6	2	3	6	2	3	5	1	2	5	39.5	39.5	35.9	36.638	334	334;341;281;232;102;136
O75600;O75600-2;C9IZC9;H7BZ75;F2Z340	O75600;O75600-2	9;9;3;3;1	9;9;3;3;1	9;9;3;3;1	2-amino-3-ketobutyrate coenzyme A ligase, mitochondrial	GCAT	22.6885			19.5571	20.5083	21.0838	22.5137	28.0579			25.9255	24.5958	25.1713	27.1848	2-amino-3-ketobutyrate coenzyme A ligase, mitochondrial;Isoform of O75600, Isoform 2 of 2-amino-3-ketobutyrate coenzyme A ligase, mitochondrial	5	9	9	9	0	0	2	1	3	5	0	0	2	1	3	5	0	0	2	1	3	5	37.5	37.5	37.5	45.285	419	419;445;177;239;91
Q53GQ0;A0A1B0GV93;A0A1B0GVY6;E9PI21;Q53GQ0-2	Q53GQ0;A0A1B0GV93;A0A1B0GVY6	9;7;6;3;1	9;7;6;3;1	9;7;6;3;1	Very-long-chain 3-oxoacyl-CoA reductase	HSD17B12	25.9808	19.3568	18.839	23.6671	23.9239	24.3937	23.7186	31.05	24.6228	22.7459	29.1427	29.1448	29.168	28.5787	Very-long-chain 3-oxoacyl-CoA reductase;Isoform of Q53GQ0, Very-long-chain 3-oxoacyl-CoA reductase;Isoform of Q53GQ0, Very-long-chain 3-oxoacyl-CoA reductase (Fragment)	5	9	9	9	3	1	8	9	7	7	3	1	8	9	7	7	3	1	8	9	7	7	37.2	37.2	37.2	34.324	312	312;276;178;164;98
A0A6I8PLB8;A0A6I8PL42;B4DER1;A0A6I8PIT3;A0A6I8PIV1;Q9P2J5;A0A6I8PIP7;A0A6I8PS05;A0A6I8PRS0;Q9P2J5-2;A0A6I8PLB3;A0A6I8PTV8;A0A6I8PRU9;Q9P2J5-3;A0A6I8PRP1	A0A6I8PLB8;A0A6I8PL42;B4DER1;A0A6I8PIT3;A0A6I8PIV1;Q9P2J5;A0A6I8PIP7;A0A6I8PS05;A0A6I8PRS0;Q9P2J5-2;A0A6I8PLB3;A0A6I8PTV8	10;10;10;10;10;10;9;9;9;9;8;6;4;4;1	10;10;10;10;10;10;9;9;9;9;8;6;4;4;1	10;10;10;10;10;10;9;9;9;9;8;6;4;4;1	Leucine--tRNA ligase, cytoplasmic	LARS	20.7342		16.1229	17.9638	18.8467	19.5999	17.7644	28.1243		21.9809	25.6526	26.2013	26.5569	25.8343	Isoform of Q9P2J5, Leucyl-tRNA synthetase;Isoform of Q9P2J5, Leucyl-tRNA synthetase;Isoform of Q9P2J5, Leucyl-tRNA synthetase;Isoform of Q9P2J5, Leucyl-tRNA synthetase;Isoform of Q9P2J5, Leucyl-tRNA synthetase;Leucine--tRNA ligase, cytoplasmic;Isoform of Q	15	10	10	10	0	2	6	6	6	5	0	2	6	6	6	5	0	2	6	6	6	5	13.4	13.4	13.4	127.15	1112	1112;1130;1149;1164;1175;1176;850;1049;1121;1122;1024;697;543;485;147
A0A7I2V5Y7;Q15233-2;Q15233;A0A7I2V4J2;A0A7I2V535;A0A7P0MRW0;A0A7I2V4K9;A0A7I2V4N2;A0A7I2V464;H7C367;C9JYS8;C9IZL7;C9J4X2;A0A7I2YQK8	A0A7I2V5Y7;Q15233-2;Q15233;A0A7I2V4J2;A0A7I2V535;A0A7P0MRW0;A0A7I2V4K9;A0A7I2V4N2;A0A7I2V464;H7C367;C9JYS8	19;19;19;18;17;17;16;13;13;12;10;7;2;1	18;18;18;17;16;16;16;12;12;11;10;6;2;1	18;18;18;17;16;16;16;12;12;11;10;6;2;1	Non-POU domain-containing octamer-binding protein	NONO	23.8975	22.1519	17.6702	21.6082	21.812	22.3693	21.5739	30.7988	26.9135	27.4153	28.121	28.2621	28.9968	28.6219	Isoform of Q15233, Non-POU domain-containing octamer-binding protein;Isoform of Q15233, Isoform 2 of Non-POU domain-containing octamer-binding protein;Non-POU domain-containing octamer-binding protein;Isoform of Q15233, Non-POU domain-containing octamer-bi	14	19	18	18	7	9	10	11	12	15	6	8	9	10	12	14	6	8	9	10	12	14	43.5	43.5	43.5	54.826	476	476;382;471;468;501;515;411;360;360;234;247;207;124;130
P61962;A0A087WWI6	P61962	7;2	7;2	7;2	DDB1- and CUL4-associated factor 7	DCAF7	24.2982				18.3877	24.069	21.531	29.5618				22.2946	29.1084	27.6359	DDB1- and CUL4-associated factor 7	2	7	7	7	0	0	0	1	7	4	0	0	0	1	7	4	0	0	0	1	7	4	28.1	28.1	28.1	38.926	342	342;206
Q9BXW7;Q9BXW7-2;A8MYZ9	Q9BXW7;Q9BXW7-2	9;9;1	9;9;1	9;9;1	Cat eye syndrome critical region protein 5	CECR5	22.3627			19.2266	19.5045	21.778	20.1745	28.4809			26.3663	23.8968	27.7457	25.5002	Haloacid dehalogenase-like hydrolase domain-containing 5;Isoform of Q9BXW7, Isoform 1 of Haloacid dehalogenase-like hydrolase domain-containing 5	3	9	9	9	0	0	5	1	6	4	0	0	5	1	6	4	0	0	5	1	6	4	29.3	29.3	29.3	46.321	423	423;393;223
C9J9K3;A0A0C4DG17;P08865;F8WD59	C9J9K3;A0A0C4DG17;P08865;F8WD59	8;8;8;4	8;8;8;4	8;8;8;4	40S ribosomal protein SA	RPSA	25.3691	22.4284	19.8849	23.0771	22.9828	24.2235	23.9852	30.7479	26.6483	26.3554	28.9251	27.4974	29.3769	27.6857	Isoform of P08865, 40S ribosomal protein SA (Fragment);Isoform of P08865, 40S ribosomal protein SA;40S ribosomal protein SA;Isoform of P08865, 40S ribosomal protein SA (Fragment)	4	8	8	8	4	4	6	6	4	4	4	4	6	6	4	4	4	4	6	6	4	4	51.7	51.7	51.7	29.404	263	263;300;295;116
Q15773;F5H0Y3;F5H7L5;F5H800	Q15773;F5H0Y3	6;3;2;2	6;3;2;2	6;3;2;2	Myeloid leukemia factor 2	MLF2	25.5557			22.77	21.0305	24.414	24.075	30.0068			26.1771	25.7441	29.2212	28.2576	Myeloid leukemia factor 2;Isoform of Q15773, Myeloid leukemia factor 2 (Fragment)	4	6	6	6	0	0	3	3	4	5	0	0	3	3	4	5	0	0	3	3	4	5	33.9	33.9	33.9	28.147	248	248;230;79;121
A0A087WVV7;A0A590UJ70;A0A087X165;Q9C0H9-2;Q9C0H9;Q9C0H9-4;A0A087WU33	A0A087WVV7;A0A590UJ70;A0A087X165;Q9C0H9-2;Q9C0H9	15;15;15;15;15;2;1	15;15;15;15;15;2;1	15;15;15;15;15;2;1	SRC kinase signaling inhibitor 1	SRCIN1	21.1365	18.0064	15.4181	18.7054	20.2635	17.5981	16.7939	28.2389	26.5121	22.2381	26.0148	26.6752	24.7123	23.7052	Isoform of Q9C0H9, SRC kinase-signaling inhibitor 1 (Fragment);Isoform of Q9C0H9, SRC kinase-signaling inhibitor 1;Isoform of Q9C0H9, SRC kinase-signaling inhibitor 1;Isoform of Q9C0H9, Isoform 2 of SRC kinase signaling inhibitor 1;SRC kinase signaling inh	7	15	15	15	8	2	5	8	2	3	8	2	5	8	2	3	8	2	5	8	2	3	23.4	23.4	23.4	99.161	928	928;1012;1217;1012;1183;257;473
C9JRZ6;Q9NX63;F8WAR4;A0A286YEX5	C9JRZ6;Q9NX63;F8WAR4	16;16;11;4	16;16;11;4	16;16;11;4	MICOS complex subunit MIC19	CHCHD3	23.6337	23.1182	21.2357	19.3144	22.5413	21.4565	21.6893	31.1113	27.4586	25.903	28.7406	29.0262	28.9514	29.0562	Isoform of Q9NX63, MICOS complex subunit MIC19;MICOS complex subunit MIC19;Isoform of Q9NX63, MICOS complex subunit MIC19	4	16	16	16	8	4	9	10	8	11	8	4	9	10	8	11	8	4	9	10	8	11	59.9	59.9	59.9	26.753	232	232;227;241;101
Q9BRX2	Q9BRX2	12	12	12	Protein pelota homolog	PELO	23.6829		18.0114	21.3398	20.2652	22.224	22.1501	29.4728		22.4037	26.4741	26.4781	28.5643	27.216	Protein pelota homolog	1	12	12	12	0	1	7	5	7	9	0	1	7	5	7	9	0	1	7	5	7	9	37.4	37.4	37.4	43.359	385	385
Q9UPN7	Q9UPN7	7	7	7	Serine/threonine-protein phosphatase 6 regulatory subunit 1	PPP6R1	20.0609			19.5175	19.7097	21.5506	20.0609	28.7289			24.5176	24.7097	27.4243	27.6686	Serine/threonine-protein phosphatase 6 regulatory subunit 1	1	7	7	7	0	0	3	1	3	6	0	0	3	1	3	6	0	0	3	1	3	6	14.6	14.6	14.6	96.723	881	881
Q6UW78	Q6UW78	2	2	2	Ubiquinol-cytochrome-c reductase complex assembly factor 3	UQCC3	19.102			22.2744	22.5692	23.7823	19.102	26.8633			24.2744	24.5692	25.7823	24.1932	Ubiquinol-cytochrome-c reductase complex assembly factor 3	1	2	2	2	0	0	1	2	2	2	0	0	1	2	2	2	0	0	1	2	2	2	24.7	24.7	24.7	10.081	93	93
Q07352	Q07352	1	1	1	Zinc finger protein 36, C3H1 type-like 1	ZFP36L1	19.4931					19.4931		23.078					23.078		mRNA decay activator protein ZFP36L1	1	1	1	1	0	0	0	0	1	1	0	0	0	0	1	1	0	0	0	0	1	1	5.3	5.3	5.3	36.313	338	338
H0YMF4;H0YKD8;P46779-4;P46779-5;P46779;P46779-2;P46779-3;H0YLP6	H0YMF4;H0YKD8;P46779-4;P46779-5;P46779;P46779-2;P46779-3;H0YLP6	8;8;8;8;8;8;8;6	8;8;8;8;8;8;8;6	8;8;8;8;8;8;8;6	60S ribosomal protein L28	RPL28	28.0531	24.9166	24.508	25.5167	25.3812	26.3271	25.4885	31.575	28.6653	27.8889	28.9792	28.7221	29.8066	29.1931	Isoform of P46779, 60S ribosomal protein L28;Isoform of P46779, 60S ribosomal protein L28;Isoform of P46779, Isoform 4 of 60S ribosomal protein L28;Isoform of P46779, Isoform 5 of 60S ribosomal protein L28;60S ribosomal protein L28;Isoform of P46779, Isofo	8	8	8	8	6	7	7	5	7	8	6	7	7	5	7	8	6	7	7	5	7	8	51.8	51.8	51.8	12.39	112	112;170;69;87;137;163;169;89
O75531	O75531	7	7	7	Barrier-to-autointegration factor;Barrier-to-autointegration factor, N-terminally processed	BANF1	26.2195	26.2117	23.0373	23.3465	18.7001		22.5529	30.7008	30.3975	26.1819	26.4906	26.8801		25.1379	Barrier-to-autointegration factor	1	7	7	7	6	2	2	3	0	1	6	2	2	3	0	1	6	2	2	3	0	1	64	64	64	10.058	89	89
O95163;A0A6Q8PHC9;A0A6Q8PHF4;A0A6Q8PFH9;A0A6Q8PG86;A0A6Q8PEX6;A0A6Q8PFB7;A0A6Q8PH48;A0A6Q8PHI5;A0A6Q8PF66;A0A6Q8PGW3;F5H2T0;A0A6Q8PFN8;A0A6Q8PHA0;A0A6Q8PGR0;A0A6Q8PF69;A0A6Q8PFC8;A0A6Q8PGA6;A0A6Q8PGC4;A0A6Q8PH36;H0YDF3;A0A6Q8PFX1	O95163;A0A6Q8PHC9;A0A6Q8PHF4;A0A6Q8PFH9;A0A6Q8PG86;A0A6Q8PEX6;A0A6Q8PFB7;A0A6Q8PH48;A0A6Q8PHI5;A0A6Q8PF66;A0A6Q8PGW3;F5H2T0;A0A6Q8PFN8;A0A6Q8PHA0;A0A6Q8PGR0;A0A6Q8PF69	16;16;16;16;16;16;16;15;15;14;14;13;13;13;11;11;3;3;3;3;3;2	16;16;16;16;16;16;16;15;15;14;14;13;13;13;11;11;3;3;3;3;3;2	16;16;16;16;16;16;16;15;15;14;14;13;13;13;11;11;3;3;3;3;3;2	Elongator complex protein 1	IKBKAP	22.5469			17.5511		21.5145	21.5786	29.2145			23.5284		28.3087	28.0522	Elongator complex protein 1;Isoform of O95163, Elongator complex protein 1;Isoform of O95163, Elongator complex protein 1;Isoform of O95163, Elongator complex protein 1;Isoform of O95163, Elongator complex protein 1;Isoform of O95163, Elongator complex pro	22	16	16	16	0	0	3	0	9	11	0	0	3	0	9	11	0	0	3	0	9	11	16	16	16	150.25	1332	1332;1346;1343;1313;1302;1299;1295;1091;1184;1232;1218;983;928;892;812;810;186;446;221;195;193;137
Q96C36;A0A087WTV6;A0A087WZR9;J3KR12;A0A087WX69;A0A087WZF0	Q96C36;A0A087WTV6;A0A087WZR9;J3KR12	8;7;5;5;1;1	8;7;5;5;1;1	7;6;4;4;1;1	Pyrroline-5-carboxylate reductase 2;Pyrroline-5-carboxylate reductase	PYCR2	24.9389	19.6117	21.4441	22.4734	19.9022	23.929	22.4512	29.2729	23.6117	25.6338	26.8675	24.3309	28.1822	27.0153	Pyrroline-5-carboxylate reductase 2;Isoform of Q96C36, Pyrroline-5-carboxylate reductase;Isoform of Q96C36, Pyrroline-5-carboxylate reductase;readthrough, Pyrroline-5-carboxylate reductase	6	8	8	7	1	3	5	2	5	5	1	3	5	2	5	5	1	3	4	1	4	4	36.6	36.6	32.5	33.637	320	320;246;319;359;87;157
P62899;C9JU56;B7Z4E3;B7Z4C8;P62899-3;P62899-2;H7C2W9;B8ZZK4	P62899;C9JU56;B7Z4E3;B7Z4C8;P62899-3;P62899-2;H7C2W9;B8ZZK4	11;10;10;10;10;10;9;7	11;10;10;10;10;10;9;7	11;10;10;10;10;10;9;7	60S ribosomal protein L31	RPL31	29.0857	25.6234	25.7242	26.6726	26.0839	27.2334	26.9171	32.1882	28.9481	28.9491	29.6543	28.8913	30.5458	29.8187	60S ribosomal protein L31;Isoform of P62899, 60S ribosomal protein L31 (Fragment);Isoform of P62899, 60S ribosomal protein L31;Isoform of P62899, 60S ribosomal protein L31;Isoform of P62899, Isoform 3 of 60S ribosomal protein L31;Isoform of P62899, Isoform	8	11	11	11	5	8	4	4	5	6	5	8	4	4	5	6	5	8	4	4	5	6	65.6	65.6	65.6	14.463	125	125;115;120;130;121;128;108;79
Q02413;Q02413-2	Q02413	15;4	15;4	15;4	Desmoglein-1	DSG1	21.8863	18.2783	19.3927	17.2529	17.7846	17.0322	21.1668	29.488	26.4714	27.7771	26.2301	25.3099	25.9894	27.8564	Desmoglein-1	2	15	15	15	7	10	5	4	3	9	7	10	5	4	3	9	7	10	5	4	3	9	21.7	21.7	21.7	113.75	1049	1049;408
Q9NSE4	Q9NSE4	7	7	7	Isoleucine--tRNA ligase, mitochondrial	IARS2	20.4469			17.5621	16.3298	20.1375	18.5839	27.5719			23.6164	21.7561	27.1008	25.2234	Isoleucine--tRNA ligase, mitochondrial	1	7	7	7	0	0	2	1	4	4	0	0	2	1	4	4	0	0	2	1	4	4	10.9	10.9	10.9	113.79	1012	1012
P38606;P38606-2;C9JVW8;C9JA17;F8WDJ3	P38606;P38606-2	11;10;4;3;1	11;10;4;3;1	11;10;4;3;1	V-type proton ATPase catalytic subunit A	ATP6V1A	21.6635		17.4173	21.1715	17.242	20.5772	20.745	28.9829		22.5048	26.259	22.3294	28.1432	27.0872	V-type proton ATPase catalytic subunit A;Isoform of P38606, Isoform 2 of V-type proton ATPase catalytic subunit A	5	11	11	11	0	2	3	2	8	8	0	2	3	2	8	8	0	2	3	2	8	8	25.1	25.1	25.1	68.303	617	617;584;221;184;49
P25398	P25398	7	7	7	40S ribosomal protein S12	RPS12	24.3988	21.126		19.9797	21.8224	23.5229	21.5335	28.9069	23.9333		25.4334	26.9033	27.3813	27.0779	40S ribosomal protein S12	1	7	7	7	1	0	2	4	5	2	1	0	2	4	5	2	1	0	2	4	5	2	58.3	58.3	58.3	14.515	132	132
O14828;O14828-2	O14828;O14828-2	5;4	5;4	5;4	Secretory carrier-associated membrane protein 3	SCAMP3	23.8676		19.2342			22.4949	23.0655	27.7288		22.5561			26.7554	26.6179	Secretory carrier-associated membrane protein 3;Isoform of O14828, Isoform 2 of Secretory carrier-associated membrane protein 3	2	5	5	5	0	1	1	0	4	4	0	1	1	0	4	4	0	1	1	0	4	4	22.2	22.2	22.2	38.287	347	347;321
E9PDF6;O43795-2;O43795;E7EQD9;A0A0U1RRI3;H7C2Y7;C9JUP5;C9JYW1;C9K0I9	E9PDF6;O43795-2;O43795	17;17;17;5;3;3;2;2;1	17;17;17;5;3;3;2;2;1	17;17;17;5;3;3;2;2;1	Unconventional myosin-Ib	MYO1B	22.7889			21.447	21.8784	18.4982	17.3088	29.848			28.7609	28.587	25.7937	25.5771	Isoform of O43795, Unconventional myosin-Ib;Isoform of O43795, Isoform 2 of Unconventional myosin-Ib;Unconventional myosin-Ib	9	17	17	17	0	0	13	13	2	4	0	0	13	13	2	4	0	0	13	13	2	4	21.6	21.6	21.6	128.48	1107	1107;1078;1136;303;189;192;149;163;83
P61313;A0A2R8YEM3;E7EQV9;E7ENU7;E7EX53;A0A2R8Y738;P61313-2;E7ERA2	P61313;A0A2R8YEM3;E7EQV9;E7ENU7;E7EX53;A0A2R8Y738;P61313-2	12;11;11;9;8;8;7;1	12;11;11;9;8;8;7;1	12;11;11;9;8;8;7;1	60S ribosomal protein L15;Ribosomal protein L15	RPL15	27.893	24.1927	23.9595	25.0942	25.1971	26.4807	25.4499	32.6709	28.6916	28.8665	29.8625	30.3719	31.3162	29.7055	60S ribosomal protein L15;Isoform of P61313, Ribosomal protein L15 (Fragment);Isoform of P61313, Ribosomal protein L15 (Fragment);Isoform of P61313, Ribosomal protein L15 (Fragment);Isoform of P61313, Ribosomal protein L15 (Fragment);Isoform of P61313, Rib	8	12	12	12	8	8	7	8	9	10	8	8	7	8	9	10	8	8	7	8	9	10	45.1	45.1	45.1	24.146	204	204;169;174;175;133;138;145;44
Q6YN16;Q6YN16-2	Q6YN16;Q6YN16-2	7;6	7;6	7;6	Hydroxysteroid dehydrogenase-like protein 2	HSDL2	23.62		19.7158	20.9316	20.3013	22.5183	21.3813	29.4314		25.6406	25.739	26.7079	28.6784	26.1886	Hydroxysteroid dehydrogenase-like protein 2;Isoform of Q6YN16, Isoform 2 of Hydroxysteroid dehydrogenase-like protein 2	2	7	7	7	0	3	4	4	6	3	0	3	4	4	6	3	0	3	4	4	6	3	24.9	24.9	24.9	45.394	418	418;345
F5H6W4;Q9H992;Q9H992-2;C9J159	F5H6W4;Q9H992;Q9H992-2	7;7;6;1	7;7;6;1	7;7;6;1	E3 ubiquitin-protein ligase MARCH7	MARCH7	22.4586					22.043	20.4604	27.4536					26.8503	25.9047	Isoform of Q9H992, E3 ubiquitin-protein ligase MARCHF7;E3 ubiquitin-protein ligase MARCHF7;Isoform of Q9H992, Isoform 2 of E3 ubiquitin-protein ligase MARCHF7	4	7	7	7	0	0	0	0	4	6	0	0	0	0	4	6	0	0	0	0	4	6	16.5	16.5	16.5	70.122	635	635;704;666;101
Q4VCS5;A6NP16;E7ERM3;Q4VCS5-2;Q8IY63-2;Q8IY63	Q4VCS5;A6NP16;E7ERM3;Q4VCS5-2	8;6;6;5;1;1	8;6;6;5;1;1	8;6;6;5;1;1	Angiomotin	AMOT	19.1772	18.9283	17.9121	18.1075	16.519	20.6907	17.7238	27.6302	24.5132	23.497	25.2318	24.7542	26.2757	24.4563	Angiomotin;Isoform of Q4VCS5, Angiomotin;Isoform of Q4VCS5, Angiomotin;Isoform of Q4VCS5, Isoform 2 of Angiomotin	6	8	8	8	2	1	2	4	3	4	2	1	2	4	3	4	2	1	2	4	3	4	11.7	11.7	11.7	118.08	1084	1084;597;852;675;906;956
Q9Y4R8;H3BRS3	Q9Y4R8;H3BRS3	10;6	10;6	10;6	Telomere length regulation protein TEL2 homolog	TELO2	19.6864			20.8521	19.0219	18.9858	18.3081	28.5325			26.3756	24.5454	27.5083	26.3548	Telomere length regulation protein TEL2 homolog;Isoform of Q9Y4R8, Telomere length regulation protein TEL2 homolog	2	10	10	10	0	0	5	3	4	7	0	0	5	3	4	7	0	0	5	3	4	7	15.5	15.5	15.5	91.746	837	837;426
A0A2U3TZY2;Q9H078-2;Q9H078;H0YGM0;Q9H078-4;Q9H078-5;Q9H078-3;A0A2R8Y602;F5H7A5;F5H392;A0A2R8Y6R5;A0A2R8YDH5;A0A2R8Y7E8	A0A2U3TZY2;Q9H078-2;Q9H078;H0YGM0;Q9H078-4;Q9H078-5;Q9H078-3;A0A2R8Y602	15;15;15;14;14;13;13;9;6;5;5;4;1	15;15;15;14;14;13;13;9;6;5;5;4;1	15;15;15;14;14;13;13;9;6;5;5;4;1	Caseinolytic peptidase B protein homolog	CLPB	22.7995	17.8768		20.573	17.8172	21.7001	21.0036	29.8242	23.0468		26.481	26.0943	28.8694	28.0922	Isoform of Q9H078, Caseinolytic peptidase B protein homolog;Isoform of Q9H078, Isoform 2 of Caseinolytic peptidase B protein homolog;Caseinolytic peptidase B protein homolog;Isoform of Q9H078, Caseinolytic peptidase B protein homolog (Fragment);Isoform of	13	15	15	15	1	0	5	5	12	11	1	0	5	5	12	11	1	0	5	5	12	11	31.8	31.8	31.8	76.852	692	692;677;707;712;662;506;648;382;152;149;327;141;122
Q9UJZ1;Q9UJZ1-2;A0A087WYB4	Q9UJZ1;Q9UJZ1-2;A0A087WYB4	6;6;3	6;6;3	6;6;3	Stomatin-like protein 2, mitochondrial	STOML2	23.513	20.111	19.7416	21.1403	21.8402	21.2482	20.4225	28.3939	24.8466	23.9115	26.4218	26.5687	26.1062	25.4261	Stomatin-like protein 2, mitochondrial;Isoform of Q9UJZ1, Isoform 2 of Stomatin-like protein 2, mitochondrial;Isoform of Q9UJZ1, Stomatin-like protein 2, mitochondrial	3	6	6	6	3	2	3	3	3	3	3	2	3	3	3	3	3	2	3	3	3	3	30.1	30.1	30.1	38.534	356	356;311;310
Q5SYE7-2;Q5SYE7;H0YDF6;E9PAK2	Q5SYE7-2;Q5SYE7;H0YDF6;E9PAK2	2;2;1;1	2;2;1;1	2;2;1;1	NHS-like protein 1	NHSL1	16.9372	16.9372						25.0791	25.0791						Isoform of Q5SYE7, Isoform 2 of NHS-like protein 1;NHS-like protein 1;Isoform of Q5SYE7, NHS-like protein 1 (Fragment);Isoform of Q5SYE7, NHS-like protein 1 (Fragment)	4	2	2	2	2	1	0	0	0	0	2	1	0	0	0	0	2	1	0	0	0	0	2.7	2.7	2.7	170.47	1606	1606;1610;169;221
Q9HC07;V9GY93;Q9HC07-2	Q9HC07;V9GY93;Q9HC07-2	3;2;2	3;2;2	3;2;2	Transmembrane protein 165	TMEM165	22.4583			22.1177	20.9465	22.1912	19.8933	27.8291			26.0246	25.8412	26.0981	25.1883	Transmembrane protein 165;Isoform of Q9HC07, GDT1 family protein (Fragment);Isoform of Q9HC07, Isoform 2 of Transmembrane protein 165	3	3	3	3	0	0	2	2	2	2	0	0	2	2	2	2	0	0	2	2	2	2	20.4	20.4	20.4	34.905	324	324;158;261
D6RE00;Q9NYF3	D6RE00;Q9NYF3	1;1	1;1	1;1	Protein FAM53C	FAM53C	24.3097				21.1138	24.143		26.6316				23.4357	26.4649		Isoform of Q9NYF3, Protein FAM53C;Protein FAM53C	2	1	1	1	0	0	0	1	1	0	0	0	0	1	1	0	0	0	0	1	1	0	9.6	9.6	9.6	12.323	114	114;392
A0A0C4DG33;O43933;O43933-2;H7BZH3	A0A0C4DG33;O43933;O43933-2	9;9;7;1	9;9;7;1	9;9;7;1	Peroxisome biogenesis factor 1	PEX1	21.2596				13.4583	20.5755	19.8544	27.5602				19.2911	26.8991	26.1037	Isoform of O43933, Peroxin-1;Peroxisome biogenesis factor 1;Isoform of O43933, Isoform 2 of Peroxisome biogenesis factor 1	4	9	9	9	0	0	0	1	7	7	0	0	0	1	7	7	0	0	0	1	7	7	10.2	10.2	10.2	136.58	1226	1226;1283;961;196
A0A0A0MTG2;O14576-4;O14576-3;O14576-5;O14576-2;O14576	A0A0A0MTG2;O14576-4;O14576-3;O14576-5;O14576-2;O14576	2;2;2;2;2;2	1;1;1;1;1;1	1;1;1;1;1;1	Cytoplasmic dynein 1 intermediate chain 1	DYNC1I1	23.1602			22.2408	22.0748			27.6591			27.0738	26.0748			Isoform of O14576, Cytoplasmic dynein 1 intermediate chain 1;Isoform of O14576, Isoform 4 of Cytoplasmic dynein 1 intermediate chain 1;Isoform of O14576, Isoform 3 of Cytoplasmic dynein 1 intermediate chain 1;Isoform of O14576, Isoform 5 of Cytoplasmic dyn	6	2	1	1	0	0	2	1	0	0	0	0	1	1	0	0	0	0	1	1	0	0	10.1	6.2	6.2	60.822	544	544;602;608;625;628;645
Q5T4S7-3;Q5T4S7-4;Q5T4S7;Q5T4S7-2;A0A0A0MSW0;Q5T4S7-5;X6RE05	Q5T4S7-3;Q5T4S7-4;Q5T4S7;Q5T4S7-2;A0A0A0MSW0;Q5T4S7-5	7;7;7;7;5;4;2	7;7;7;7;5;4;2	7;7;7;7;5;4;2	E3 ubiquitin-protein ligase UBR4	UBR4	15.4358		14.7242	17.2051	17.3614	14.1695	14.6606	27.2482		22.625	25.106	25.2623	23.6825	25.9117	Isoform of Q5T4S7, Isoform 3 of E3 ubiquitin-protein ligase UBR4;Isoform of Q5T4S7, Isoform 4 of E3 ubiquitin-protein ligase UBR4;E3 ubiquitin-protein ligase UBR4;Isoform of Q5T4S7, Isoform 2 of E3 ubiquitin-protein ligase UBR4;Isoform of Q5T4S7, E3 ubiqui	7	7	7	7	0	1	3	2	2	6	0	1	3	2	2	6	0	1	3	2	2	6	2.5	2.5	2.5	571.85	5159	5159;5176;5183;5204;2058;2456;984
O75419-2;O75419;O75419-3;A0A5K1VW85;A0A5F9ZI22;A0A5F9ZH29;H7BZ91	O75419-2;O75419;O75419-3;A0A5K1VW85;A0A5F9ZI22;A0A5F9ZH29	13;13;13;12;11;7;1	13;13;13;12;11;7;1	13;13;13;12;11;7;1	Cell division control protein 45 homolog	CDC45	24.6117		23.2008	20.6654	20.4551	23.18	21.693	29.6897		27.8446	26.3412	26.2218	28.1279	27.3267	Isoform of O75419, Isoform 2 of Cell division control protein 45 homolog;Cell division control protein 45 homolog;Isoform of O75419, Isoform 3 of Cell division control protein 45 homolog;Isoform of O75419, Cell division control protein 45 homolog;Isoform o	7	13	13	13	0	1	6	7	7	11	0	1	6	7	7	11	0	1	6	7	7	11	27.7	27.7	27.7	60.244	520	520;566;598;398;327;371;96
D6R9P3;D6RD18;D6RBZ0;Q99729-3;Q99729-2;Q99729-4;Q99729	D6R9P3;D6RD18;D6RBZ0;Q99729-3;Q99729-2;Q99729-4;Q99729	10;10;10;10;10;8;8	10;10;10;10;10;8;8	10;10;10;10;10;8;8	Heterogeneous nuclear ribonucleoprotein A/B	HNRNPAB	23.0938	18.7131	20.815	21.5349	20.0893	21.9696	17.9967	28.6392	22.4136	24.5154	26.9487	24.5747	27.2415	26.1664	Isoform of Q99729, Heterogeneous nuclear ribonucleoprotein A/B;Isoform of Q99729, Heterogeneous nuclear ribonucleoprotein A/B;Isoform of Q99729, Heterogeneous nuclear ribonucleoprotein A/B;Isoform of Q99729, Isoform 3 of Heterogeneous nuclear ribonucleopro	7	10	10	10	1	3	6	4	4	3	1	3	6	4	4	3	1	3	6	4	4	3	36.1	36.1	36.1	30.302	280	280;283;327;285;332;286;332
Q9BVQ7-2;Q9BVQ7;Q9BVQ7-3;H0YCA5	Q9BVQ7-2;Q9BVQ7;Q9BVQ7-3	7;7;4;3	7;7;4;3	7;7;4;3	Spermatogenesis-associated protein 5-like protein 1	SPATA5L1	21.2868			18.1446	18.2439	20.6021	18.4831	27.0221			23.2738	23.3732	26.6105	23.6125	Isoform of Q9BVQ7, Isoform 2 of Spermatogenesis-associated protein 5-like protein 1;Spermatogenesis-associated protein 5-like protein 1;Isoform of Q9BVQ7, Isoform 3 of Spermatogenesis-associated protein 5-like protein 1	4	7	7	7	0	0	1	3	4	3	0	0	1	3	4	3	0	0	1	3	4	3	24.7	24.7	24.7	66.111	620	620;753;392;258
P31946-2;P31946;Q4VY19;A0A0J9YWE8;Q4VY20;A0A0J9YWZ2	P31946-2;P31946;Q4VY19;A0A0J9YWE8	8;8;4;4;3;3	6;6;3;3;2;2	5;5;2;2;1;2	14-3-3 protein beta/alpha;14-3-3 protein beta/alpha, N-terminally processed	YWHAB	21.755		19.5794	21.0576	17.601	23.6642	21.755	28.5638		23.3867	24.865	21.4083	27.6246	27.1169	Isoform of P31946, Isoform Short of 14-3-3 protein beta/alpha;14-3-3 protein beta/alpha;Isoform of P31946, 14-3-3 protein beta/alpha (Fragment);Isoform of P31946, 14-3-3 protein beta/alpha	6	8	6	5	2	1	3	3	7	7	2	1	2	2	5	5	2	0	2	2	4	4	45.9	38.5	32	27.85	244	244;246;100;149;74;81
P46781;B5MCT8;C9JM19;F2Z3C0;A8MXK4	P46781;B5MCT8;C9JM19	20;14;14;4;4	20;14;14;4;4	20;14;14;4;4	40S ribosomal protein S9	RPS9	27.9413	23.5295	24.7616	25.9902	25.6185	26.0374	24.8453	31.9751	27.408	28.8453	29.667	29.4284	30.2927	29.3219	40S ribosomal protein S9;Isoform of P46781, 40S ribosomal protein S9;Isoform of P46781, 40S ribosomal protein S9	5	20	20	20	7	12	12	10	9	14	7	12	12	10	9	14	7	12	12	10	9	14	49	49	49	22.591	194	194;139;156;77;79
U3KPX3;A0A590UJ43;P48729;P48729-3;P48729-2;A0A590UK94;A0A5F9W493;A0A590UJQ7;E5RG27;D6RGE5;D6REM4;Q8N752;U3KQ83;H0Y9X2;U3KQK7;E7ETM0	U3KPX3;A0A590UJ43;P48729;P48729-3;P48729-2;A0A590UK94;A0A5F9W493;A0A590UJQ7;E5RG27;D6RGE5	6;6;6;5;5;4;4;3;3;3;2;2;1;1;1;1	6;6;6;5;5;4;4;3;3;3;2;2;1;1;1;1	6;6;6;5;5;4;4;3;3;3;2;2;1;1;1;1	Casein kinase I isoform alpha	CSNK1A1	21.0475	15.8134	18.3285	19.5412	18.2211	20.6344	19.4418	26.9625	20.2728	23.2361	24.0006	22.6805	25.0939	25.8458	Isoform of P48729, Casein kinase I isoform alpha;Isoform of P48729, Casein kinase I isoform alpha;Casein kinase I isoform alpha;Isoform of P48729, Isoform 3 of Casein kinase I isoform alpha;Isoform of P48729, Isoform 2 of Casein kinase I isoform alpha;Isof	16	6	6	6	1	3	3	1	4	5	1	3	3	1	4	5	1	3	3	1	4	5	22.3	22.3	22.3	42.451	368	368;426;337;325;365;150;353;77;78;89;236;337;83;167;184;264
A0A2R8Y7T6;A0A3B3IRZ4;Q6DN90;Q6DN90-3;A0A3B3IU98;A0A0C4DGT3;Q6DN90-2;A0A2R8Y695	A0A2R8Y7T6;A0A3B3IRZ4;Q6DN90;Q6DN90-3;A0A3B3IU98;A0A0C4DGT3;Q6DN90-2;A0A2R8Y695	10;10;10;10;9;9;9;5	10;10;10;10;9;9;9;5	10;10;10;10;9;9;9;5	IQ motif and SEC7 domain-containing protein 1	IQSEC1	21.1579			17.1078	17.659	20.5798	19.2676	28.2837			24.4137	23.3314	27.2879	26.9542	Isoform of Q6DN90, IQ motif and SEC7 domain-containing protein 1;Isoform of Q6DN90, IQ motif and SEC7 domain-containing protein 1;IQ motif and SEC7 domain-containing protein 1;Isoform of Q6DN90, Isoform 3 of IQ motif and SEC7 domain-containing protein 1;Is	8	10	10	10	0	0	4	2	6	5	0	0	4	2	6	5	0	0	4	2	6	5	16.6	16.6	16.6	108.42	964	964;1222;963;1114;810;814;841;779
Q16718;F8WAS3;C9IZN5;H7BYD0;A0A7I2V2W4;A0A087X1G1;A0A7I2V3L8;Q16718-2;A0A024R772;A0A087WXR5	Q16718;F8WAS3;C9IZN5;H7BYD0;A0A7I2V2W4;A0A087X1G1;A0A7I2V3L8;Q16718-2	8;7;7;7;6;6;6;6;1;1	8;7;7;7;6;6;6;6;1;1	8;7;7;7;6;6;6;6;1;1	NADH dehydrogenase [ubiquinone] 1 alpha subcomplex subunit 5	NDUFA5	25.4604			22.0734	21.3087	24.612	23.6881	30.5587			25.7421	25.4913	30.1403	28.1355	NADH dehydrogenase [ubiquinone] 1 alpha subcomplex subunit 5;Isoform of Q16718, Complex I subunit B13;Isoform of Q16718, Complex I subunit B13;Isoform of Q16718, Complex I subunit B13;Isoform of Q16718, Complex I subunit B13;Isoform of Q16718, Complex I su	10	8	8	8	0	0	3	3	4	7	0	0	3	3	4	7	0	0	3	3	4	7	62.9	62.9	62.9	13.459	116	116;70;98;125;101;101;145;116;59;77
O14744;O14744-2;O14744-5;O14744-3;O14744-4;G3V580;C9JSX3;G3V2L6;H7BZ44;G3V2X6;H0YJD3;G3V5L5;H0YJX6;G3V2F5;H0YJ77;G3V5T6;G3V507	O14744;O14744-2;O14744-5;O14744-3;O14744-4;G3V580	10;9;9;8;7;5;4;4;3;3;3;2;2;1;1;1;1	10;9;9;8;7;5;4;4;3;3;3;2;2;1;1;1;1	10;9;9;8;7;5;4;4;3;3;3;2;2;1;1;1;1	Protein arginine N-methyltransferase 5;Protein arginine N-methyltransferase 5, N-terminally processed	PRMT5	21.6959	16.6117		21.1854	19.5805	20.5752	20.0031	28.8919	21.6117		26.1854	27.0273	27.3333	26.7483	Protein arginine N-methyltransferase 5;Isoform of O14744, Isoform 2 of Protein arginine N-methyltransferase 5;Isoform of O14744, Isoform 5 of Protein arginine N-methyltransferase 5;Isoform of O14744, Isoform 3 of Protein arginine N-methyltransferase 5;Isof	17	10	10	10	1	0	2	7	5	7	1	0	2	7	5	7	1	0	2	7	5	7	21.7	21.7	21.7	72.683	637	637;620;593;576;466;180;186;183;179;185;177;169;279;86;138;104;42
A0A075B6T1;Q9C0C7-4;Q9C0C7-2;Q9C0C7-3;Q9C0C7;Q9C0C7-5;Q9C0C7-6;H0YE34	A0A075B6T1;Q9C0C7-4;Q9C0C7-2;Q9C0C7-3;Q9C0C7;Q9C0C7-5;Q9C0C7-6	11;11;11;11;11;11;8;2	11;11;11;11;11;11;8;2	11;11;11;11;11;11;8;2	Activating molecule in BECN1-regulated autophagy protein 1	AMBRA1	20.5065			18.8309	16.2684	18.275	19.2585	28.8545			26.4106	27.7454	26.7178	25.8569	Isoform of Q9C0C7, Activating molecule in BECN1-regulated autophagy protein 1;Isoform of Q9C0C7, Isoform 4 of Activating molecule in BECN1-regulated autophagy protein 1;Isoform of Q9C0C7, Isoform 2 of Activating molecule in BECN1-regulated autophagy protei	8	11	11	11	0	0	9	5	6	6	0	0	9	5	6	6	0	0	9	5	6	6	15.9	15.9	15.9	129.6	1179	1179;1208;1238;1269;1298;1301;761;256
P62277;J3KMX5;E9PS50	P62277;J3KMX5	11;8;3	11;8;3	11;8;3	40S ribosomal protein S13	RPS13	27.6456	23.836	22.3094	25.0893	24.5136	26.3044	25.4949	32.3352	28.1022	26.8789	29.9747	29.8711	30.9199	29.8053	40S ribosomal protein S13;Isoform of P62277, 40S ribosomal protein S13	3	11	11	11	7	6	10	8	8	11	7	6	10	8	8	11	7	6	10	8	8	11	52.3	52.3	52.3	17.222	151	151;148;116
Q9NVH1-3;Q9NVH1;Q9NVH1-2;B1AK20;Q5TH61	Q9NVH1-3;Q9NVH1;Q9NVH1-2;B1AK20	11;11;10;6;3	11;11;10;6;3	11;11;10;6;3	DnaJ homolog subfamily C member 11	DNAJC11	23.1778			21.7058	20.1102	20.5824	21.6827	29.5166			27.2418	27.0722	27.6527	27.9383	Isoform of Q9NVH1, Isoform 3 of DnaJ homolog subfamily C member 11;DnaJ homolog subfamily C member 11;Isoform of Q9NVH1, Isoform 2 of DnaJ homolog subfamily C member 11;Isoform of Q9NVH1, DnaJ homolog subfamily C member 11 (Fragment)	5	11	11	11	0	0	6	6	6	8	0	0	6	6	6	8	0	0	6	6	6	8	26.8	26.8	26.8	57.196	507	507;559;521;324;332
Q9H0U4;E9PLD0;Q92928	Q9H0U4;E9PLD0;Q92928	7;6;4	7;6;4	4;4;3	Ras-related protein Rab-1B;Putative Ras-related protein Rab-1C	RAB1B;RAB1C	24.4245			19.2616		23.8314	22.8556	29.2612			23.1685		28.4849	27.9446	Ras-related protein Rab-1B;Isoform of Q9H0U4, Ras-related protein Rab-1B;Putative Ras-related protein Rab-1C	3	7	7	4	0	0	2	1	5	6	0	0	2	1	5	6	0	0	1	0	3	3	52.7	52.7	33.8	22.171	201	201;169;201
A0A087WU08;A0A0C4DGL8;J3QLC9;J3QR68;H0Y300;P00738-2;P00738	A0A087WU08;A0A0C4DGL8;J3QLC9;J3QR68;H0Y300;P00738-2;P00738	1;1;1;1;1;1;1	1;1;1;1;1;1;1	1;1;1;1;1;1;1	Haptoglobin;Haptoglobin alpha chain;Haptoglobin beta chain	HP	23.8834	22.8794	20.2442	21.1152	21.3816		20.5298	27.9709	26.9669	24.3317	25.2027	25.4691		24.6173	Isoform of P00738, Haptoglobin;Isoform of P00738, Haptoglobin;Isoform of P00738, Haptoglobin (Fragment);Isoform of P00738, Haptoglobin (Fragment);Isoform of P00738, Haptoglobin;Isoform of P00738, Isoform 2 of Haptoglobin;Haptoglobin	7	1	1	1	1	1	1	1	1	1	1	1	1	1	1	1	1	1	1	1	1	1	7.1	7.1	7.1	31.408	281	281;347;365;404;442;347;406
Q5T160;H0Y450	Q5T160	5;2	5;2	5;2	Probable arginine--tRNA ligase, mitochondrial	RARS2	20.5147			19.3948	19.6254	20.5007	19.8148	27.4487			26.0074	24.7953	25.6706	24.9848	Probable arginine--tRNA ligase, mitochondrial	2	5	5	5	0	0	4	1	3	2	0	0	4	1	3	2	0	0	4	1	3	2	12.1	12.1	12.1	65.505	578	578;206
A0A3B3ISH2;A0A0A0MQY7;Q5VU97-2;Q5VU97	A0A3B3ISH2;A0A0A0MQY7;Q5VU97-2;Q5VU97	1;1;1;1	1;1;1;1	1;1;1;1	VWFA and cache domain-containing protein 1	CACHD1	16.7576					16.7576		22.5389					22.5389		Isoform of Q5VU97, VWFA and cache domain-containing protein 1;Isoform of Q5VU97, VWFA and cache domain-containing protein 1;Isoform of Q5VU97, Isoform 2 of VWFA and cache domain-containing protein 1;VWFA and cache domain-containing protein 1	4	1	1	1	0	0	0	0	1	0	0	0	0	0	1	0	0	0	0	0	1	0	1.8	1.8	1.8	127.25	1140	1140;1223;978;1274
P61006;P61006-2;A0A2R8YDI9;H0YLJ8;H0YL94;H0YMN7;H0YNE9;G3V196;A0A2R8YFB8;P51153;Q92930;P59190-2;P59190	P61006	5;2;1;1;1;1;1;1;1;1;1;1;1	4;1;0;0;0;0;0;0;0;0;0;0;0	4;1;0;0;0;0;0;0;0;0;0;0;0	Ras-related protein Rab-8A	RAB8A	22.278	17.5172	17.2564	20.6783	19.7088	20.2904	19.8177	26.0667	21.2177	20.9569	24.3788	23.4092	24.206	23.6867	Ras-related protein Rab-8A	13	5	4	4	1	2	3	3	2	5	1	2	2	2	2	4	1	2	2	2	2	4	26.6	21.3	21.3	23.668	207	207;207;44;47;48;92;188;237;246;203;207;208;212
Q7KZN9;Q7KZN9-2;A0A3B3IRX1	Q7KZN9;Q7KZN9-2;A0A3B3IRX1	5;5;4	5;5;4	5;5;4	Cytochrome c oxidase assembly protein COX15 homolog	COX15	22.0615			21.4006	20.6175	21.8303	19.6464	28.1722			25.6485	27.2841	26.0782	23.8943	Cytochrome c oxidase assembly protein COX15 homolog;Isoform of Q7KZN9, Isoform 2 of Cytochrome c oxidase assembly protein COX15 homolog;readthrough, Uncharacterized protein	3	5	5	5	0	0	3	4	3	1	0	0	3	4	3	1	0	0	3	4	3	1	18	18	18	46.03	410	410;388;185
Q9UM54-6;A0A1Y0BRN3;A0A0A0MRM8;Q9UM54-5;E7EW20;Q9UM54;Q9UM54-1;Q9UM54-4;Q9UM54-2;A0A590UJ40;A0A0D9SGC1;A0A590UK22;A0A590UJ75;A0A590UKB0;A0A590UK86;A0A5F9ZI03;A0A590UJY4;A0A590UK71	Q9UM54-6;A0A1Y0BRN3;A0A0A0MRM8;Q9UM54-5;E7EW20;Q9UM54;Q9UM54-1;Q9UM54-4;Q9UM54-2;A0A590UJ40;A0A0D9SGC1;A0A590UK22;A0A590UJ75;A0A590UKB0;A0A590UK86	10;10;10;9;9;9;9;9;9;9;9;7;7;7;5;4;4;4	10;10;10;9;9;9;9;9;9;9;9;7;7;7;5;4;4;4	10;10;10;9;9;9;9;9;9;9;9;7;7;7;5;4;4;4	Unconventional myosin-VI	MYO6	19.7462			18.2991	19.087		13.5841	26.2959			24.3351	25.8493		19.5614	Isoform of Q9UM54, Isoform 6 of Unconventional myosin-VI;Isoform of Q9UM54, Unconventional myosin-6;Isoform of Q9UM54, Unconventional myosin-6;Isoform of Q9UM54, Isoform 5 of Unconventional myosin-VI;Isoform of Q9UM54, Unconventional myosin-6;Unconventiona	18	10	10	10	0	0	3	10	1	2	0	0	3	10	1	2	0	0	3	10	1	2	8.2	8.2	8.2	148.66	1285	1285;1285;1253;1253;1295;1294;1285;1285;1262;1294;962;878;926;924;690;661;664;634
E5RJR5;P63208;E5RGM3;E7ERH2;F8W8N3;P63208-2	E5RJR5;P63208;E5RGM3;E7ERH2;F8W8N3;P63208-2	2;2;1;1;1;1	2;2;1;1;1;1	1;1;0;0;0;0	S-phase kinase-associated protein 1	SKP1	22.1941					21.424	20.9205	25.5161					24.746	24.2424	Isoform of P63208, S-phase kinase-associated protein 1;S-phase kinase-associated protein 1;Isoform of P63208, S-phase kinase-associated protein 1 (Fragment);Isoform of P63208, Cyclin-A/CDK2-associated protein p19 (Fragment);Isoform of P63208, Cyclin-A/CDK2	6	2	2	1	0	0	0	0	1	1	0	0	0	0	1	1	0	0	0	0	1	0	28.2	28.2	10.4	18.72	163	163;163;102;142;158;160
Q8IUF1;Q9BRT8;Q9BRT8-2;Q5JTY5;A0A0A6YYH9;C9J3G2;Q5JTY5-2;Q4V339;Q5RIA9;A0A0B4J2F1;Q9BRT8-3;F2Z2T4;A0A087WWG3;A0A087X140;H0Y5V3;Q5RIA9-3;A0A0A0MRU4;Q5RIB0;Q6NVZ8;A0A0B4J2E3;A0A087WTC0;A0A087WZQ3;A0A087WYD2;Q5JTY2;F8WEG4;F8WEU0;E7EUZ7;Q5RIB3;H0Y857;Q9BRT8-4;Q5RIB5;A0A087X1C0;A0A087WU66;Q5RIA9-2;A0A0B4J1T6;A0A087WU37;A0A087WVU7	Q8IUF1;Q9BRT8;Q9BRT8-2;Q5JTY5;A0A0A6YYH9;C9J3G2;Q5JTY5-2;Q4V339;Q5RIA9;A0A0B4J2F1;Q9BRT8-3;F2Z2T4	10;9;8;7;7;7;7;7;7;6;6;5;4;4;4;4;4;4;3;3;3;3;3;3;3;3;3;2;2;2;2;2;1;1;1;1;1	10;9;8;7;7;7;7;7;7;6;6;5;4;4;4;4;4;4;3;3;3;3;3;3;3;3;3;2;2;2;2;2;1;1;1;1;1	10;9;8;7;7;7;7;7;7;6;6;5;4;4;4;4;4;4;3;3;3;3;3;3;3;3;3;2;2;2;2;2;1;1;1;1;1	COBW domain-containing protein 2;COBW domain-containing protein 1;COBW domain-containing protein 3;COBW domain-containing protein 6;COBW domain-containing protein 5	CBWD2;CBWD1;CBWD3;CBWD5;CBWD6;CBWD7	20.503					23.4661	20.503	28.6906					28.0721	27.1705	COBW domain-containing protein 2;COBW domain-containing protein 1;Isoform of Q9BRT8, Isoform 2 of COBW domain-containing protein 1;COBW domain-containing protein 3;Isoform of Q4V339, COBW domain-containing protein 5;Isoform of Q8IUF1, COBW domain-containin	37	10	10	10	0	0	0	1	6	9	0	0	0	1	6	9	0	0	0	1	6	9	28.4	28.4	28.4	44.034	395	395;395;359;395;375;376;375;395;395;359;376;250;347;347;376;347;376;376;180;180;160;180;182;160;180;182;182;176;177;113;113;137;73;104;77;93;50
A0A0A0MTI1;Q15392-2;Q15392;A0A3B3IRV7;A0A3B3ISR5;A0A3B3ITT9	A0A0A0MTI1;Q15392-2;Q15392	6;6;6;1;1;1	6;6;6;1;1;1	6;6;6;1;1;1	Delta(24)-sterol reductase	DHCR24	22.1661			19.7214	20.8933	19.9884	19.7032	27.3435			25.193	25.7631	24.4479	25.6349	Isoform of Q15392, Delta(24)-sterol reductase;Isoform of Q15392, Isoform 2 of Delta(24)-sterol reductase;Delta(24)-sterol reductase	6	6	6	6	0	0	4	4	1	2	0	0	4	4	1	2	0	0	4	4	1	2	14	14	14	61.446	528	528;475;516;133;153;167
Q9BU61;Q9BU61-2	Q9BU61;Q9BU61-2	4;3	4;3	4;3	NADH dehydrogenase [ubiquinone] 1 alpha subcomplex assembly factor 3	NDUFAF3	25.1335			21.5943	21.138	24.2972	23.3537	28.5647			24.7643	24.3079	27.9048	26.5236	NADH dehydrogenase [ubiquinone] 1 alpha subcomplex assembly factor 3;Isoform of Q9BU61, Isoform b of NADH dehydrogenase [ubiquinone] 1 alpha subcomplex assembly factor 3	2	4	4	4	0	0	1	1	4	3	0	0	1	1	4	3	0	0	1	1	4	3	33.7	33.7	33.7	20.35	184	184;127
Q9UBS4;A0A7P0T9E8;H7C2Y5	Q9UBS4	4;1;1	4;1;1	4;1;1	DnaJ homolog subfamily B member 11	DNAJB11	22.4599			19.3052	18.3834	21.5583	20.6896	27.6731			23.3052	23.9403	26.7027	26.223	DnaJ homolog subfamily B member 11	3	4	4	4	0	0	1	2	2	3	0	0	1	2	2	3	0	0	1	2	2	3	14.5	14.5	14.5	40.513	358	358;162;167
A0A140T955;A0A140T933;A0A1W2PPQ2;A0A1W2PRT9;Q53Z42;A0A140T9I0;A0A140T9X5;A0A140T913;A0A140T975;A0A140T941;A0A1W2PQS8;Q9GJ45;A0A1W2PS39;A0A140T9Z6;Q5RJ27;B0UXQ0	A0A140T955;A0A140T933;A0A1W2PPQ2;A0A1W2PRT9;Q53Z42;A0A140T9I0;A0A140T9X5;A0A140T913;A0A140T975;A0A140T941;A0A1W2PQS8;Q9GJ45;A0A1W2PS39;A0A140T9Z6;Q5RJ27;B0UXQ0	8;8;8;8;8;8;8;8;4;4;4;4;4;4;4;4	8;8;8;8;8;8;8;8;4;4;4;4;4;4;4;4	2;2;2;2;2;2;2;2;0;0;0;0;0;0;0;0		HLA-A	22.6041			19.2611	19.9372	20.6728	21.5506	27.1278			24.3185	24.8791	24.9948	25.8726	Isoform of P04439, HLA class I histocompatibility antigen, A alpha chain;Isoform of P04439, HLA class I histocompatibility antigen, A alpha chain (Fragment);Isoform of P04439, HLA class I histocompatibility antigen, A alpha chain;Isoform of P04439, HLA cla	16	8	8	2	0	0	3	3	3	6	0	0	3	3	3	6	0	0	0	0	1	2	36.1	36.1	9.4	34.288	299	299;299;339;362;365;365;371;371;299;299;325;326;339;342;365;365
O43242;O43242-2;H0YGV8	O43242;O43242-2	11;6;1	11;6;1	11;6;1	26S proteasome non-ATPase regulatory subunit 3	PSMD3	22.4639		16.5251	20.6056	20.158	21.1416	19.2229	28.9905		21.6125	26.9587	26.3601	27.9739	25.5738	26S proteasome non-ATPase regulatory subunit 3;Isoform of O43242, Isoform 2 of 26S proteasome non-ATPase regulatory subunit 3	3	11	11	11	0	1	7	6	7	4	0	1	7	6	7	4	0	1	7	6	7	4	28.1	28.1	28.1	60.977	534	534;356;117
Q9UN86;Q9UN86-2;A0A7I2YQD9;A0A7I2V3P9;A0A7I2V3E2;A0A7I2V647;D6RBW8;A0A7I2YQS2;D6RB17;D6RAC7;D6RBR0;A0A7I2V382;D6R9A4;A0A7I2V3Z6;A0A7I2YQG8;A0A7I2V2R0;A0A7I2V547;A0A7I2V572;D6RGJ4;E5RI46	Q9UN86;Q9UN86-2;A0A7I2YQD9;A0A7I2V3P9;A0A7I2V3E2;A0A7I2V647	7;7;5;4;4;4;3;3;3;3;3;3;1;1;1;1;1;1;1;1	6;6;4;4;3;4;2;2;2;2;2;3;0;1;1;0;1;1;0;0	6;6;4;4;3;4;2;2;2;2;2;3;0;1;1;0;1;1;0;0	Ras GTPase-activating protein-binding protein 2	G3BP2	23.1369	18.4214	17.7097	21.37	22.0911		20.4972	27.8709	22.8808	22.1691	26.0725	26.9526		24.9566	Ras GTPase-activating protein-binding protein 2;Isoform of Q9UN86, Isoform B of Ras GTPase-activating protein-binding protein 2;Isoform of Q9UN86, Ras GTPase-activating protein-binding protein 2;Isoform of Q9UN86, Ras GTPase-activating protein-binding prot	20	7	6	6	1	1	4	6	0	1	1	1	4	5	0	1	1	1	4	5	0	1	20.1	17.6	17.6	54.12	482	482;449;424;388;381;355;115;252;198;141;102;74;31;85;76;64;63;63;40;31
Q7LGA3;Q7LGA3-3;Q7LGA3-2;K7EP71	Q7LGA3;Q7LGA3-3;Q7LGA3-2	5;4;4;2	5;4;4;2	5;4;4;2	Heparan sulfate 2-O-sulfotransferase 1	HS2ST1	21.6129			20.6038	20.6219			26.2052			25.3047	25.0983			Heparan sulfate 2-O-sulfotransferase 1;Isoform of Q7LGA3, Isoform 3 of Heparan sulfate 2-O-sulfotransferase 1;Isoform of Q7LGA3, Isoform 2 of Heparan sulfate 2-O-sulfotransferase 1	4	5	5	5	0	0	3	3	0	1	0	0	3	3	0	1	0	0	3	3	0	1	20.8	20.8	20.8	41.881	356	356;229;303;111
Q2KHT3;H7BZI2;H7BZJ9;H7BXG1;A0A2R8YDG4	Q2KHT3	85;9;4;4;3	2;0;0;0;0	2;0;0;0;0	Protein CLEC16A	CLEC16A	19.5303					19.2653	19.5303	25.8957					24.7572	25.0222	Protein CLEC16A	5	85	2	2	0	0	40	40	81	80	0	0	0	0	1	1	0	0	0	0	1	1	55.9	1.7	1.7	117.71	1053	1053;128;118;152;60
Q8NC51;Q8NC51-3;Q8NC51-2;Q8NC51-4	Q8NC51;Q8NC51-3;Q8NC51-2;Q8NC51-4	11;10;10;9	11;10;10;9	11;10;10;9	Plasminogen activator inhibitor 1 RNA-binding protein	SERBP1	22.6383	18.936	18.2821	21.7917	22.7054	19.9455	20.0263	29.7288	27.2376	26.2476	25.9616	27.3491	28.1091	26.9088	Plasminogen activator inhibitor 1 RNA-binding protein;Isoform of Q8NC51, Isoform 3 of Plasminogen activator inhibitor 1 RNA-binding protein;Isoform of Q8NC51, Isoform 2 of Plasminogen activator inhibitor 1 RNA-binding protein;Isoform of Q8NC51, Isoform 4 o	4	11	11	11	6	4	2	5	5	4	6	4	2	5	5	4	6	4	2	5	5	4	32.4	32.4	32.4	44.965	408	408;393;402;387
P60709;E7EVS6;A0A6Q8PFE4;A0A2R8Y793;P63267-2;G5E9R0;A0A2R8YGF8;A0A6Q8PH58;A0A2R8YEA7;C9JUM1;C9JZR7;C9JTX5;Q562R1;A0A2R8YFE2;F8WCH0;Q9BYX7;A0A6Q8PGD7	P60709;E7EVS6;A0A6Q8PFE4;A0A2R8Y793	37;34;30;30;14;12;12;12;12;9;9;8;7;7;3;3;2	1;1;0;1;0;1;1;1;0;1;1;1;0;0;0;0;1	1;1;0;1;0;1;1;1;0;1;1;1;0;0;0;0;1	Actin, cytoplasmic 1;Actin, cytoplasmic 1, N-terminally processed	ACTB	25.9947			23.7688	21.9763	25.1755	23.3306	30.3167			28.0907	26.2983	29.4974	27.6525	Actin, cytoplasmic 1;Isoform of P60709, Actin, cytoplasmic 1;Isoform of P60709, Actin, cytoplasmic 1;Isoform of P60709, Actin, cytoplasmic 1 (Fragment)	17	37	1	1	17	26	21	22	28	28	0	0	1	1	1	1	0	0	1	1	1	1	79.2	4.5	4.5	41.736	375	375;334;332;309;333;125;165;151;157;96;102;80;376;79;52;375;40
Q06203;D6RCC8;D6RE15	Q06203	7;3;1	7;3;1	7;3;1	Amidophosphoribosyltransferase	PPAT	22.0884	20.9251	19.8023	18.961	19.0685	19.9774	18.9135	27.9865	27.3285	24.4462	23.6049	23.7123	24.6214	24.4058	Amidophosphoribosyltransferase	3	7	7	7	6	2	1	1	1	2	6	2	1	1	1	2	6	2	1	1	1	2	18.6	18.6	18.6	57.398	517	517;192;72
Q8WUW1;Q8WUW1-2	Q8WUW1;Q8WUW1-2	9;9	9;9	9;9	Protein BRICK1	BRK1	27.0612	25.3918	23.8875	24.8608	24.3609	24.763	23.6372	30.5743	29.3159	28.4267	27.4458	27.037	27.348	26.2222	Protein BRICK1;Isoform of Q8WUW1, Isoform 2 of Protein BRICK1	2	9	9	9	7	4	2	4	1	2	7	4	2	4	1	2	7	4	2	4	1	2	70.7	70.7	70.7	8.7448	75	75;106
A0A0C4DGA6;Q14527;Q14527-2;H7C5K0	A0A0C4DGA6;Q14527;Q14527-2	9;9;7;2	9;9;7;2	9;9;7;2	Helicase-like transcription factor	HLTF	19.047			18.5717	18.6684	19.9798	19.047	27.2795			24.3531	24.4497	26.0692	25.5213	Isoform of Q14527, Helicase-like transcription factor;Helicase-like transcription factor;Isoform of Q14527, Isoform 2 of Helicase-like transcription factor	4	9	9	9	0	0	1	4	4	3	0	0	1	4	4	3	0	0	1	4	4	3	12.5	12.5	12.5	113.86	1008	1008;1009;887;425
O76071	O76071	5	5	5	Probable cytosolic iron-sulfur protein assembly protein CIAO1	CIAO1	23.0383			19.7219	18.6254	21.893	21.7185	27.6192			23.7219	22.6253	26.7035	26.1905	Probable cytosolic iron-sulfur protein assembly protein CIAO1	1	5	5	5	0	0	1	1	3	4	0	0	1	1	3	4	0	0	1	1	3	4	24.2	24.2	24.2	37.84	339	339
A0A3B3ITT5;P47914	A0A3B3ITT5;P47914	7;7	7;7	7;7	60S ribosomal protein L29	RPL29	28.8542	26.3243	24.7314	26.2824	25.6829	27.2717	26.1766	31.8005	28.7715	28.8621	28.7711	28.1738	30.2705	29.4594	Isoform of P47914, 60S ribosomal protein L29;60S ribosomal protein L29	2	7	7	7	4	7	3	3	4	4	4	7	3	3	4	4	4	7	3	3	4	4	34.7	34.7	34.7	18.512	167	167;159
Q93034;H0YCA0	Q93034	8;1	8;1	8;1	Cullin-5	CUL5	21.2135	16.1721	18.4791	19.1283	18.4143	19.8727	16.7486	27.6444	21.6957	25.0178	25.4649	24.4539	26.1476	24.7797	Cullin-5	2	8	8	8	1	6	5	4	4	2	1	6	5	4	4	2	1	6	5	4	4	2	11	11	11	90.954	780	780;130
P00403	P00403	7	7	7	Cytochrome c oxidase subunit 2	MT-CO2	27.0906		21.4878	24.566	23.4891	26.2109	24.7713	30.8262		24.4878	28.1607	27.1003	29.8483	28.8075	Cytochrome c oxidase subunit 2	1	7	7	7	2	2	3	3	6	6	2	2	3	3	6	6	2	2	3	3	6	6	30.8	30.8	30.8	25.565	227	227
Q9Y277;Q9Y277-2;E5RFL1;E5RHE1;E5RFP6;E5RJN6;E5RHZ6	Q9Y277;Q9Y277-2	6;6;2;2;2;2;2	6;6;2;2;2;2;2	6;6;2;2;2;2;2	Voltage-dependent anion-selective channel protein 3	VDAC3	23.2564			21.1897	21.6311	21.6551	20.0395	30.4044			27.1441	26.9216	29.9383	26.8002	Voltage-dependent anion-selective channel protein 3;Isoform of Q9Y277, Isoform 2 of Voltage-dependent anion-selective channel protein 3	7	6	6	6	0	0	4	3	3	3	0	0	4	3	3	3	0	0	4	3	3	3	35.3	35.3	35.3	30.658	283	283;284;57;100;134;158;165
Q9ULM6	Q9ULM6	12	12	9	CCR4-NOT transcription complex subunit 6	CNOT6	24.3051	22.5673	19.5086	16.7013	23.6755	19.4994	18.0112	30.0477	28.7514	25.5292	24.7412	29.0042	24.3574	24.3616	CCR4-NOT transcription complex subunit 6	1	12	12	9	7	4	3	7	1	3	7	4	3	7	1	3	4	3	2	5	1	2	25.5	25.5	19	63.306	557	557
Q9BYQ3	Q9BYQ3	1	1	1	Keratin-associated protein 9-3	KRTAP9-3	21.868		21.868					23.868		23.868					Keratin-associated protein 9-3	1	1	1	1	0	1	0	0	0	0	0	1	0	0	0	0	0	1	0	0	0	0	11.3	11.3	11.3	16.854	159	159
Q15366-6;Q15366-3;Q15366;Q15366-2;Q15366-7;Q15366-8;Q15366-4;Q15366-5;F8VZX2;H3BRU6;F8VXH9;F8W0G4;F8W1G6;P57721;E9PFP8;J3QT27;P57721-4;P57721-3;P57721-5;P57721-2;H3BSS4;F8VTZ0;H3BND9;F8VRH0;H3BSP4	Q15366-6;Q15366-3;Q15366;Q15366-2;Q15366-7;Q15366-8;Q15366-4;Q15366-5;F8VZX2;H3BRU6;F8VXH9;F8W0G4	11;11;11;11;10;10;10;10;10;8;7;7;5;4;4;4;4;4;4;4;3;3;2;2;2	8;8;8;8;7;7;7;7;7;6;5;4;3;1;1;1;1;1;1;1;3;1;2;2;1	8;8;8;8;7;7;7;7;7;6;5;4;3;1;1;1;1;1;1;1;3;1;2;2;1	Poly(rC)-binding protein 2	PCBP2	25.1948	18.6022	18.9196	22.754	22.5454	23.8173	23.2437	29.4904	22.6896	23.8744	26.8415	26.6328	27.9048	27.9342	Isoform of Q15366, Isoform 6 of Poly(rC)-binding protein 2;Isoform of Q15366, Isoform 3 of Poly(rC)-binding protein 2;Poly(rC)-binding protein 2;Isoform of Q15366, Isoform 2 of Poly(rC)-binding protein 2;Isoform of Q15366, Isoform 7 of Poly(rC)-binding pro	25	11	8	8	3	5	5	6	8	6	1	3	3	4	5	4	1	3	3	4	5	4	45.4	33	33	38.15	361	361;362;365;366;318;322;331;335;321;301;160;158;202;371;361;322;370;346;351;345;184;64;112;310;36
F8VZJ2;A0A7I2V2K5;H0YHX9;A0A7I2V473;Q13765;E9PAV3-2;E9PAV3;F8VNW4;F8W0W4	F8VZJ2;A0A7I2V2K5;H0YHX9;A0A7I2V473;Q13765;E9PAV3-2;E9PAV3	3;3;3;3;3;3;3;1;1	3;3;3;3;3;3;3;1;1	3;3;3;3;3;3;3;1;1	Nascent polypeptide-associated complex subunit alpha;Nascent polypeptide-associated complex subunit alpha, muscle-specific form	NACA	24.3246	20.1043	21.0964	21.6526	22.9547	22.0057	20.9345	26.9095	22.6892	23.6813	24.2376	25.5397	24.5907	23.5194	Isoform of E9PAV3, Nascent polypeptide-associated complex subunit alpha;Isoform of E9PAV3, Nascent polypeptide-associated complex subunit alpha;Isoform of E9PAV3, Nascent polypeptide-associated complex subunit alpha;Isoform of E9PAV3, Nascent polypeptide-a	9	3	3	3	1	1	2	3	1	1	1	1	2	3	1	1	1	1	2	3	1	1	24.3	24.3	24.3	15.016	136	136;211;235;295;215;925;2078;148;198
P39019;M0R2L9;M0QYF7;M0R140;A0A075B6E2	P39019;M0R2L9;M0QYF7;M0R140	11;6;6;6;5	11;6;6;6;5	11;6;6;6;5	40S ribosomal protein S19	RPS19	27.4869	23.1704	23.6949	24.2164	25.0979	26.2677	24.7841	31.6036	26.7057	27.9399	27.9316	29.2912	30.0346	29.7187	40S ribosomal protein S19;Isoform of P39019, 40S ribosomal protein S19 (Fragment);Isoform of P39019, 40S ribosomal protein S19 (Fragment);Isoform of P39019, 40S ribosomal protein S19 (Fragment)	5	11	11	11	4	6	4	7	6	6	4	6	4	7	6	6	4	6	4	7	6	6	60.7	60.7	60.7	16.06	145	145;71;100;102;71
Q14103-3;Q14103;H0Y8G5;H0YA96;D6RAF8;Q14103-4;Q14103-2;D6RF44;D6RD83;D6RBQ9	Q14103-3;Q14103;H0Y8G5;H0YA96;D6RAF8;Q14103-4;Q14103-2	11;11;10;9;9;9;9;5;4;4	11;11;10;9;9;9;9;5;4;4	9;9;8;7;7;7;7;3;4;2	Heterogeneous nuclear ribonucleoprotein D0	HNRNPD	22.8493	20.5934	21.4072	21.5161	22.1199	23.6	22.6165	29.4531	25.1868	25.8158	27.5843	26.0871	27.9188	26.7316	Isoform of Q14103, Isoform 3 of Heterogeneous nuclear ribonucleoprotein D0;Heterogeneous nuclear ribonucleoprotein D0;Isoform of Q14103, Heterogeneous nuclear ribonucleoprotein D0 (Fragment);Isoform of Q14103, Heterogeneous nuclear ribonucleoprotein D0 (Fr	10	11	11	9	2	4	6	4	5	7	2	4	6	4	5	7	2	4	5	3	5	5	40.5	40.5	37.3	32.834	306	306;355;260;210;221;287;336;111;92;155
Q9UH62;H3BM63;H3BV87	Q9UH62	4;1;1	4;1;1	4;1;1	Armadillo repeat-containing X-linked protein 3	ARMCX3	22.142				19.0795	21.6653	19.5133	26.5343				23.4718	26.0576	23.9055	Armadillo repeat-containing X-linked protein 3	3	4	4	4	0	0	0	2	2	3	0	0	0	2	2	3	0	0	0	2	2	3	16.6	16.6	16.6	42.5	379	379;63;94
P46777;A0A2R8Y6J3;Q5T7N0;A0A2R8Y4A2;R4GNJ2	P46777;A0A2R8Y6J3;Q5T7N0	8;7;4;3;1	8;7;4;3;1	8;7;4;3;1	60S ribosomal protein L5	RPL5	24.3842			21.6778	20.9937	23.5268	22.0588	28.977			25.1372	24.4531	28.2372	27.1804	60S ribosomal protein L5;Isoform of P46777, 60S ribosomal protein L5 (Fragment);Isoform of P46777, 60S ribosomal protein L5 (Fragment)	5	8	8	8	0	0	3	2	5	6	0	0	3	2	5	6	0	0	3	2	5	6	36.4	36.4	36.4	34.362	297	297;238;130;170;63
Q53H47;Q53H47-3;Q53H47-2;B9ZVV8;F8WEU1	Q53H47;Q53H47-3	16;11;6;5;1	16;11;6;5;1	16;11;6;5;1	Histone-lysine N-methyltransferase SETMAR;Histone-lysine N-methyltransferase;Transposon Hsmar1 transposase	SETMAR	23.6782					23.19	21.8778	29.7912					29.3109	27.9712	Histone-lysine N-methyltransferase SETMAR;Isoform of Q53H47, Isoform 3 of Histone-lysine N-methyltransferase SETMAR	5	16	16	16	0	0	0	0	15	11	0	0	0	0	15	11	0	0	0	0	15	11	31.6	31.6	31.6	78.033	684	684;545;365;212;171
B4DI26;Q9Y6N1-2;Q9Y6N1	B4DI26;Q9Y6N1-2;Q9Y6N1	2;2;2	2;2;2	2;2;2	Cytochrome c oxidase assembly protein COX11, mitochondrial	COX11	22.2115			19.4119	18.9169	21.1444	20.3602	26.4672			22.9969	22.5018	25.893	23.9452	Isoform of Q9Y6N1, Cytochrome c oxidase assembly protein COX11, mitochondrial;Isoform of Q9Y6N1, Isoform 2 of Cytochrome c oxidase assembly protein COX11, mitochondrial;Cytochrome c oxidase assembly protein COX11, mitochondrial	3	2	2	2	0	0	1	1	2	1	0	0	1	1	2	1	0	0	1	1	2	1	23.9	23.9	23.9	25.977	230	230;231;276
Q9H857-2;Q9H857;Q9H857-3;Q9H857-4;H7C519;H7C4G8	Q9H857-2;Q9H857;Q9H857-3;Q9H857-4	11;9;9;7;5;4	11;9;9;7;5;4	11;9;9;7;5;4	5-nucleotidase domain-containing protein 2	NT5DC2	22.0811	18.7212	16.3514	18.6151	20.0145	20.8149	21.0629	29.6886	23.6281	21.2583	25.2919	25.14	28.6419	28.3946	Isoform of Q9H857, Isoform 2 of 5-nucleotidase domain-containing protein 2;5-nucleotidase domain-containing protein 2;Isoform of Q9H857, Isoform 3 of 5-nucleotidase domain-containing protein 2;Isoform of Q9H857, Isoform 4 of 5-nucleotidase domain-conta	6	11	11	11	1	1	3	3	10	10	1	1	3	3	10	10	1	1	3	3	10	10	25.5	25.5	25.5	64.144	557	557;520;532;390;194;258
P55795	P55795	13	6	6	Heterogeneous nuclear ribonucleoprotein H2	HNRNPH2	23.7914	19.5658		18.3715	19.023	23.0282	22.508	28.9777	23.6532		22.4589	23.1104	28.2336	27.463	Heterogeneous nuclear ribonucleoprotein H2	1	13	6	6	4	2	3	5	10	12	1	0	1	2	3	5	1	0	1	2	3	5	34.3	21.2	21.2	49.263	449	449
C9JA28;Q9UNL2;Q9UNL2-2;C9J365	C9JA28;Q9UNL2;Q9UNL2-2;C9J365	2;2;2;1	2;2;2;1	2;2;2;1	Translocon-associated protein subunit gamma	SSR3	24.2708			24.2708		22.8804	22.4256	27.4212			26.751		25.2024	24.7475	Isoform of Q9UNL2, Signal sequence receptor subunit gamma;Translocon-associated protein subunit gamma;Isoform of Q9UNL2, Isoform 2 of Translocon-associated protein subunit gamma;Isoform of Q9UNL2, Signal sequence receptor subunit gamma	4	2	2	2	0	0	2	1	1	1	0	0	2	1	1	1	0	0	2	1	1	1	13.8	13.8	13.8	20.161	174	174;185;198;133
I3L072;Q9BSJ5-2;Q9BSJ5-3;Q9BSJ5;J3KT60;J3KTJ7	I3L072;Q9BSJ5-2;Q9BSJ5-3;Q9BSJ5	9;9;9;9;1;1	9;9;9;9;1;1	9;9;9;9;1;1	Uncharacterized protein C17orf80	C17orf80	17.6279	17.6279	20.4524	20.057	21.1952	19.8496	18.9981	28.3846	26.7928	25.3593	25.5027	26.4365	24.7564	24.5431	Isoform of Q9BSJ5, Uncharacterized protein C17orf80;Isoform of Q9BSJ5, Isoform 2 of Uncharacterized protein C17orf80;Isoform of Q9BSJ5, Isoform 3 of Uncharacterized protein C17orf80;Uncharacterized protein C17orf80	6	9	9	9	7	5	4	5	2	3	7	5	4	5	2	3	7	5	4	5	2	3	23.8	23.8	23.8	60.833	547	547;573;583;609;109;180
P51571;A6NLM8	P51571	8;3	8;3	8;3	Translocon-associated protein subunit delta	SSR4	26.8918	22.2296	21.9481	24.1353	19.9913	26.1191	24.7453	30.9637	25.037	25.4884	27.7608	26.5312	29.9937	29.2056	Translocon-associated protein subunit delta	2	8	8	8	2	2	4	3	8	7	2	2	4	3	8	7	2	2	4	3	8	7	39.3	39.3	39.3	18.998	173	173;148
O00767	O00767	3	3	3	Acyl-CoA desaturase	SCD	24.6151		20.7582	22.1134	22.1443	23.4588	21.6189	28.5268		24.4587	26.7345	25.8448	27.1592	25.3193	Stearoyl-CoA desaturase	1	3	3	3	0	2	2	1	1	1	0	2	2	1	1	1	0	2	2	1	1	1	12.5	12.5	12.5	41.522	359	359
Q15386;Q15386-2;Q15386-3	Q15386;Q15386-2;Q15386-3	10;8;6	10;8;6	10;8;6	Ubiquitin-protein ligase E3C	UBE3C	21.0902			19.3699	18.4011	18.8504	19.4895	27.7705			26.2436	25.4911	24.6832	26.1679	Ubiquitin-protein ligase E3C;Isoform of Q15386, Isoform 2 of Ubiquitin-protein ligase E3C;Isoform of Q15386, Isoform 3 of Ubiquitin-protein ligase E3C	3	10	10	10	0	0	8	5	2	6	0	0	8	5	2	6	0	0	8	5	2	6	14.1	14.1	14.1	123.92	1083	1083;649;404
C9JLU1;P52434;P52434-3;P52434-2;P52434-4;P52434-5	C9JLU1;P52434;P52434-3;P52434-2;P52434-4	5;5;3;3;3;1	5;5;3;3;3;1	5;5;3;3;3;1	DNA-directed RNA polymerases I, II, and III subunit RPABC3	POLR2H	25.1227			22.3519	20.4445	24.2175	23.2888	28.8845			25.8149	25.1172	27.9493	27.0709	Isoform of P52434, DNA-directed RNA polymerases I, II, and III subunit RPABC3 (Fragment);DNA-directed RNA polymerases I, II, and III subunit RPABC3;Isoform of P52434, Isoform 3 of DNA-directed RNA polymerases I, II, and III subunit RPABC3;Isoform of P52434	6	5	5	5	0	0	3	2	5	5	0	0	3	2	5	5	0	0	3	2	5	5	43.2	43.2	43.2	16.925	148	148;150;114;122;175;86
J3QL05;J3KP15;Q01130-2;Q01130;Q9BRL6-2;Q9BRL6	J3QL05;J3KP15;Q01130-2;Q01130	5;5;5;5;2;2	5;5;5;5;2;2	5;5;5;5;2;2	Serine/arginine-rich splicing factor 2	SRSF2	26.7851	19.9008	22.612	24.1686	24.781	25.2314	24.3359	30.1981	22.4858	25.1969	27.806	27.7607	28.8459	27.8558	Isoform of Q01130, Serine/arginine-rich splicing factor 2 (Fragment);Isoform of Q01130, Serine/arginine-rich splicing factor 2 (Fragment);Isoform of Q01130, Isoform 2 of Serine/arginine-rich splicing factor 2;Serine/arginine-rich splicing factor 2	6	5	5	5	1	1	3	4	4	4	1	1	3	4	4	4	1	1	3	4	4	4	36.9	36.9	36.9	15.156	130	130;133;209;221;275;282
P62266;D6RD47;D6RIX0;D6R9I7	P62266;D6RD47	8;6;1;1	8;6;1;1	8;6;1;1	40S ribosomal protein S23	RPS23	26.6327	24.1162	22.5945	25.4551	24.7406	23.108	23.8035	30.0508	26.7012	27.2786	28.3288	27.7727	26.2497	27.5316	40S ribosomal protein S23;Isoform of P62266, 40S ribosomal protein S23	4	8	8	8	3	7	5	4	3	4	3	7	5	4	3	4	3	7	5	4	3	4	45.5	45.5	45.5	15.807	143	143;134;85;123
Q9UG63;Q9UG63-2;C9JHK9;C9JZV3	Q9UG63;Q9UG63-2	12;12;4;4	12;12;4;4	12;12;4;4	ATP-binding cassette sub-family F member 2	ABCF2	23.1077			21.1472	19.7759	21.8821	20.8973	29.2967			26.5652	25.9405	27.5327	28.1681	ATP-binding cassette sub-family F member 2;Isoform of Q9UG63, Isoform 2 of ATP-binding cassette sub-family F member 2	4	12	12	12	1	0	4	3	7	8	1	0	4	3	7	8	1	0	4	3	7	8	22.6	22.6	22.6	71.289	623	623;634;240;287
H7C4H2;Q9Y5M8	H7C4H2;Q9Y5M8	4;4	4;4	4;4	Signal recognition particle receptor subunit beta	SRPRB	23.3601			21.3027	20.5051	22.0103	21.2349	27.6424			24.4726	24.3703	27.0847	24.4048	Isoform of Q9Y5M8, Signal recognition particle receptor subunit beta (Fragment);Signal recognition particle receptor subunit beta	2	4	4	4	0	0	1	3	2	1	0	0	1	3	2	1	0	0	1	3	2	1	41.9	41.9	41.9	17.502	160	160;271
Q96QV6	Q96QV6	5	1	0	Histone H2A type 1-A	HIST1H2AA	22.3646	21.6843	20.9531					24.9495	24.2693	23.5381					Histone H2A type 1-A	1	5	1	0	4	4	1	2	3	2	1	1	0	0	0	0	0	0	0	0	0	0	42.7	17.6	0	14.233	131	131
Q9UBW7;Q9UBW7-2;A0A087X151	Q9UBW7	11;3;2	11;3;2	11;3;2	Zinc finger MYM-type protein 2	ZMYM2	21.1911	20.1727	17.3386	18.8495	19.1308			28.2971	27.3989	26.1748	24.9564	25.4091			Zinc finger MYM-type protein 2	3	11	11	11	8	4	2	2	0	0	8	4	2	2	0	0	8	4	2	2	0	0	12.6	12.6	12.6	154.91	1377	1377;462;276
P22102;P22102-2;C9JBJ1;C9JTV6;F8WD69;C9JZG2;C9JKQ7;H7C366;A0A140TA71	P22102;P22102-2	13;7;4;4;4;2;2;2;1	13;7;4;4;4;2;2;2;1	13;7;4;4;4;2;2;2;1	Trifunctional purine biosynthetic protein adenosine-3;Phosphoribosylamine--glycine ligase;Phosphoribosylformylglycinamidine cyclo-ligase;Phosphoribosylglycinamide formyltransferase	GART	23.2351		17.4286	20.0083	19.1779	22.2978	21.4643	28.8577		23.0136	25.5932	25.0791	27.8828	27.1057	Trifunctional purine biosynthetic protein adenosine-3;Isoform of P22102, Isoform Short of Trifunctional purine biosynthetic protein adenosine-3	9	13	13	13	1	2	5	4	6	9	1	2	5	4	6	9	1	2	5	4	6	9	19.3	19.3	19.3	107.77	1010	1010;433;231;241;306;136;138;145;223
Q9UKI8-5;Q9UKI8;Q9UKI8-2;Q9UKI8-3;Q9UKI8-4;B3KRP1;F8W7X8	Q9UKI8-5;Q9UKI8;Q9UKI8-2;Q9UKI8-3;Q9UKI8-4;B3KRP1	4;4;4;3;3;2;1	3;3;3;2;2;2;1	3;3;3;2;2;2;1	Serine/threonine-protein kinase tousled-like 1	TLK1	20.4611	20.1421	18.1279		18.5978			26.7401	26.2318	24.1794		23.7677			Isoform of Q9UKI8, Isoform 5 of Serine/threonine-protein kinase tousled-like 1;Serine/threonine-protein kinase tousled-like 1;Isoform of Q9UKI8, Isoform 2 of Serine/threonine-protein kinase tousled-like 1;Isoform of Q9UKI8, Isoform 3 of Serine/threonine-pr	7	4	3	3	2	3	0	2	0	0	2	3	0	1	0	0	2	3	0	1	0	0	8.9	7.8	7.8	81.926	718	718;766;787;549;670;413;116
O43390;O43390-4;O43390-2;B4DT28;O43390-3;A0A6Q8PH31;A0A6Q8PEX7;A0A6Q8PHG0;A0A6Q8PH35;A0A7I2V2F0;A0A286YEZ8	O43390;O43390-4;O43390-2;B4DT28;O43390-3;A0A6Q8PH31;A0A6Q8PEX7;A0A6Q8PHG0;A0A6Q8PH35	11;10;10;9;9;8;7;6;6;1;1	9;8;8;8;8;7;5;4;6;0;1	9;8;8;8;8;7;5;4;6;0;1	Heterogeneous nuclear ribonucleoprotein R	HNRNPR	23.3224	18.7263	19.6087	21.3878	20.8651	21.9207	19.2703	29.6708	26.3534	25.7115	27.8698	27.4748	27.5464	26.3614	Heterogeneous nuclear ribonucleoprotein R;Isoform of O43390, Isoform 4 of Heterogeneous nuclear ribonucleoprotein R;Isoform of O43390, Isoform 2 of Heterogeneous nuclear ribonucleoprotein R;Isoform of O43390, Heterogeneous nuclear ribonucleoprotein R;Isofo	11	11	9	9	8	6	10	9	6	6	6	5	8	7	4	4	6	5	8	7	4	4	25	21.3	21.3	70.942	633	633;535;636;494;595;279;238;186;481;67;141
P10599;P10599-2	P10599;P10599-2	3;2	3;2	3;2	Thioredoxin	TXN	24.8759	23.8184	21.5467	21.3112	22.1929	21.8078	20.8298	27.6832	26.6258	24.3541	24.1185	25.0003	24.6152	23.6372	Thioredoxin;Isoform of P10599, Isoform 2 of Thioredoxin	2	3	3	3	2	1	2	2	1	1	2	1	2	2	1	1	2	1	2	2	1	1	57.1	57.1	57.1	11.737	105	105;85
Q96IX5	Q96IX5	4	4	4	Up-regulated during skeletal muscle growth protein 5	USMG5	27.138			24.6771	25.8804	23.2329	25.5533	30.9133			28.1872	28.3653	29.9768	28.2272	ATP synthase membrane subunit K, mitochondrial	1	4	4	4	0	0	3	3	2	3	0	0	3	3	2	3	0	0	3	3	2	3	44.8	44.8	44.8	6.4575	58	58
Q9UHX1-6;A0A0J9YYL3;Q9UHX1-2;Q9UHX1-5;Q9UHX1-4;A0A0J9YVP6;Q9UHX1;Q9UHX1-3;A0A0J9YXX5;A0A0J9YXJ8;A0A0J9YVR6;E9PQ56;A0A0J9YWM1;H0YEM1;H0YCP8;E9PMU7;E9PN18;E9PL19	Q9UHX1-6;A0A0J9YYL3;Q9UHX1-2;Q9UHX1-5;Q9UHX1-4;A0A0J9YVP6;Q9UHX1;Q9UHX1-3;A0A0J9YXX5;A0A0J9YXJ8;A0A0J9YVR6;E9PQ56;A0A0J9YWM1;H0YEM1	10;9;9;9;9;9;8;8;8;8;6;6;5;5;4;3;3;2	10;9;9;9;9;9;8;8;8;8;6;6;5;5;4;3;3;2	10;9;9;9;9;9;8;8;8;8;6;6;5;5;4;3;3;2	Poly(U)-binding-splicing factor PUF60	PUF60	20.9189	21.5771	20.4382		19.0919	20.7108	19.0997	28.4242	26.3574	27.3835		23.7923	25.8307	24.571	Isoform of Q9UHX1, Isoform 6 of Poly(U)-binding-splicing factor PUF60;Isoform of Q9UHX1, 60 kDa poly(U)-binding-splicing factor (Fragment);Isoform of Q9UHX1, Isoform 2 of Poly(U)-binding-splicing factor PUF60;Isoform of Q9UHX1, Isoform 5 of Poly(U)-binding	18	10	10	10	3	8	0	1	2	2	3	8	0	1	2	2	3	8	0	1	2	2	32.2	32.2	32.2	55.399	513	513;505;542;530;499;534;559;516;551;522;314;322;329;336;273;247;263;228
Q9BT22;Q9BT22-2;K7EID2;K7EPU3;K7EQK1	Q9BT22;Q9BT22-2;K7EID2	7;5;4;2;1	7;5;4;2;1	7;5;4;2;1	Chitobiosyldiphosphodolichol beta-mannosyltransferase	ALG1	22.4872			21.2036	19.2385	20.2575	20.6027	28.7609			26.5195	25.4074	27.7653	26.3587	Chitobiosyldiphosphodolichol beta-mannosyltransferase;Isoform of Q9BT22, Isoform 2 of Chitobiosyldiphosphodolichol beta-mannosyltransferase;Isoform of Q9BT22, Chitobiosyldiphosphodolichol beta-mannosyltransferase (Fragment)	5	7	7	7	0	0	7	4	4	4	0	0	7	4	4	4	0	0	7	4	4	4	17.9	17.9	17.9	52.518	464	464;353;167;184;84
P62937;A0A7I2V5J5;F8WE65;C9J5S7;P62937-2;E5RIZ5;A0A7P0S768	P62937;A0A7I2V5J5;F8WE65;C9J5S7;P62937-2	6;3;3;3;3;2;2	6;3;3;3;3;2;2	6;3;3;3;3;2;2	Peptidyl-prolyl cis-trans isomerase A;Peptidyl-prolyl cis-trans isomerase A, N-terminally processed;Peptidyl-prolyl cis-trans isomerase	PPIA	24.4623	20.9456	20.6058	22.4233	22.1794	22.1055	22.1372	28.7279	25.1547	24.4602	26.6871	26.4968	25.4274	27.0222	Peptidyl-prolyl cis-trans isomerase A;Isoform of P62937, Peptidyl-prolyl cis-trans isomerase A;Isoform of P62937, Peptidyl-prolyl cis-trans isomerase;Isoform of P62937, Peptidyl-prolyl cis-trans isomerase;Isoform of P62937, Isoform 2 of Peptidyl-prolyl cis	7	6	6	6	3	3	5	4	2	4	3	3	5	4	2	4	3	3	5	4	2	4	34.5	34.5	34.5	18.012	165	165;35;120;121;105;58;61
Q9BU23-3;Q9BU23-2;Q9BU23	Q9BU23-3;Q9BU23-2;Q9BU23	2;2;2	2;2;2	2;2;2	Lipase maturation factor 2	LMF2	19.4381					18.6853	18.1396	24.3462					23.9172	22.3875	Isoform of Q9BU23, Isoform 3 of Lipase maturation factor 2;Isoform of Q9BU23, Isoform 2 of Lipase maturation factor 2;Lipase maturation factor 2	3	2	2	2	0	0	0	0	2	1	0	0	0	0	2	1	0	0	0	0	2	1	4.5	4.5	4.5	67.155	594	594;682;707
P63173;J3KT73;J3QL01;J3KSP2	P63173;J3KT73;J3QL01	7;5;5;2	7;5;5;2	7;5;5;2	60S ribosomal protein L38	RPL38	28.2634	28.1088	26.8409	26.8046	25.6775	26.5698	25.624	33.8621	29.7452	28.5398	32.0224	31.7909	32.4328	28.7398	60S ribosomal protein L38;Isoform of P63173, 60S ribosomal protein L38;Isoform of P63173, 60S ribosomal protein L38	4	7	7	7	4	5	5	4	4	7	4	5	5	4	4	7	4	5	5	4	4	7	58.6	58.6	58.6	8.2178	70	70;64;67;21
Q15046;Q15046-2;H3BVA8;J3KRL2;H3BPV7;H3BRC9	Q15046;Q15046-2	14;13;4;3;3;1	14;13;4;3;3;1	14;13;4;3;3;1	Lysine--tRNA ligase	KARS	23.3557	19.2737	18.926	21.3145	20.7463	21.664	20.867	28.8338	24.6478	25.5202	26.7695	25.6532	27.2781	26.143	Lysine--tRNA ligase;Isoform of Q15046, Isoform Mitochondrial of Lysine--tRNA ligase	6	14	14	14	3	4	10	5	6	5	3	4	10	5	6	5	3	4	10	5	6	5	22.4	22.4	22.4	68.047	597	597;625;256;102;104;76
P04049;P04049-2;H7C155;A0A0B4J1W9;H7C4S5;A0A2R8Y492;H7C560;A0A2U3TZI2;A0A2R8Y8E0;P15056;A0A2R8Y679;A0A2R8YDP5	P04049;P04049-2;H7C155	10;10;8;2;2;2;2;2;2;2;1;1	10;10;8;2;2;2;2;2;2;2;1;1	8;8;6;2;1;1;1;1;1;1;1;1	RAF proto-oncogene serine/threonine-protein kinase	RAF1	23.0822			20.1413	17.6477	22.6884	20.8694	29.784			25.3508	26.4523	29.1254	27.6055	RAF proto-oncogene serine/threonine-protein kinase;Isoform of P04049, Isoform 2 of RAF proto-oncogene serine/threonine-protein kinase;Isoform of P04049, RAF proto-oncogene serine/threonine-protein kinase (Fragment)	12	10	10	8	0	0	2	3	7	6	0	0	2	3	7	6	0	0	1	3	6	4	21.9	21.9	18.4	73.051	648	648;668;527;69;231;411;767;806;807;766;274;584
O95373;E9PLB2;E9PLJ0	O95373	12;3;1	12;3;1	11;3;1	Importin-7	IPO7	22.4373	15.8257	17.2997	20.4019	18.4061	21.5079	20.0589	28.4265	21.218	22.692	26.3234	23.7985	27.4232	26.1216	Importin-7	3	12	12	11	1	1	3	3	8	7	1	1	3	3	8	7	1	1	3	3	8	6	14.3	14.3	13.3	119.52	1038	1038;130;64
P37108;H0YLA2	P37108;H0YLA2	4;3	4;3	4;3	Signal recognition particle 14 kDa protein	SRP14	26.5716	23.1121	22.6407	23.9651	23.8216	25.0003	24.2069	29.3789	25.9194	25.448	26.7724	26.629	27.8077	27.0142	Signal recognition particle 14 kDa protein;Isoform of P37108, Signal recognition particle 14 kDa protein	2	4	4	4	2	3	3	3	3	4	2	3	3	3	3	4	2	3	3	3	3	4	37.5	37.5	37.5	14.57	136	136;115
F5H423;P84077;P61204;C9J1Z8;P61204-2;P84085	F5H423;P84077;P61204;C9J1Z8;P61204-2;P84085	10;9;9;6;6;6	10;9;9;6;6;6	5;4;4;1;4;1	ADP-ribosylation factor 1;ADP-ribosylation factor 3;ADP-ribosylation factor 5	ARF1;ARF3;ARF5	30.9933	19.3979	21.1184	22.5022	30.9616	24.9614	22.8948	34.6103	22.9828	24.7033	27.3037	34.5493	29.0726	28.2534	readthrough, Uncharacterized protein;ADP-ribosylation factor 1;ADP-ribosylation factor 3;Isoform of P84085, ADP-ribosylation factor 5 (Fragment);Isoform of P61204, Isoform 2 of ADP-ribosylation factor 3;ADP-ribosylation factor 5	6	10	10	5	1	3	7	4	5	6	1	3	7	4	5	6	0	1	4	1	3	2	47.1	47.1	19.5	23.346	210	210;181;181;150;144;180
Q96DA6;G5E9V2;F2Z3A7;Q96DA6-2	Q96DA6;G5E9V2;F2Z3A7;Q96DA6-2	2;1;1;1	2;1;1;1	2;1;1;1	Mitochondrial import inner membrane translocase subunit TIM14	DNAJC19	25.2041	21.0358	20.1891	23.4404	22.7772	23.2626	22.6701	28.6462	24.2058	23.359	26.8311	25.9472	27.1199	25.84	Mitochondrial import inner membrane translocase subunit TIM14;Isoform of Q96DA6, DnaJ (Hsp40) homolog, subfamily C, member 19, isoform CRA_b;Isoform of Q96DA6, Mitochondrial import inner membrane translocase subunit TIM14;Isoform of Q96DA6, Isoform 2 of Mi	4	2	2	2	1	1	2	1	2	1	1	1	2	1	2	1	1	1	2	1	2	1	31.9	31.9	31.9	12.498	116	116;47;59;91
F6QDS0;Q9UMR2-2;Q9UMR2;H3BN59;I3L0H8;H3BQK0;Q9UMR2-4;Q9NUU7;H3BMQ5;I3L352;Q9UMR2-3;Q9NUU7-2;H3BTB3;H3BTX1	F6QDS0;Q9UMR2-2;Q9UMR2;H3BN59;I3L0H8;H3BQK0;Q9UMR2-4;Q9NUU7;H3BMQ5;I3L352;Q9UMR2-3;Q9NUU7-2	7;7;7;6;6;6;6;6;4;4;4;4;2;1	7;7;7;6;6;6;6;6;4;4;4;4;2;1	7;7;7;6;6;6;6;6;4;4;4;4;2;1	ATP-dependent RNA helicase DDX19B;ATP-dependent RNA helicase DDX19A	DDX19A;DDX19B	22.3822					22.2622	18.7338	28.2362					27.3534	27.1086	Isoform of Q9UMR2, RNA helicase;Isoform of Q9UMR2, Isoform 2 of ATP-dependent RNA helicase DDX19B;ATP-dependent RNA helicase DDX19B;Isoform of Q9UMR2, RNA helicase (Fragment);Isoform of Q9NUU7, ATP-dependent RNA helicase DDX19A;Isoform of Q9UMR2, RNA helic	14	7	7	7	0	0	0	0	3	5	0	0	0	0	3	5	0	0	0	0	3	5	23.4	23.4	23.4	54.017	479	479;448;479;261;447;484;453;478;233;396;370;388;129;41
Q86WA8;H3BPF7;H3BUW8;Q86WA8-2	Q86WA8;H3BPF7;H3BUW8;Q86WA8-2	2;1;1;1	2;1;1;1	2;1;1;1	Lon protease homolog 2, peroxisomal	LONP2	18.6153			18.3624	15.9785			23.9729			23.72	21.336			Lon protease homolog 2, peroxisomal;Isoform of Q86WA8, Lon protease homolog 2, peroxisomal (Fragment);Isoform of Q86WA8, Lon protease homolog 2, peroxisomal;Isoform of Q86WA8, Isoform 2 of Lon protease homolog 2, peroxisomal	4	2	2	2	0	0	2	1	0	0	0	0	2	1	0	0	0	0	2	1	0	0	3.8	3.8	3.8	94.615	852	852;236;300;808
A0A7I2YQL2;A0A7I2V3T6;P20290-2;P20290;H0Y9Y1;A0A7I2V5Y3;D6RDG3	A0A7I2YQL2;A0A7I2V3T6;P20290-2;P20290;H0Y9Y1;A0A7I2V5Y3;D6RDG3	2;2;2;2;1;1;1	2;2;2;2;1;1;1	2;2;2;2;1;1;1	Transcription factor BTF3	BTF3	20.5778						20.5778	23.1628						23.1628	Isoform of P20290, Transcription factor BTF3;Isoform of P20290, Transcription factor BTF3;Isoform of P20290, Isoform 2 of Transcription factor BTF3;Transcription factor BTF3;Isoform of P20290, Transcription factor BTF3 (Fragment);Isoform of P20290, Transcr	7	2	2	2	0	0	0	0	1	1	0	0	0	0	1	1	0	0	0	0	1	1	35.6	35.6	35.6	14.471	132	132;156;162;206;86;99;109
Q9Y5Y2;H3BNF0;H3BRK5;H3BMW1;H3BNS4;B7Z6P0;H3BQR2	Q9Y5Y2;H3BNF0;H3BRK5;H3BMW1;H3BNS4	7;6;4;4;4;1;1	7;6;4;4;4;1;1	7;6;4;4;4;1;1	Cytosolic Fe-S cluster assembly factor NUBP2	NUBP2	25.0594			19.7794	19.6544	24.6563	22.6966	30.1657			26.073	25.4481	29.5741	28.1051	Cytosolic Fe-S cluster assembly factor NUBP2;Isoform of Q9Y5Y2, Cytosolic Fe-S cluster assembly factor NUBP2;Isoform of Q9Y5Y2, Cytosolic Fe-S cluster assembly factor NUBP2;Isoform of Q9Y5Y2, Cytosolic Fe-S cluster assembly factor NUBP2 (Fragment);Isoform	7	7	7	7	0	0	3	2	7	4	0	0	3	2	7	4	0	0	3	2	7	4	30.3	30.3	30.3	28.825	271	271;251;46;139;271;130;211
P28331-4;P28331;P28331-2;B4DJ81;P28331-3;P28331-5;F8WDL5;C9JPQ5	P28331-4;P28331;P28331-2;B4DJ81;P28331-3;P28331-5	12;12;12;11;11;11;1;1	12;12;12;11;11;11;1;1	12;12;12;11;11;11;1;1	NADH-ubiquinone oxidoreductase 75 kDa subunit, mitochondrial	NDUFS1	20.6791		16.7284	19.4965	17.3526	18.948	20.5275	27.1321		22.0138	24.7819	24.4371	24.9472	25.8129	Isoform of P28331, Isoform 4 of NADH-ubiquinone oxidoreductase 75 kDa subunit, mitochondrial;NADH-ubiquinone oxidoreductase 75 kDa subunit, mitochondrial;Isoform of P28331, Isoform 2 of NADH-ubiquinone oxidoreductase 75 kDa subunit, mitochondrial;Isoform o	8	12	12	12	0	1	2	2	5	5	0	1	2	2	5	5	0	1	2	2	5	5	24.6	24.6	24.6	73.527	670	670;727;741;611;616;691;91;130
Q9NU22;Q5T795;M0QXR3	Q9NU22;Q5T795	19;12;1	19;12;1	19;12;1	Midasin	MDN1	18.3169			14.823	14.8508	16.8084	17.2255	27.8127			24.311	23.5505	26.4432	26.7314	Midasin;Isoform of Q9NU22, Midasin (Fragment)	3	19	19	19	0	0	4	4	8	10	0	0	4	4	8	10	0	0	4	4	8	10	4.8	4.8	4.8	632.81	5596	5596;1181;62
Q04837;A0A0G2JLD8;E7EUY5;C9K0U8	Q04837;A0A0G2JLD8;E7EUY5;C9K0U8	5;4;4;3	5;4;4;3	5;4;4;3	Single-stranded DNA-binding protein, mitochondrial	SSBP1	24.3633	20.1397	19.7552	21.1478	21.8236	22.0673	23.1194	28.2184	23.1397	25.0861	25.9425	25.8867	25.0673	26.6562	Single-stranded DNA-binding protein, mitochondrial;Isoform of Q04837, Single-stranded DNA-binding protein, mitochondrial (Fragment);Isoform of Q04837, Single-stranded DNA-binding protein, mitochondrial (Fragment);Isoform of Q04837, Single-stranded DNA-bind	4	5	5	5	1	4	4	4	2	3	1	4	4	4	2	3	1	4	4	4	2	3	45.9	45.9	45.9	17.259	148	148;134;135;121
P11387;A0A7P0T852;A0A7P0T9R7;E5RIC7;Q969P6-2;Q969P6	P11387;A0A7P0T852	11;7;1;1;1;1	11;7;1;1;1;1	11;7;1;1;1;1	DNA topoisomerase 1	TOP1	22.2889	19.9812	18.298	19.9107	19.3388	20.3137	19.6363	29.527	26.1868	27.6274	26.8061	26.5526	26.6113	27.3544	DNA topoisomerase 1;Isoform of P11387, DNA topoisomerase 1	6	11	11	11	5	9	9	5	5	8	5	9	9	5	5	8	5	9	9	5	5	8	18.3	18.3	18.3	90.725	765	765;296;204;376;503;601
Q14657	Q14657	3	3	3	EKC/KEOPS complex subunit LAGE3	LAGE3	22.6817			21.2379	21.2141	20.797	17.24	26.856			25.7313	25.684	23.3819	19.825	EKC/KEOPS complex subunit LAGE3	1	3	3	3	0	0	3	3	1	1	0	0	3	3	1	1	0	0	3	3	1	1	43.4	43.4	43.4	14.804	143	143
Q5T124-4;Q5T124;Q5T124-8;Q5T124-2;Q5T124-3;X6R8K8;X6R8M6;Q5T124-6;Q5T124-7;Q5T124-5;X6RIY5;X6RDK7;Q5T118;X6RDY0;Q5T130	Q5T124-4;Q5T124;Q5T124-8;Q5T124-2;Q5T124-3;X6R8K8;X6R8M6;Q5T124-6;Q5T124-7	18;18;17;17;15;10;10;10;9;7;6;4;3;3;3	18;18;17;17;15;10;10;10;9;7;6;4;3;3;3	18;18;17;17;15;10;10;10;9;7;6;4;3;3;3	UBX domain-containing protein 11	UBXN11	22.9734	21.409	20.4407	19.3251	21.6848		19.0868	30.2835	29.4952	27.2985	26.4295	28.0679		23.6717	Isoform of Q5T124, Isoform 4 of UBX domain-containing protein 11;UBX domain-containing protein 11;Isoform of Q5T124, Isoform 8 of UBX domain-containing protein 11;Isoform of Q5T124, Isoform 2 of UBX domain-containing protein 11;Isoform of Q5T124, Isoform 3	15	18	18	18	12	9	4	7	0	1	12	9	4	7	0	1	12	9	4	7	0	1	41.5	41.5	41.5	53.191	482	482;520;445;487;400;247;277;324;291;208;207;148;115;134;185
P0DN79;P35520;P35520-2;C9JMA6;H7C2H4	P0DN79;P35520;P35520-2	5;5;5;1;1	5;5;5;1;1	5;5;5;1;1	Cystathionine beta-synthase	CBS	18.1799			20.3901	19.9644	20.6802	18.1799	27.6655			25.0904	24.6648	25.3806	26.6713	Cystathionine beta-synthase-like protein;Cystathionine beta-synthase;Isoform of P35520, Isoform 2 of Cystathionine beta-synthase	5	5	5	5	0	1	3	3	2	3	0	1	3	3	2	3	0	1	3	3	2	3	17.1	17.1	17.1	60.586	551	551;551;565;177;224
Q13148;A0A087WX29;A0A087WYY0;A0A087X260;G3V162;B1AKP7;A0A0A0N0M3;K7EN94;K7EJM5;A0A087WXQ5;A0A087WV68;Q13148-4;A0A087WXV3;A0A087WX67;A0A087WW61;A0A087WZC9;A0A087WYE7;K7EL26;A0A087WZM1;A0A087WTZ4	Q13148;A0A087WX29;A0A087WYY0;A0A087X260;G3V162;B1AKP7;A0A0A0N0M3;K7EN94;K7EJM5;A0A087WXQ5;A0A087WV68;Q13148-4	8;7;7;7;7;7;6;5;5;4;4;4;3;3;3;2;2;1;1;1	8;7;7;7;7;7;6;5;5;4;4;4;3;3;3;2;2;1;1;1	8;7;7;7;7;7;6;5;5;4;4;4;3;3;3;2;2;1;1;1	TAR DNA-binding protein 43	TARDBP;TDP43	23.8115		19.3006	21.911	19.1432	22.3096	22.0545	27.6992		23.001	25.6115	22.8436	26.3483	25.9607	TAR DNA-binding protein 43;Isoform of Q13148, TAR DNA-binding protein 43 (Fragment);Isoform of Q13148, TAR DNA-binding protein 43;Isoform of Q13148, TAR DNA-binding protein 43;Isoform of Q13148, TAR DNA-binding protein 43;Isoform of Q13148, TAR DNA-binding	20	8	8	8	0	3	3	2	5	6	0	3	3	2	5	6	0	3	3	2	5	6	21.5	21.5	21.5	44.739	414	414;243;304;301;298;295;269;275;201;200;212;298;175;149;138;127;89;65;78;61
Q92562;A0A6Q8PHH5;A0A6Q8PF62;A0A6Q8PF70;A0A6Q8PHC7;A0A6Q8PHP5;A0A6Q8PG59;A0A6Q8PGP4;A0A6Q8PGY7;A0A6Q8PGW5;A0A6Q8PHA1;A0A6Q8PF27;A0A6Q8PGW0;A0A6Q8PFJ3;A0A6Q8PGB4;A0A6Q8PHK3;A0A6Q8PGY4;A0A6Q8PGC1;H0Y6G7;A0A6Q8PF86;A0A6Q8PF90;A0A6Q8PH92;A0A6Q8PHM5;A0A6Q8PHB4;Q5TCS5;Q5TCS4;A0A6Q8PGM1;A0A6Q8PGL0;A0A6Q8PG61;A0A6Q8PG49;A0A6Q8PFK7	Q92562;A0A6Q8PHH5;A0A6Q8PF62;A0A6Q8PF70;A0A6Q8PHC7;A0A6Q8PHP5;A0A6Q8PG59;A0A6Q8PGP4;A0A6Q8PGY7;A0A6Q8PGW5;A0A6Q8PHA1;A0A6Q8PF27;A0A6Q8PGW0;A0A6Q8PFJ3;A0A6Q8PGB4;A0A6Q8PHK3;A0A6Q8PGY4;A0A6Q8PGC1;H0Y6G7	10;10;10;10;10;10;10;10;9;8;8;8;7;6;6;6;6;6;5;3;2;2;2;2;2;2;2;2;2;2;1	10;10;10;10;10;10;10;10;9;8;8;8;7;6;6;6;6;6;5;3;2;2;2;2;2;2;2;2;2;2;1	10;10;10;10;10;10;10;10;9;8;8;8;7;6;6;6;6;6;5;3;2;2;2;2;2;2;2;2;2;2;1	Polyphosphoinositide phosphatase	FIG4	22.4304	20.1023	18.4786	20.6205	20.5973	20.341	17.3512	28.6413	26.8963	24.2065	26.5859	26.4927	26.0689	23.0791	Polyphosphoinositide phosphatase;Isoform of Q92562, Polyphosphoinositide phosphatase;Isoform of Q92562, Polyphosphoinositide phosphatase;Isoform of Q92562, Polyphosphoinositide phosphatase;Isoform of Q92562, Polyphosphoinositide phosphatase;Isoform of Q925	31	10	10	10	7	3	3	5	2	2	7	3	3	5	2	2	7	3	3	5	2	2	15.9	15.9	15.9	103.63	907	907;913;905;864;864;849;838;776;878;830;816;792;801;663;743;604;561;490;409;382;60;394;370;361;329;216;214;136;115;66;40
P04792;A0A6Q8PFK8;A0A6Q8PGK1;A0A6Q8PHJ6;A0A6Q8PFE7;A0A6Q8PF43;A0A6Q8PHA6;A0A6Q8PH65;A0A6Q8PGY2;C9J3N8	P04792;A0A6Q8PFK8;A0A6Q8PGK1;A0A6Q8PHJ6	9;8;8;6;4;4;4;4;4;2	9;8;8;6;4;4;4;4;4;2	9;8;8;6;4;4;4;4;4;2	Heat shock protein beta-1	HSPB1	25.1788	21.6543	16.09	21.9883	21.1026	24.2618	23.4493	29.537	25.4617	19.8974	26.7712	24.9099	28.3686	27.8336	Heat shock protein beta-1;Isoform of P04792, Heat shock protein beta-1;Isoform of P04792, Heat shock 27 kDa protein;Isoform of P04792, Heat shock protein beta-1	10	9	9	9	2	1	5	2	4	4	2	1	5	2	4	4	2	1	5	2	4	4	63.4	63.4	63.4	22.782	205	205;198;215;143;122;141;157;162;174;37
CON__Q9UE12;CON__Q15323;Q15323;CON__Q6NTB9;CON__O76009;O76009	CON__Q9UE12;CON__Q15323;Q15323;CON__Q6NTB9;CON__O76009;O76009	14;14;14;10;10;10	13;13;13;10;10;10	1;1;1;0;0;0	Keratin, type I cuticular Ha1;Keratin, type I cuticular Ha3-I	KRT31;KRT33A	22.0081		21.3762	20.1267			18.4219	28.6068		26.9982	27.5688			26.173	;;Keratin, type I cuticular Ha1;;;Keratin, type I cuticular Ha3-I	6	14	13	1	1	9	6	0	1	6	0	8	5	0	0	5	0	0	1	0	0	0	33.4	31.7	2.6	47.237	416	416;416;416;404;404;404
P07910;G3V2Q1;G3V4C1;B2R5W2;P07910-2;B4DY08;G3V4W0;G3V576;G3V251;G3V575;B4DSU6;G3V555;G3V3K6;G3V5X6;P07910-4;P07910-3;G3V4M8;G3V2H6;O60812;B7ZW38;B2RXH8;A0A0G2JNQ3;A0A0G2JPF8;P0DMR1;G3V5V7;G3V2D6	P07910;G3V2Q1;G3V4C1;B2R5W2;P07910-2;B4DY08;G3V4W0;G3V576;G3V251;G3V575;B4DSU6;G3V555;G3V3K6;G3V5X6;P07910-4;P07910-3;G3V4M8	7;7;7;7;7;7;7;7;6;6;6;6;6;6;6;4;4;3;2;2;2;2;2;2;1;1	7;7;7;7;7;7;7;7;6;6;6;6;6;6;6;4;4;3;2;2;2;2;2;2;1;1	7;7;7;7;7;7;7;7;6;6;6;6;6;6;6;4;4;3;2;2;2;2;2;2;1;1	Heterogeneous nuclear ribonucleoproteins C1/C2	HNRNPC	25.3273	22.6517	22.5793	23.3209	22.9536	22.3796	22.3059	29.8174	26.9094	26.9158	27.9809	27.8836	26.467	26.3934	Heterogeneous nuclear ribonucleoproteins C1/C2;Isoform of P07910, Heterogeneous nuclear ribonucleoproteins C1/C2;Isoform of P07910, Heterogeneous nuclear ribonucleoproteins C1/C2;Isoform of P07910, Heterogeneous nuclear ribonucleoproteins C1/C2;Isoform of	26	7	7	7	4	6	6	6	2	3	4	6	6	6	2	3	4	6	6	6	2	3	21.2	21.2	21.2	33.67	306	306;305;292;290;293;288;262;231;126;187;147;175;121;117;250;226;66;54;293;293;293;293;293;293;180;214
Q5JW30;O95793-2;O95793;O95793-3;Q5JW28	Q5JW30;O95793-2;O95793;O95793-3	4;4;4;3;1	4;4;4;3;1	4;4;4;3;1	Double-stranded RNA-binding protein Staufen homolog 1	STAU1	20.1602		17.9005	18.3594	18.3051	18.8723	18.9643	27.1905		23.0989	24.2271	24.7155	25.5718	25.4897	Isoform of O95793, Double-stranded RNA-binding protein Staufen homolog 1;Isoform of O95793, Isoform Short of Double-stranded RNA-binding protein Staufen homolog 1;Double-stranded RNA-binding protein Staufen homolog 1;Isoform of O95793, Isoform 3 of Double-	5	4	4	4	1	2	2	3	3	3	1	2	2	3	3	3	1	2	2	3	3	3	14.2	14.2	14.2	54.708	494	494;496;577;502;199
Q7L8L6	Q7L8L6	9	9	9	FAST kinase domain-containing protein 5	FASTKD5	21.411	19.7323		18.8569		18.3864	20.0691	27.941	25.0899		24.5347		26.3555	26.7365	FAST kinase domain-containing protein 5, mitochondrial	1	9	9	9	1	0	5	1	3	5	1	0	5	1	3	5	1	0	5	1	3	5	13.6	13.6	13.6	86.573	764	764
Q9Y512	Q9Y512	14	14	14	Sorting and assembly machinery component 50 homolog	SAMM50	24.4823			23.0577	22.8129	21.6125	21.9786	30.3469			28.6335	28.5187	28.5049	27.4527	Sorting and assembly machinery component 50 homolog	1	14	14	14	0	0	10	9	4	7	0	0	10	9	4	7	0	0	10	9	4	7	33.3	33.3	33.3	51.976	469	469
P45954;P45954-2	P45954;P45954-2	3;2	3;2	3;2	Short/branched chain specific acyl-CoA dehydrogenase, mitochondrial	ACADSB	21.6241				18.1226	21.2166	21.6241	27.5402				22.5149	25.6089	27.0402	Short/branched chain specific acyl-CoA dehydrogenase, mitochondrial;Isoform of P45954, Isoform 2 of Short/branched chain specific acyl-CoA dehydrogenase, mitochondrial	2	3	3	3	0	0	0	1	1	3	0	0	0	1	1	3	0	0	0	1	1	3	15	15	15	47.485	432	432;330
J3QLN8;Q96GD4-4;Q96GD4-2;Q96GD4;Q96GD4-5;J3KRJ2;J3KRF8;J3QR41;J3KTD6;Q96GD4-3;J3KT86	J3QLN8;Q96GD4-4;Q96GD4-2;Q96GD4;Q96GD4-5;J3KRJ2;J3KRF8;J3QR41;J3KTD6;Q96GD4-3;J3KT86	4;4;4;4;4;3;3;3;3;3;2	4;4;4;4;4;3;3;3;3;3;2	4;4;4;4;4;3;3;3;3;3;2	Aurora kinase B	AURKB	21.8959				18.6407	20.7136	20.7587	27.4386				22.5476	26.6603	26.0551	Isoform of Q96GD4, Aurora kinase (Fragment);Isoform of Q96GD4, Isoform 4 of Aurora kinase B;Isoform of Q96GD4, Isoform 2 of Aurora kinase B;Aurora kinase B;Isoform of Q96GD4, Isoform 5 of Aurora kinase B;Isoform of Q96GD4, Aurora kinase (Fragment);Isoform	11	4	4	4	0	0	1	2	2	4	0	0	1	2	2	4	0	0	1	2	2	4	23.9	23.9	23.9	26.698	230	230;303;312;344;345;69;123;172;228;142;242
Q6NZY4;Q6NZY4-2;F5H6J5;F5GX80;F5GYI9	Q6NZY4;Q6NZY4-2;F5H6J5;F5GX80	8;7;4;4;2	8;7;4;4;2	8;7;4;4;2	Zinc finger CCHC domain-containing protein 8	ZCCHC8	23.0092	23.0092						28.4932	28.4932						Zinc finger CCHC domain-containing protein 8;Isoform of Q6NZY4, Isoform 2 of Zinc finger CCHC domain-containing protein 8;Isoform of Q6NZY4, Zinc finger CCHC domain-containing protein 8 (Fragment);Isoform of Q6NZY4, Zinc finger CCHC domain-containing prote	5	8	8	8	8	0	0	0	1	0	8	0	0	0	1	0	8	0	0	0	1	0	14.7	14.7	14.7	78.576	707	707;469;185;211;38
Q4G0F5	Q4G0F5	2	2	2	Vacuolar protein sorting-associated protein 26B	VPS26B	21.08			17.9682	17.8639	19.9572	19.4251	25.5671			22.2901	22.1859	24.6171	23.747	Vacuolar protein sorting-associated protein 26B	1	2	2	2	0	0	1	1	2	1	0	0	1	1	2	1	0	0	1	1	2	1	7.1	7.1	7.1	39.154	336	336
P84103;P84103-2;A0A087X2D0	P84103;P84103-2;A0A087X2D0	7;7;5	7;7;5	6;6;4	Serine/arginine-rich splicing factor 3	SRSF3	26.9308	24.3518	22.9968	24.5961	24.8776	24.723	23.7661	30.2749	27.1591	26.7376	27.974	28.2764	28.0672	27.3177	Serine/arginine-rich splicing factor 3;Isoform of P84103, Isoform 2 of Serine/arginine-rich splicing factor 3;Isoform of P84103, Serine/arginine-rich-splicing factor 3	3	7	7	6	4	4	5	7	5	5	4	4	5	7	5	5	3	4	4	6	4	4	43.3	43.3	43.3	19.329	164	164;124;95
Q15717;Q15717-2;M0QZR9;M0R055;A0A0A0MRX1;A0A494C147;B1APY9;A0A494C0F8;A0A494C0M6;A0A494C1D9;A0A0R4J2E6;B1AM48;A0A494C173;A0A494C0Q5;A0A494C015;A0A494C011;Q12926-2;P26378-2;P26378-4;P26378-5;P26378-1;P26378-3;P26378;Q12926	Q15717;Q15717-2;M0QZR9	13;12;8;4;1;1;1;1;1;1;1;1;1;1;1;1;1;1;1;1;1;1;1;1	13;12;8;4;1;1;1;1;1;1;1;1;1;1;1;1;1;1;1;1;1;1;1;1	13;12;8;4;1;1;1;1;1;1;1;1;1;1;1;1;1;1;1;1;1;1;1;1	ELAV-like protein 1	ELAVL1	24.275	21.3011	20.3341	20.2861	23.1232	22.1266	20.4183	29.2463	26.2156	26.2506	26.8365	27.6958	26.5396	25.3994	ELAV-like protein 1;Isoform of Q15717, Isoform 2 of ELAV-like protein 1;Isoform of Q15717, ELAV-like protein 1	24	13	13	13	5	7	8	7	3	3	5	7	8	7	3	3	5	7	8	7	3	3	51.8	51.8	51.8	36.091	326	326;353;153;133;389;379;371;359;128;353;402;189;162;111;345;130;346;366;366;369;380;383;385;359
P46778;M0R181;G3V1B3	P46778;M0R181	14;7;6	14;7;6	14;7;6	60S ribosomal protein L21	RPL21	28.3394	24.3818	24.0618	25.7133	25.3317	27.2285	25.4477	32.0602	28.4407	28.5765	28.6154	29.1353	30.7585	29.7392	60S ribosomal protein L21;Isoform of P46778, 60S ribosomal protein L21 (Fragment)	3	14	14	14	7	8	6	7	9	8	7	8	6	7	9	8	7	8	6	7	9	8	56.9	56.9	56.9	18.565	160	160;122;87
A0A494C0V9;B8ZZ87;Q6P582;Q6NZ67;H7BZ50;H7C173;H7C202	A0A494C0V9;B8ZZ87;Q6P582;Q6NZ67;H7BZ50;H7C173;H7C202	2;2;2;2;1;1;1	2;2;2;2;1;1;1	2;2;2;2;1;1;1	Mitotic-spindle organizing protein 2A;Mitotic-spindle organizing protein 2B	MZT2B;MZT2A	21.3971					21.3971		23.719					23.719		Isoform of Q6NZ67, Mitotic-spindle organizing protein 2B;Isoform of Q6NZ67, Mitotic-spindle organizing protein 2B;Mitotic-spindle organizing protein 2A;Mitotic-spindle organizing protein 2B;Isoform of Q6NZ67, Mitotic-spindle organizing protein 2B (Fragment	7	2	2	2	0	0	0	0	2	0	0	0	0	0	2	0	0	0	0	0	2	0	27.6	27.6	27.6	15.95	156	156;218;158;158;121;122;140
P02787;H7C5E8;C9JVG0;CON__Q2HJF0	P02787;H7C5E8	4;2;1;1	4;2;1;1	3;1;1;0	Serotransferrin	TF	23.8462	22.6137	19.4242	20.1567	21.4163	21.4354	20.1402	29.9743	28.4027	25.9939	26.4167	27.3674	27.5945	27.3217	Serotransferrin;Isoform of P02787, Serotransferrin (Fragment)	4	4	4	3	4	3	2	3	2	3	4	3	2	3	2	3	3	2	2	3	2	3	7.3	7.3	5.6	77.063	698	698;143;134;622
P10155;P10155-3;P10155-5;P10155-4;P10155-2;H0Y9N5;D6RDN1;D6RE09;G5E9R9	P10155;P10155-3;P10155-5;P10155-4	9;8;8;8;4;3;1;1;1	9;8;8;8;4;3;1;1;1	9;8;8;8;4;3;1;1;1	60 kDa SS-A/Ro ribonucleoprotein	TROVE2	22.7526			21.2685	19.1652	21.726	20.0313	27.8833			26.241	24.0232	26.7278	25.2561	60 kDa SS-A/Ro ribonucleoprotein;Isoform of P10155, Isoform 3 of 60 kDa SS-A/Ro ribonucleoprotein;Isoform of P10155, Isoform 5 of 60 kDa SS-A/Ro ribonucleoprotein;Isoform of P10155, Isoform 4 of 60 kDa SS-A/Ro ribonucleoprotein	9	9	9	9	0	0	5	1	4	4	0	0	5	1	4	4	0	0	5	1	4	4	21.9	21.9	21.9	60.67	538	538;518;525;534;205;193;41;66;263
O00231;O00231-2;J3QRY4;J3KSW3;J3QS13	O00231;O00231-2;J3QRY4	15;15;8;2;1	15;15;8;2;1	15;15;8;2;1	26S proteasome non-ATPase regulatory subunit 11	PSMD11	22.783			21.3379	21.3286	19.6903	20.0518	29.8553			27.8942	27.4421	28.5119	27.2231	26S proteasome non-ATPase regulatory subunit 11;Isoform of O00231, Isoform 2 of 26S proteasome non-ATPase regulatory subunit 11;Isoform of O00231, 26S proteasome non-ATPase regulatory subunit 11 (Fragment)	5	15	15	15	0	1	9	9	6	7	0	1	9	9	6	7	0	1	9	9	6	7	36.7	36.7	36.7	47.463	422	422;423;187;45;90
A0A7I2V430;A0A7I2V2M5;A0A7I2V4F0;Q92499-2;Q92499;A0A087X2G1;A0A087WZ71;A0A7I2YQ77;Q92499-3;A0A7I2V4J3;A0A7I2V5X8;A0A7I2V421;A0A7I2YQD0;A0A7I2V4Q0	A0A7I2V430;A0A7I2V2M5;A0A7I2V4F0;Q92499-2;Q92499;A0A087X2G1;A0A087WZ71;A0A7I2YQ77;Q92499-3;A0A7I2V4J3	7;7;7;7;7;6;6;6;6;4;2;2;1;1	7;7;7;7;7;6;6;6;6;4;2;2;1;1	7;7;7;7;7;6;6;6;6;4;2;2;1;1	ATP-dependent RNA helicase DDX1	DDX1	19.8462	18.5586	18.8328	21.8571	19.4828	20.8037	17.6793	28.759	23.8805	24.7055	27.179	26.8697	26.1257	25.9247	Isoform of Q92499, ATP-dependent RNA helicase DDX1;Isoform of Q92499, ATP-dependent RNA helicase DDX1;Isoform of Q92499, ATP-dependent RNA helicase DDX1;Isoform of Q92499, Isoform 2 of ATP-dependent RNA helicase DDX1;ATP-dependent RNA helicase DDX1;Isoform	14	7	7	7	1	2	5	3	1	3	1	2	5	3	1	3	1	2	5	3	1	3	21.1	21.1	21.1	77.86	697	697;729;734;622;740;636;648;677;612;474;319;358;154;160
A0A7P0T8J7;A2A2Q9;A0A7P0TA70;Q9Y312	A0A7P0T8J7;A2A2Q9;A0A7P0TA70;Q9Y312	6;6;6;6	6;6;6;6	6;6;6;6	Protein AAR2 homolog	AAR2	24.6068			20.1906	20.5985	24.0971	22.2006	29.1479			25.7631	24.5054	28.5549	26.8347	Isoform of Q9Y312, Protein AAR2 homolog;Isoform of Q9Y312, AAR2 splicing factor homolog;Isoform of Q9Y312, Protein AAR2 homolog;Protein AAR2 homolog	4	6	6	6	0	0	2	2	6	5	0	0	2	2	6	5	0	0	2	2	6	5	25.2	25.2	25.2	37.375	329	329;398;445;384
Q5JPH6;H3BTB7;Q5JPH6-2	Q5JPH6;H3BTB7;Q5JPH6-2	8;7;7	8;7;7	8;7;7	Probable glutamate--tRNA ligase, mitochondrial	EARS2	21.5964			20.5682	18.3039	19.4072	20.3016	27.7301			26.1609	26.2054	24.1077	25.6363	Probable glutamate--tRNA ligase, mitochondrial;Isoform of Q5JPH6, Glutamyl-tRNA synthetase;Isoform of Q5JPH6, Isoform 2 of Probable glutamate--tRNA ligase, mitochondrial	3	8	8	8	0	0	6	3	2	4	0	0	6	3	2	4	0	0	6	3	2	4	21.2	21.2	21.2	58.688	523	523;506;534
P42166	P42166	9	9	5	Lamina-associated polypeptide 2, isoform alpha;Thymopoietin;Thymopentin	TMPO	22.3257	21.3853	18.9412	18.0749	19.6727	19.7832	17.9146	27.8043	26.7503	24.6439	23.2449	25.1693	25.2062	23.0845	Lamina-associated polypeptide 2, isoform alpha	1	9	9	5	5	4	1	3	2	2	5	4	1	3	2	2	3	2	0	0	1	0	22.3	22.3	12.1	75.491	694	694
Q13509;A0A0B4J269;Q13509-2;G3V2A3;G3V5W4;G3V2R8;G3V3R4;G3V2N6;G3V3J6;G3V3W7	Q13509;A0A0B4J269;Q13509-2	24;23;22;8;2;2;2;2;1;1	4;3;3;2;1;1;1;1;1;1	4;3;3;2;1;1;1;1;1;1	Tubulin beta-3 chain	TUBB3	21.8973					21.5692	19.5997	26.4882					25.8912	24.9271	Tubulin beta-3 chain;readthrough, G_PROTEIN_RECEP_F1_2 domain-containing protein;Isoform of Q13509, Isoform 2 of Tubulin beta-3 chain	10	24	4	4	11	7	16	15	20	22	0	0	0	0	3	3	0	0	0	0	3	3	47.8	19.1	19.1	50.432	450	450;797;378;189;97;118;148;164;55;87
Q16795;A0A3B3ISG8;F5H0J3;H3BRM9;F5GY40	Q16795;A0A3B3ISG8	10;8;3;1;1	10;8;3;1;1	10;8;3;1;1	NADH dehydrogenase [ubiquinone] 1 alpha subcomplex subunit 9, mitochondrial	NDUFA9	22.8964		16.0232	20.4075	21.0162	21.7155	19.7002	29.2443		20.7781	26.9549	27.4183	27.8258	26.3705	NADH dehydrogenase [ubiquinone] 1 alpha subcomplex subunit 9, mitochondrial;readthrough, Ricin B-type lectin domain-containing protein	5	10	10	10	0	1	7	8	5	5	0	1	7	8	5	5	0	1	7	8	5	5	40.1	40.1	40.1	42.509	377	377;567;136;83;149
Q96EY1-2;Q96EY1-3	Q96EY1-2;Q96EY1-3	20;11	1;1	1;1	DnaJ homolog subfamily A member 3, mitochondrial	DNAJA3	24.6679					24.3013	22.5121	29.1274					28.7608	26.9715	Isoform of Q96EY1, Isoform 2 of DnaJ homolog subfamily A member 3, mitochondrial;Isoform of Q96EY1, Isoform 3 of DnaJ homolog subfamily A member 3, mitochondrial	2	20	1	1	1	1	7	7	17	18	0	0	0	0	1	1	0	0	0	0	1	1	45.5	6.6	6.6	49.611	453	453;300
A0A0A0MSM0;Q92598-2;Q92598-3;Q92598;Q92598-4;Q5TBM3;R4GN69;A0A087WTS8;A0A087WYC1;P34932	A0A0A0MSM0;Q92598-2;Q92598-3;Q92598;Q92598-4	10;10;10;10;10;1;1;1;1;1	10;10;10;10;10;1;1;1;1;1	9;9;9;9;9;1;1;0;0;0	Heat shock protein 105 kDa	HSPH1	22.1871	18.6688	15.7043	18.7662	20.1575	21.0943	18.944	28.4499	24.095	21.1306	26.2516	26.2797	26.9768	25.6595	Isoform of Q92598, Heat shock protein 105 kDa;Isoform of Q92598, Isoform Beta of Heat shock protein 105 kDa;Isoform of Q92598, Isoform 3 of Heat shock protein 105 kDa;Heat shock protein 105 kDa;Isoform of Q92598, Isoform 4 of Heat shock protein 105 kDa	10	10	10	9	1	1	6	6	4	4	1	1	6	6	4	4	0	1	5	5	3	3	18.3	18.3	16.5	88.841	782	782;814;817;858;860;115;115;475;699;840
R4GMR5;K7EJR3;P48556;K7EJC1;K7ERW6;K7ENY6	R4GMR5;K7EJR3;P48556	8;7;7;3;2;2	8;7;7;3;2;2	8;7;7;3;2;2	26S proteasome non-ATPase regulatory subunit 8	PSMD8	24.5195		17.6441	22.5331	22.3824	23.1307	21.5748	28.7527		21.7315	26.8702	26.8008	27.2181	25.6623	Isoform of P48556, 26S proteasome non-ATPase regulatory subunit 8;Isoform of P48556, 26S proteasome non-ATPase regulatory subunit 8 (Fragment);26S proteasome non-ATPase regulatory subunit 8	6	8	8	8	0	1	5	7	4	2	0	1	5	7	4	2	0	1	5	7	4	2	34.1	34.1	34.1	32.551	287	287;250;350;172;67;129
A0A087WTP3;M0R0C6;Q92945;M0R0I5;M0QYH3;M0R3J3	A0A087WTP3;M0R0C6;Q92945;M0R0I5	7;7;7;5;2;1	7;7;7;5;2;1	6;6;6;4;1;1	Far upstream element-binding protein 2	KHSRP	20.866	18.2054	19.2531	18.4308	18.7061	17.1528	19.6773	26.8945	23.2929	25.6985	23.5182	23.7936	22.2403	24.7648	Isoform of Q92945, Far upstream element-binding protein 2;Isoform of Q92945, Far upstream element-binding protein 2;Far upstream element-binding protein 2;Isoform of Q92945, Far upstream element-binding protein 2 (Fragment)	6	7	7	6	2	6	1	1	2	2	2	6	1	1	2	2	2	5	1	1	2	2	14.9	14.9	12.4	73.027	711	711;747;711;279;169;269
Q99615;A0A6I8PUD4;A0A6I8PU73;A0A6I8PS32;A0A6I8PR89;A0A6I8PU89;A0A6I8PIK4;K7EK03;A0A6I8PRZ0;K7ER44;A0A6I8PLE7;K7EIH8;Q99615-2;A0A6I8PUC2;K7EPP7;K7ESP1;K7ELJ8;K7EJV7;K7EN19;K7EJL5;K7EJE9;A0A6I8PR93	Q99615;A0A6I8PUD4;A0A6I8PU73;A0A6I8PS32;A0A6I8PR89;A0A6I8PU89;A0A6I8PIK4;K7EK03;A0A6I8PRZ0;K7ER44;A0A6I8PLE7;K7EIH8;Q99615-2;A0A6I8PUC2;K7EPP7;K7ESP1	10;10;10;10;10;9;9;9;8;8;8;8;8;7;7;6;4;4;4;4;2;2	10;10;10;10;10;9;9;9;8;8;8;8;8;7;7;6;4;4;4;4;2;2	10;10;10;10;10;9;9;9;8;8;8;8;8;7;7;6;4;4;4;4;2;2	DnaJ homolog subfamily C member 7	DNAJC7	21.4728			20.8667	19.5216	19.2248	17.9077	27.9792			27.1682	26.2136	24.2248	23.9641	DnaJ homolog subfamily C member 7;Isoform of Q99615, DnaJ homolog subfamily C member 7;Isoform of Q99615, DnaJ homolog subfamily C member 7;Isoform of Q99615, DnaJ homolog subfamily C member 7 (Fragment);Isoform of Q99615, DnaJ homolog subfamily C member 7	22	10	10	10	0	0	9	6	2	3	0	0	9	6	2	3	0	0	9	6	2	3	26.3	26.3	26.3	56.44	494	494;481;497;467;454;347;456;242;436;401;355;267;438;291;253;180;137;113;104;102;74;59
Q9UHD2;A0A7I2V646;A0A7I2V4W4;A0A494C167;A0A494C0X2;A0A7I2V2F4;A0A494C045;A0A7I2V643;A0A494C148;A0A494C1M6;A0A494C0A8;A0A494C0R4;A0A7I2V463;A0A494C079;A0A7I2V4Z2;A0A7I2YQG1;A0A7I2V2N0;A0A7I2V3S9;A0A7I2V387	Q9UHD2;A0A7I2V646;A0A7I2V4W4;A0A494C167;A0A494C0X2;A0A7I2V2F4;A0A494C045;A0A7I2V643;A0A494C148;A0A494C1M6;A0A494C0A8;A0A494C0R4;A0A7I2V463;A0A494C079;A0A7I2V4Z2	6;6;6;6;6;5;5;5;5;4;4;4;4;3;3;2;1;1;1	6;6;6;6;6;5;5;5;5;4;4;4;4;3;3;2;1;1;1	6;6;6;6;6;5;5;5;5;4;4;4;4;3;3;2;1;1;1	Serine/threonine-protein kinase TBK1	TBK1	20.7637					19.9569	19.5405	27.4476					26.6982	26.1441	Serine/threonine-protein kinase TBK1;Isoform of Q9UHD2, Serine/threonine-protein kinase TBK1;Isoform of Q9UHD2, Serine/threonine-protein kinase TBK1;Isoform of Q9UHD2, Serine/threonine-protein kinase TBK1;Isoform of Q9UHD2, Serine/threonine-protein kinase	19	6	6	6	0	0	0	0	4	5	0	0	0	0	4	5	0	0	0	0	4	5	14.1	14.1	14.1	83.641	729	729;728;695;677;643;613;731;724;705;575;551;542;541;519;511;103;64;77;41
Q9NRK6	Q9NRK6	4	4	4	ATP-binding cassette sub-family B member 10, mitochondrial	ABCB10	20.5309			18.4887	17.5752	19.1678	18.4694	26.6349			23.881	22.9675	24.5601	25.7344	ATP-binding cassette sub-family B member 10, mitochondrial	1	4	4	4	0	0	1	1	1	4	0	0	1	1	1	4	0	0	1	1	1	4	7.3	7.3	7.3	79.147	738	738
P61160;P61160-2;F5H6T1;A0A1B0GWD0;A0A1B0GWH0	P61160;P61160-2;F5H6T1	8;8;6;2;2	8;8;6;2;2	8;8;6;2;2	Actin-related protein 2	ACTR2	23.9162			20.262	19.6623	21.797	23.2679	28.0966			24.3939	23.3628	26.1826	27.4076	Actin-related protein 2;Isoform of P61160, Isoform 2 of Actin-related protein 2;Isoform of P61160, ARP2 actin-related protein 2 homolog (Yeast), isoform CRA_d	5	8	8	8	0	0	3	1	3	7	0	0	3	1	3	7	0	0	3	1	3	7	30.2	30.2	30.2	44.76	394	394;399;339;53;65
P46379-3;P46379;P46379-2;A0A7I2V508;A0A0G2JK23;A0A024RCR6;A0A7P0MQS5;P46379-5;P46379-4;A0A0G2JL47;A0A0G2JJM1;X6REW1;F6S6P2;F6X9W3;F6U341;F6VEM6;F6WML8;A0A1B0GX79;A0A0G2JJR8;A0A7I2V3H1;F6XTU0;F6U1F2;F6UR09;A0A0G2JIA9;A0A0G2JIB3;H0Y7K4;H0Y759;A0A0G2JJ92;F6TC96	P46379-3;P46379;P46379-2;A0A7I2V508;A0A0G2JK23;A0A024RCR6;A0A7P0MQS5;P46379-5;P46379-4;A0A0G2JL47;A0A0G2JJM1;X6REW1;F6S6P2	8;8;8;8;8;8;8;7;7;7;5;5;4;2;2;2;2;2;2;2;2;2;2;1;1;1;1;1;1	8;8;8;8;8;8;8;7;7;7;5;5;4;2;2;2;2;2;2;2;2;2;2;1;1;1;1;1;1	8;8;8;8;8;8;8;7;7;7;5;5;4;2;2;2;2;2;2;2;2;2;2;1;1;1;1;1;1	Large proline-rich protein BAG6	BAG6;BAT3	21.5575			19.8921	20.8328	17.907		27.696			26.6967	26.5871	22.907		Isoform of P46379, Isoform 3 of Large proline-rich protein BAG6;Large proline-rich protein BAG6;Isoform of P46379, Isoform 2 of Large proline-rich protein BAG6;Isoform of P46379, BCL2-associated athanogene 6;Isoform of P46379, BCL2-associated athanogene 6;	29	8	8	8	0	0	7	5	1	0	0	0	7	5	1	0	0	0	7	5	1	0	10	10	10	122.34	1162	1162;1132;1126;1173;1132;1126;1100;1077;903;1077;742;742;515;259;262;258;244;243;232;225;215;206;197;245;245;185;238;238;158
A0A6Q8PGF4;A0A6Q8PH09;Q9NVI1;Q9NVI1-1;Q9NVI1-2;H3BP78;F8W7R3;H3BQE2;H3BT54;H3BMG4;Q9NVI1-4	A0A6Q8PGF4;A0A6Q8PH09;Q9NVI1;Q9NVI1-1;Q9NVI1-2;H3BP78;F8W7R3	11;11;11;9;8;7;7;1;1;1;1	11;11;11;9;8;7;7;1;1;1;1	11;11;11;9;8;7;7;1;1;1;1	Fanconi anemia group I protein	FANCI	17.5005			17.046	15.6129	17.9803	18.1798	27.6021			24.698	24.1161	26.5866	25.7782	Isoform of Q9NVI1, Fanconi anemia group I protein;Isoform of Q9NVI1, Fanconi anemia group I protein;Fanconi anemia group I protein;Isoform of Q9NVI1, Isoform 1 of Fanconi anemia group I protein;Isoform of Q9NVI1, Isoform 2 of Fanconi anemia group I protein	11	11	11	11	0	0	5	3	4	4	0	0	5	3	4	4	0	0	5	3	4	4	14.4	14.4	14.4	147.74	1314	1314;1372;1328;1268;1267;1090;1095;157;215;226;252
P42766;F2Z388	P42766;F2Z388	6;5	6;5	6;5	60S ribosomal protein L35	RPL35	27.7091	23.6218	22.6023	25.1429	25.6336	25.4071	25.9879	32.107	29.4619	28.5713	29.3054	28.4475	30.4488	29.886	60S ribosomal protein L35;Isoform of P42766, 60S ribosomal protein L35	2	6	6	6	4	5	5	5	5	6	4	5	5	5	5	6	4	5	5	5	5	6	34.1	34.1	34.1	14.551	123	123;96
J3QL54;Q9BW27-2;Q9BW27-3;Q9BW27;F5H0W7;J3QLD4;J3QLH0;J3KT10;J3QS63;J3QL91;J3QLV0	J3QL54;Q9BW27-2;Q9BW27-3;Q9BW27;F5H0W7;J3QLD4;J3QLH0;J3KT10	3;3;3;3;2;2;2;2;1;1;1	3;3;3;3;2;2;2;2;1;1;1	3;3;3;3;2;2;2;2;1;1;1	Nuclear pore complex protein Nup85	NUP85	22.4076	16.9706			19.2471	21.6085	20.6236	27.0514	21.6145			23.891	26.2524	25.2675	Isoform of Q9BW27, Nuclear pore complex protein Nup85;Isoform of Q9BW27, Isoform 2 of Nuclear pore complex protein Nup85;Isoform of Q9BW27, Isoform 3 of Nuclear pore complex protein Nup85;Nuclear pore complex protein Nup85;Isoform of Q9BW27, Nuclear pore c	11	3	3	3	1	0	0	1	2	2	1	0	0	1	2	2	1	0	0	1	2	2	7	7	7	62.101	544	544;462;610;656;259;272;302;611;46;114;191
Q9Y383;Q96HJ9-2;A0A0A6YYJ8;Q9Y383-3;Q9Y383-2;V9GZ75;F8WEU3;F8WBC1;F2Z322	Q9Y383;Q96HJ9-2;A0A0A6YYJ8;Q9Y383-3;Q9Y383-2	12;9;9;9;9;2;2;1;1	12;9;9;9;9;2;2;1;1	7;5;5;5;5;1;1;0;0	Putative RNA-binding protein Luc7-like 2	LUC7L2	26.9441	22.103	22.2899	25.5936	20.0137	25.9348	21.7998	31.3214	27.9854	26.9459	29.7891	26.7374	30.1047	26.4879	Putative RNA-binding protein Luc7-like 2;Isoform of Q96HJ9, Isoform 2 of Protein FMC1 homolog;Isoform of Q9Y383, Putative RNA-binding protein Luc7-like 2;Isoform of Q9Y383, Isoform 3 of Putative RNA-binding protein Luc7-like 2;Isoform of Q9Y383, Isoform 2	9	12	12	7	6	6	5	6	5	4	6	6	5	6	5	4	3	4	3	4	2	3	37.5	37.5	23.7	46.513	392	392;458;458;389;391;54;83;42;55
O15371-2;O15371-3;O15371;B0QYA5;B0QYA4;B0QYA6;B0QYA8	O15371-2;O15371-3;O15371	7;7;7;3;2;2;1	7;7;7;3;2;2;1	7;7;7;3;2;2;1	Eukaryotic translation initiation factor 3 subunit D	EIF3D	23.9008		17.4967	18.9377	18.2528	23.6346	21.0303	29.3968		22.0817	23.5226	22.8377	28.8441	27.5823	Isoform of O15371, Isoform 2 of Eukaryotic translation initiation factor 3 subunit D;Isoform of O15371, Isoform 3 of Eukaryotic translation initiation factor 3 subunit D;Eukaryotic translation initiation factor 3 subunit D	7	7	7	7	0	2	1	1	5	7	0	2	1	1	5	7	0	2	1	1	5	7	19.4	19.4	19.4	58.14	499	499;533;548;269;105;173;123
Q09028-3;Q09028;Q09028-2;E9PNS2;E9PIC4;E9PNS6;H0YEU5;H0YCT5;H0YF10;H0YDK2;Q09028-4	Q09028-3;Q09028;Q09028-2;E9PNS2;E9PIC4;E9PNS6;H0YEU5;H0YCT5;H0YF10;H0YDK2;Q09028-4	4;4;3;2;2;2;2;2;2;2;2	2;2;1;1;1;1;1;1;1;1;1	2;2;1;1;1;1;1;1;1;1;1	Histone-binding protein RBBP4	RBBP4	23.2782	19.3016	18.9779	19.3739	19.5656	22.286	21.2192	27.9321	23.109	22.7852	23.1813	23.3729	27.204	25.9505	Isoform of Q09028, Isoform 3 of Histone-binding protein RBBP4;Histone-binding protein RBBP4;Isoform of Q09028, Isoform 2 of Histone-binding protein RBBP4;Isoform of Q09028, Histone-binding protein RBBP4;Isoform of Q09028, Histone-binding protein RBBP4;Isof	11	4	2	2	1	1	3	3	3	3	1	1	1	1	2	2	1	1	1	1	2	2	13.7	10	10	46.158	410	410;425;424;62;87;104;167;180;207;262;390
O75947;O75947-2;F5H608	O75947;O75947-2;F5H608	9;9;5	9;9;5	9;9;5	ATP synthase subunit d, mitochondrial	ATP5H	25.5367	19.2634	20.6228	22.0911	21.8868	25.4972	20.3256	30.1528	22.5853	23.9448	26.0342	25.631	29.6862	27.4764	ATP synthase subunit d, mitochondrial;Isoform of O75947, Isoform 2 of ATP synthase subunit d, mitochondrial;Isoform of O75947, ATP synthase subunit d, mitochondrial	3	9	9	9	1	2	4	3	7	6	1	2	4	3	7	6	1	2	4	3	7	6	67.1	67.1	67.1	18.491	161	161;137;81
Q13263;Q13263-2;M0R0K9	Q13263;Q13263-2	5;5;2	5;5;2	5;5;2	Transcription intermediary factor 1-beta	TRIM28	17.6854		18.2954	19.2894	17.6854		20.0427	27.1077		23.2954	24.2894	26.2401		25.0428	Transcription intermediary factor 1-beta;Isoform of Q13263, Isoform 2 of Transcription intermediary factor 1-beta	3	5	5	5	0	1	1	4	0	2	0	1	1	4	0	2	0	1	1	4	0	2	11	11	11	88.549	835	835;753;460
Q8NFQ8	Q8NFQ8	3	3	3	Torsin-1A-interacting protein 2	TOR1AIP2	21.092			18.5868		20.8125	19.9226	26.5979			23.1104		26.0539	24.4462	Torsin-1A-interacting protein 2	1	3	3	3	0	0	1	0	2	1	0	0	1	0	2	1	0	0	1	0	2	1	13.6	13.6	13.6	51.263	470	470
Q9BV20-2;Q9BV20	Q9BV20-2;Q9BV20	6;6	6;6	6;6	Methylthioribose-1-phosphate isomerase	MRI1	23.2143		18.3653	20.8644	19.9149	21.9354	21.2455	28.4848		23.1499	26.6185	25.3436	26.9955	26.3733	Isoform of Q9BV20, Isoform 2 of Methylthioribose-1-phosphate isomerase;Methylthioribose-1-phosphate isomerase	2	6	6	6	0	2	6	3	4	4	0	2	6	3	4	4	0	2	6	3	4	4	23.9	23.9	23.9	34.529	322	322;369
A0A2R8Y6G6;P06733;P06733-2;K7EM90;A0A2R8Y798;K7ERS8;A0A2R8YEG5;A0A2R8Y879;A0A2R8YEM5;F5H0C8;P13929-3;P09104-2;P13929-2;P13929;P09104	A0A2R8Y6G6;P06733;P06733-2;K7EM90	4;4;3;2;1;1;1;1;1;1;1;1;1;1;1	4;4;3;2;1;1;1;1;1;1;1;1;1;1;1	4;4;3;2;1;1;1;1;1;1;1;1;1;1;1	Alpha-enolase;Enolase	ENO1	20.7056		18.8682			19.9559	19.4026	25.8614		23.2604			24.3483	24.8169	Isoform of P06733, 2-phospho-D-glycerate hydro-lyase;Alpha-enolase;Isoform of P06733, Isoform MBP-1 of Alpha-enolase;Isoform of P06733, 2-phospho-D-glycerate hydro-lyase (Fragment)	15	4	4	4	0	2	1	0	1	2	0	2	1	0	1	2	0	2	1	0	1	2	16.4	16.4	16.4	47.327	434	434;434;341;195;70;83;101;125;171;315;391;391;406;434;434
Q12904;Q12904-2;A0A5F9ZHC5;D6R937	Q12904;Q12904-2;A0A5F9ZHC5	7;7;6;3	7;7;6;3	7;7;6;3	Aminoacyl tRNA synthase complex-interacting multifunctional protein 1;Endothelial monocyte-activating polypeptide 2	AIMP1	18.7656	22.5383	22.2771	18.7656	22.4076	22.7209	21.7167	29.165	26.6258	26.3645	25.6215	26.495	27.6263	25.8041	Aminoacyl tRNA synthase complex-interacting multifunctional protein 1;Isoform of Q12904, Isoform 2 of Aminoacyl tRNA synthase complex-interacting multifunctional protein 1;Isoform of Q12904, Aminoacyl tRNA synthase complex-interacting multifunctional prote	4	7	7	7	2	3	2	4	4	4	2	3	2	4	4	4	2	3	2	4	4	4	36.9	36.9	36.9	34.352	312	312;336;273;150
Q9UKN8	Q9UKN8	3	3	3	General transcription factor 3C polypeptide 4	GTF3C4	18.1424			17.525	16.62	18.6619	16.6457	26.3259			24.9422	24.4819	24.4432	22.427	General transcription factor 3C polypeptide 4	1	3	3	3	1	0	3	2	2	1	1	0	3	2	2	1	1	0	3	2	2	1	6	6	6	91.981	822	822
Q9UEW8-2;Q9UEW8	Q9UEW8-2;Q9UEW8	2;2	2;2	2;2	STE20/SPS1-related proline-alanine-rich protein kinase	STK39	22.1439			21.241	21.0398		20.4702	26.9295			25.6333	25.4321		24.8625	Isoform of Q9UEW8, Isoform 2 of STE20/SPS1-related proline-alanine-rich protein kinase;STE20/SPS1-related proline-alanine-rich protein kinase	2	2	2	2	0	0	1	1	0	1	0	0	1	1	0	1	0	0	1	1	0	1	5.3	5.3	5.3	57.937	526	526;545
P61353;K7ELC7;K7EQQ9;K7ERY7	P61353;K7ELC7	10;9;1;1	10;9;1;1	10;9;1;1	60S ribosomal protein L27	RPL27	27.6602	23.6817	23.7117	24.7078	24.5211	26.2976	25.6027	31.8736	28.3088	27.7482	29.8184	29.1098	30.3829	28.7473	60S ribosomal protein L27;Isoform of P61353, 60S ribosomal protein L27 (Fragment)	4	10	10	10	5	5	8	7	7	6	5	5	8	7	7	6	5	5	8	7	7	6	57.4	57.4	57.4	15.798	136	136;144;38;40
Q13283;A0A7I2V5M7;A0A7I2YQN9;A0A7P0P2U7;A0A7I2YQU8;A0A7I2V651;E5RJU8;Q13283-2;E5RIF8;E5RH42;A0A7I2V2S5;E5RH00;A0A7I2V2V1;A0A7I2V4Y8;A0A7I2V3C4;A0A7I2V326;A0A7I2YQF2;A0A7I2YQB1;A0A7I2YQH0	Q13283;A0A7I2V5M7;A0A7I2YQN9;A0A7P0P2U7;A0A7I2YQU8;A0A7I2V651;E5RJU8;Q13283-2;E5RIF8;E5RH42	8;7;7;7;7;7;4;4;4;4;3;2;2;2;2;1;1;1;1	8;7;7;7;7;7;4;4;4;4;3;2;2;2;2;1;1;1;1	7;6;6;6;6;6;3;3;3;3;2;1;2;1;1;1;1;1;1	Ras GTPase-activating protein-binding protein 1	G3BP1	21.0454			20.4632	19.4548		20.1423	27.7704			26.3543	26.8104		24.6018	Ras GTPase-activating protein-binding protein 1;Isoform of Q13283, Ras GTPase-activating protein-binding protein 1;Isoform of Q13283, Ras GTPase-activating protein-binding protein 1;Isoform of Q13283, Ras GTPase-activating protein-binding protein 1;Isoform	19	8	8	7	0	0	5	7	0	3	0	0	5	7	0	3	0	0	5	6	0	3	28.1	28.1	25.5	52.164	466	466;476;426;367;334;304;153;122;106;117;170;37;151;56;66;110;85;61;134
P67775;P67775-2;P62714;H0YBN9;H0YC23;E5RFI3;E5RHP4;E7ESG8;E5RHC1	P67775;P67775-2;P62714	4;3;3;1;1;1;1;1;1	4;3;3;1;1;1;1;1;1	2;1;2;1;1;0;0;0;0	Serine/threonine-protein phosphatase 2A catalytic subunit alpha isoform;Serine/threonine-protein phosphatase 2A catalytic subunit beta isoform	PPP2CA;PPP2CB	21.2247					19.3876	21.2247	26.8191					23.3876	26.6788	Serine/threonine-protein phosphatase 2A catalytic subunit alpha isoform;Isoform of P67775, Isoform 2 of Serine/threonine-protein phosphatase 2A catalytic subunit alpha isoform;Serine/threonine-protein phosphatase 2A catalytic subunit beta isoform	9	4	4	2	0	0	0	0	3	2	0	0	0	0	3	2	0	0	0	0	1	2	21.7	21.7	11.7	35.594	309	309;255;309;52;124;125;126;145;184
O14545;F8VNX8	O14545;F8VNX8	5;3	5;3	5;3	TRAF-type zinc finger domain-containing protein 1	TRAFD1	19.5121					21.2075	19.5121	27.492					25.908	26.9066	TRAF-type zinc finger domain-containing protein 1;Isoform of O14545, TRAF-type zinc finger domain-containing protein 1 (Fragment)	2	5	5	5	0	0	0	1	2	5	0	0	0	1	2	5	0	0	0	1	2	5	12.7	12.7	12.7	64.84	582	582;283
Q9Y4W6;K7EP56	Q9Y4W6	16;3	16;3	16;3	AFG3-like protein 2	AFG3L2	23.7105			21.7142	20.3247	22.4433	21.6411	29.557			27.5176	25.9802	28.4114	27.3787	AFG3-like protein 2	2	16	16	16	0	0	10	5	6	9	0	0	10	5	6	9	0	0	10	5	6	9	21.8	21.8	21.8	88.583	797	797;209
Q92922;F8WE13;F8VXC8;Q8TAQ2-2;Q8TAQ2-3;Q8TAQ2	Q92922	5;2;2;2;2;2	5;2;2;2;2;2	5;2;2;2;2;2	SWI/SNF complex subunit SMARCC1	SMARCC1	16.9434		15.0378	17.3338	18.2021		16.4955	25.2924		23.707	22.9484	23.8169		22.1102	SWI/SNF complex subunit SMARCC1	6	5	5	5	0	2	2	3	0	2	0	2	2	3	0	2	0	2	2	3	0	2	7.2	7.2	7.2	122.87	1105	1105;133;1245;1130;1152;1214
Q9NZJ4-2;Q9NZJ4	Q9NZJ4-2;Q9NZJ4	5;5	5;5	5;5	Sacsin	SACS	16.883			16.067	15.6721			25.0728			24.5111	23.4403			Isoform of Q9NZJ4, Isoform 2 of Sacsin;Sacsin	2	5	5	5	0	0	4	3	0	0	0	0	4	3	0	0	0	0	4	3	0	0	1.9	1.9	1.9	436.97	3829	3829;4579
P61254;J3QRI7;J3QQQ9;J3QQV1;E5RIT6;J3QRC4;J3KSS0;E5RHH1;J3KS10	P61254;J3QRI7;J3QQQ9;J3QQV1;E5RIT6;J3QRC4;J3KSS0	12;10;10;10;10;8;6;5;1	12;10;10;10;10;8;6;5;1	2;1;1;1;0;1;1;0;0	60S ribosomal protein L26	RPL26;RPL26L1	27.7549	20.3095	20.7119	26.0277	24.931	25.9058	25.8438	31.5493	27.6526	26.9598	29.3723	28.3279	29.9747	29.4117	60S ribosomal protein L26;Isoform of P61254, 60S ribosomal protein L26 (Fragment);readthrough, KOW domain-containing protein;Isoform of P61254, 60S ribosomal protein L26;Isoform of Q9UNX3, 60S ribosomal protein L26-like 1 (Fragment);Isoform of P61254, 60S	9	12	12	2	4	7	8	7	8	9	4	7	8	7	8	9	2	0	1	2	1	1	52.4	52.4	14.5	17.258	145	145;107;107;110;128;135;63;38;63
Q9UHW5;Q9UHW5-2;Q9UHW5-3;H0YHZ5;F8W1F4	Q9UHW5;Q9UHW5-2;Q9UHW5-3;H0YHZ5;F8W1F4	2;2;2;1;1	2;2;2;1;1	2;2;2;1;1	GPN-loop GTPase 3	GPN3	20.648					20.0494	19.09	26.1362					26.0227	22.412	GPN-loop GTPase 3;Isoform of Q9UHW5, Isoform 2 of GPN-loop GTPase 3;Isoform of Q9UHW5, Isoform 3 of GPN-loop GTPase 3;Isoform of Q9UHW5, GPN-loop GTPase 3 (Fragment);Isoform of Q9UHW5, GPN-loop GTPase 3 (Fragment)	5	2	2	2	0	0	0	0	2	1	0	0	0	0	2	1	0	0	0	0	2	1	14.4	14.4	14.4	32.761	284	284;294;323;120;159
Q7Z6Z7-2;Q7Z6Z7-3;Q7Z6Z7;H0Y659;A0A1B0GXC7	Q7Z6Z7-2;Q7Z6Z7-3;Q7Z6Z7	10;10;10;2;1	10;10;10;2;1	10;10;10;2;1	E3 ubiquitin-protein ligase HUWE1	HUWE1	16.2092			14.8433	14.9564	14.5731	14.2581	25.8461			23.8752	24.6873	23.5432	22.4402	Isoform of Q7Z6Z7, Isoform 2 of E3 ubiquitin-protein ligase HUWE1;Isoform of Q7Z6Z7, Isoform 3 of E3 ubiquitin-protein ligase HUWE1;E3 ubiquitin-protein ligase HUWE1	5	10	10	10	0	0	5	5	2	2	0	0	5	5	2	2	0	0	5	5	2	2	4.2	4.2	4.2	480.19	4358	4358;4365;4374;1197;92
Q86WJ1;Q86WJ1-4;A0A0A0MSH9;Q86WJ1-2;A0A494C1F7;A0A494C1P7;A0A0A0MRH8;Q86WJ1-3;Q86WJ1-5;A0A494C179;A0A494C0J6;A0A494C0F0;A0A087WTM4;A0A494C0B8;A0A494C0Q0;A0A494C111;A0A494C1H0;A0A494C0M4;A0A494C1I3;A0A1W2PP16	Q86WJ1;Q86WJ1-4;A0A0A0MSH9;Q86WJ1-2;A0A494C1F7;A0A494C1P7;A0A0A0MRH8;Q86WJ1-3;Q86WJ1-5;A0A494C179	8;8;8;7;7;7;6;5;5;4;3;3;3;2;2;2;2;2;2;1	8;8;8;7;7;7;6;5;5;4;3;3;3;2;2;2;2;2;2;1	8;8;8;7;7;7;6;5;5;4;3;3;3;2;2;2;2;2;2;1	Chromodomain-helicase-DNA-binding protein 1-like	CHD1L	20.6645			17.6923	17.6944	19.9029	19.3788	27.6135			23.1186	23.1207	26.5205	26.4371	Chromodomain-helicase-DNA-binding protein 1-like;Isoform of Q86WJ1, Isoform 4 of Chromodomain-helicase-DNA-binding protein 1-like;Isoform of Q86WJ1, Chromodomain-helicase-DNA-binding protein 1-like;Isoform of Q86WJ1, Isoform 2 of Chromodomain-helicase-DNA-	20	8	8	8	0	0	2	1	5	5	0	0	2	1	5	5	0	0	2	1	5	5	13.6	13.6	13.6	101	897	897;784;825;803;880;792;745;693;616;516;365;293;377;165;163;204;192;191;167;219
P0DN76;Q01081;Q01081-2;Q01081-4;A0A1B0GW87;M0QYK5;M0R2N4;Q01081-3;K7EJH3;K7EJM7	P0DN76;Q01081;Q01081-2;Q01081-4	7;7;6;4;2;2;2;2;1;1	7;7;6;4;2;2;2;2;1;1	4;4;3;3;0;0;0;0;0;0	Splicing factor U2AF 35 kDa subunit	U2AF1	23.6568		21.0727	22.1792	22.8039	20.0017	22.3157	28.075		24.5322	25.6387	26.2634	25.7376	26.056	Splicing factor U2AF 35 kDa subunit-like protein;Splicing factor U2AF 35 kDa subunit;Isoform of Q01081, Isoform 2 of Splicing factor U2AF 35 kDa subunit;Isoform of Q01081, Isoform 4 of Splicing factor U2AF 35 kDa subunit	10	7	7	4	0	2	1	2	2	3	0	2	1	2	2	3	0	1	1	1	1	3	37.5	37.5	24.6	27.872	240	240;240;240;167;45;66;97;75;39;51
CON__P00735;E9PIT3;P00734	CON__P00735	6;1;1	6;1;1	6;1;1			22.103	17.2174		19.7459	19.6103	20.2926	20.4051	27.6917	22.2174		25.5981	25.4087	25.2925	26.1694		3	6	6	6	1	0	4	4	2	5	1	0	4	4	2	5	1	0	4	4	2	5	17.8	17.8	17.8	70.505	625	625;583;622
O60830;O60830-2;V9GYU0;V9GYS0;V9GYK7	O60830;O60830-2;V9GYU0;V9GYS0	3;3;2;2;1	3;3;2;2;1	3;3;2;2;1	Mitochondrial import inner membrane translocase subunit Tim17-B	TIMM17B	20.8052			19.4559	19.4184	20.7058	20.0863	26.8667			22.6258	22.5883	23.8758	26.4892	Mitochondrial import inner membrane translocase subunit Tim17-B;Isoform of O60830, Isoform 2 of Mitochondrial import inner membrane translocase subunit Tim17-B;Isoform of O60830, Mitochondrial import inner membrane translocase subunit Tim17-B (Fragment);Is	5	3	3	3	0	0	2	1	1	3	0	0	2	1	1	3	0	0	2	1	1	3	34.9	34.9	34.9	18.273	172	172;222;159;192;56
Q9UNE7;Q9UNE7-2;H3BTA3;H3BUD0;H3BS86	Q9UNE7;Q9UNE7-2	9;7;4;4;4	9;7;4;4;4	9;7;4;4;4	E3 ubiquitin-protein ligase CHIP	STUB1	21.8835			19.4235	20.61	19.2999	20.5779	27.8252			26.3204	26.0177	24.0223	26.0406	E3 ubiquitin-protein ligase CHIP;Isoform of Q9UNE7, Isoform 2 of E3 ubiquitin-protein ligase CHIP	5	9	9	9	0	0	6	4	2	3	0	0	6	4	2	3	0	0	6	4	2	3	31.4	31.4	31.4	34.856	303	303;231;157;185;213
A0A087WUT6;O60841	A0A087WUT6;O60841	9;9	9;9	9;9	Eukaryotic translation initiation factor 5B	EIF5B	19.3462	16.417	16.803	20.0661	18.0099	17.6148	20.1386	28.484	24.788	25.597	25.8573	25.9902	26.5502	26.0607	Isoform of O60841, Eukaryotic translation initiation factor 5B;Eukaryotic translation initiation factor 5B	2	9	9	9	2	4	5	5	4	4	2	4	5	5	4	4	2	4	5	5	4	4	12.7	12.7	12.7	138.68	1220	1220;1220
Q9UKJ3-2;Q9UKJ3	Q9UKJ3-2;Q9UKJ3	11;11	11;11	11;11	G patch domain-containing protein 8	GPATCH8	19.7282	18.789	18.0473	17.7199	17.1427	16.9583		26.9874	25.6797	24.6459	24.5553	23.9735	23.5075		Isoform of Q9UKJ3, Isoform 2 of G patch domain-containing protein 8;G patch domain-containing protein 8	2	11	11	11	8	7	2	4	3	0	8	7	2	4	3	0	8	7	2	4	3	0	13.2	13.2	13.2	155.19	1424	1424;1502
Q6R327;Q6R327-3	Q6R327;Q6R327-3	7;7	7;7	7;7	Rapamycin-insensitive companion of mTOR	RICTOR	18.0903			16.958		17.78	15.7207	26.6917			23.4658		25.3697	25.6717	Rapamycin-insensitive companion of mTOR;Isoform of Q6R327, Isoform 3 of Rapamycin-insensitive companion of mTOR	2	7	7	7	0	0	2	1	3	4	0	0	2	1	3	4	0	0	2	1	3	4	6	6	6	192.22	1708	1708;1732
Q10570	Q10570	2	2	2	Cleavage and polyadenylation specificity factor subunit 1	CPSF1	19.5662				17.0473	18.817	17.4498	25.8997				23.1558	24.9255	24.3504	Cleavage and polyadenylation specificity factor subunit 1	1	2	2	2	0	0	1	1	1	2	0	0	1	1	1	2	0	0	1	1	1	2	2.4	2.4	2.4	160.88	1443	1443
Q7KZF4;H7C597	Q7KZF4	7;3	7;3	7;3	Staphylococcal nuclease domain-containing protein 1	SND1	18.774		17.5665				17.9555	24.8463		23.2945				24.2446	Staphylococcal nuclease domain-containing protein 1	2	7	7	7	0	3	0	1	2	4	0	3	0	1	2	4	0	3	0	1	2	4	13.3	13.3	13.3	102	910	910;231
A0A0C4DGQ8;Q6IAN0;J3KRS1;J3QLJ8	A0A0C4DGQ8;Q6IAN0;J3KRS1	7;7;5;1	7;7;5;1	7;7;5;1	Dehydrogenase/reductase SDR family member 7B	DHRS7B	24.4271			22.3915	22.0833	22.6658	22.5062	28.7768			26.2984	26.6118	27.022	27.0458	Isoform of Q6IAN0, Dehydrogenase/reductase SDR family member 7B;Dehydrogenase/reductase SDR family member 7B;Isoform of Q6IAN0, Dehydrogenase/reductase SDR family member 7B (Fragment)	4	7	7	7	0	0	3	5	4	7	0	0	3	5	4	7	0	0	3	5	4	7	27.1	27.1	27.1	33.524	310	310;325;125;107
A0A0B4J1Z1;C9JAB2;Q16629-3;Q16629-2;Q16629-4;Q16629	A0A0B4J1Z1;C9JAB2;Q16629-3;Q16629-2;Q16629-4;Q16629	6;6;6;6;6;6	5;5;5;5;5;5	5;5;5;5;5;5	Serine/arginine-rich splicing factor 7	SRSF7	23.7208		19.7525	21.6021	22.0402	22.0197	20.986	29.0182		22.7525	27.2305	26.6657	27.6907	25.74	Isoform of Q16629, Serine/arginine-rich-splicing factor 7;Isoform of Q16629, Serine/arginine-rich-splicing factor 7;Isoform of Q16629, Isoform 3 of Serine/arginine-rich splicing factor 7;Isoform of Q16629, Isoform 2 of Serine/arginine-rich splicing factor	6	6	5	5	2	2	4	5	4	3	1	2	3	4	3	2	1	2	3	4	3	2	43.1	43.1	43.1	15.763	137	137;235;132;135;226;238
O43347;H0YHB7	O43347	4;1	4;1	4;1	RNA-binding protein Musashi homolog 1	MSI1	22.1772			18.8867	19.0921	21.3691	20.5633	27.1621			22.5871	22.7926	26.5742	25.1293	RNA-binding protein Musashi homolog 1	2	4	4	4	0	0	2	2	3	2	0	0	2	2	3	2	0	0	2	2	3	2	23.8	23.8	23.8	39.124	362	362;233
O75477;B0QZ43;O94905-2;O94905-3	O75477;B0QZ43	7;4;1;1	4;1;0;0	4;1;0;0	Erlin-1	ERLIN1	21.4065			18.8711	18.759	19.9893	19.6381	26.0793			23.1931	23.0809	25.1063	23.96	Erlin-1;Isoform of O75477, Erlin-1 (Fragment)	4	7	4	4	1	1	3	3	6	4	0	0	2	2	3	2	0	0	2	2	3	2	24.4	15.5	15.5	39.171	348	348;275;152;206
P51114;B4DXZ6;P51114-3;E9PFF5;P51114-2;E7EU85;C9JYQ6;C9JZE0;C9JY20;H7C4S4	P51114;B4DXZ6;P51114-3;E9PFF5;P51114-2;E7EU85	9;8;8;7;7;6;1;1;1;1	6;5;5;4;4;3;1;1;1;1	6;5;5;4;4;3;1;1;1;1	Fragile X mental retardation syndrome-related protein 1	FXR1	25.4136		21.8843	19.7584	24.4251	19.1143	24.0057	30.5534		26.819	24.5658	29.4708	27.5254	28.8838	Fragile X mental retardation syndrome-related protein 1;Isoform of P51114, Fragile X mental retardation syndrome-related protein 1;Isoform of P51114, Isoform 3 of Fragile X mental retardation syndrome-related protein 1;Isoform of P51114, Fragile X mental r	10	9	6	6	0	2	6	6	3	4	0	2	3	4	2	3	0	2	3	4	2	3	18.8	15.5	15.5	69.72	621	621;608;536;490;539;454;19;119;123;246
Q96SZ6-3;Q96SZ6;Q96SZ6-2;Q96SZ6-6;Q96SZ6-5;Q96SZ6-4;H0Y721	Q96SZ6-3;Q96SZ6;Q96SZ6-2;Q96SZ6-6;Q96SZ6-5;Q96SZ6-4;H0Y721	9;9;8;8;6;6;5	9;9;8;8;6;6;5	9;9;8;8;6;6;5	CDK5 regulatory subunit-associated protein 1	CDK5RAP1	21.0162			19.3643	18.5067	19.3653	18.6031	27.4768			24.4947	25.4476	25.2956	26.1831	Isoform of Q96SZ6, Isoform 3 of Mitochondrial tRNA methylthiotransferase CDK5RAP1;Mitochondrial tRNA methylthiotransferase CDK5RAP1;Isoform of Q96SZ6, Isoform 2 of Mitochondrial tRNA methylthiotransferase CDK5RAP1;Isoform of Q96SZ6, Isoform 6 of Mitochondr	7	9	9	9	0	0	4	6	2	4	0	0	4	6	2	4	0	0	4	6	2	4	23	23	23	66.145	587	587;601;497;574;426;510;256
Q6ZUJ8;Q6ZUJ8-3;Q6ZUJ8-2	Q6ZUJ8;Q6ZUJ8-3;Q6ZUJ8-2	2;1;1	2;1;1	2;1;1	Phosphoinositide 3-kinase adapter protein 1	PIK3AP1	19.2086	19.2086						24.8448	24.8448						Phosphoinositide 3-kinase adapter protein 1;Isoform of Q6ZUJ8, Isoform 3 of Phosphoinositide 3-kinase adapter protein 1;Isoform of Q6ZUJ8, Isoform 2 of Phosphoinositide 3-kinase adapter protein 1	3	2	2	2	2	0	0	0	0	0	2	0	0	0	0	0	2	0	0	0	0	0	4.2	4.2	4.2	90.397	805	805;404;627
P46977-2;P46977	P46977-2;P46977	6;6	6;6	6;6	Dolichyl-diphosphooligosaccharide--protein glycosyltransferase subunit STT3A	STT3A	24.7596	16.2277	15.7399	21.4306	20.1594	24.0838	22.631	29.4964	20.8715	20.3837	26.0744	24.8033	28.8734	27.2749	Isoform of P46977, Isoform 2 of Dolichyl-diphosphooligosaccharide--protein glycosyltransferase subunit STT3A;Dolichyl-diphosphooligosaccharide--protein glycosyltransferase subunit STT3A	2	6	6	6	1	1	4	3	6	4	1	1	4	3	6	4	1	1	4	3	6	4	11.3	11.3	11.3	69.588	613	613;705
Q9UQ80;Q9UQ80-2;F8VR77;F8W0A3;H0YIN7	Q9UQ80;Q9UQ80-2;F8VR77	10;9;6;2;1	10;9;6;2;1	10;9;6;2;1	Proliferation-associated protein 2G4	PA2G4	23.6056		19.327	19.4802	20.6625	23.4753	18.4999	28.859		25.0152	25.045	25.7118	28.3031	24.9409	Proliferation-associated protein 2G4;Isoform of Q9UQ80, Isoform 2 of Proliferation-associated protein 2G4;Isoform of Q9UQ80, Proliferation-associated protein 2G4	5	10	10	10	0	2	4	2	5	4	0	2	4	2	5	4	0	2	4	2	5	4	26.6	26.6	26.6	43.786	394	394;340;284;187;163
A0A0B4J203;Q6UN15-4;Q6UN15-3;Q6UN15-5;Q6UN15	A0A0B4J203;Q6UN15-4;Q6UN15-3;Q6UN15-5;Q6UN15	2;2;2;2;2	2;2;2;2;2	2;2;2;2;2	Pre-mRNA 3-end-processing factor FIP1	FIP1L1	17.9833				17.0186		17.9833	24.0719				22.5104		23.4752	readthrough, FIP1-like 1 protein;Isoform of Q6UN15, Isoform 4 of Pre-mRNA 3-end-processing factor FIP1;Isoform of Q6UN15, Isoform 3 of Pre-mRNA 3-end-processing factor FIP1;Isoform of Q6UN15, Isoform 5 of Pre-mRNA 3-end-processing factor FIP1;Pre-mRNA 3	5	2	2	2	0	0	0	1	0	1	0	0	0	1	0	1	0	0	0	1	0	1	4.2	4.2	4.2	94.702	849	849;378;520;588;594
P50570-4;P50570-3;P50570;P50570-5;P50570-2;K7EMQ3;A0A0D9SFE4;E5RHK8;A0A0D9SFB1;A0A0U1RQP1;A0A1B0GUX5;Q9UQ16;Q9UQ16-3;Q05193;Q05193-2;Q9UQ16-2;Q05193-3;Q05193-5;Q9UQ16-5;Q9UQ16-4;E5RIK2;A0A1B0GU67	P50570-4;P50570-3;P50570;P50570-5;P50570-2;K7EMQ3	9;9;8;8;8;6;3;3;3;3;3;3;3;3;3;3;3;3;3;3;2;2	9;9;8;8;8;6;3;3;3;3;3;3;3;3;3;3;3;3;3;3;2;2	9;9;8;8;8;6;3;3;3;3;3;3;3;3;3;3;3;3;3;3;2;2	fam	DNM2	21.0199			17.5803	16.5567	20.1279	19.9031	27.9357			23.1653	22.1416	26.9062	26.8011	Isoform of P50570, Isoform 4 of Dynamin-2;Isoform of P50570, Isoform 3 of Dynamin-2;Dynamin-2;Isoform of P50570, Isoform 5 of Dynamin-2;Isoform of P50570, Isoform 2 of Dynamin-2;Isoform of P50570, Dynamin-2 (Fragment)	22	9	9	9	0	1	1	1	5	8	0	1	1	1	5	8	0	1	1	1	5	8	12.8	12.8	12.8	97.965	870	870;866;870;869;866;289;864;639;835;856;320;869;863;864;864;859;851;851;555;873;445;356
Q9NPH2-2;Q9NPH2-3;Q9NPH2;J3QS51	Q9NPH2-2;Q9NPH2-3;Q9NPH2;J3QS51	4;4;4;2	4;4;4;2	4;4;4;2	Inositol-3-phosphate synthase 1	ISYNA1	21.8646			19.1728	19.6652	20.5183	19.7707	27.4769			23.4207	23.9131	26.4239	26.0556	Isoform of Q9NPH2, Isoform 2 of Inositol-3-phosphate synthase 1;Isoform of Q9NPH2, Isoform 3 of Inositol-3-phosphate synthase 1;Inositol-3-phosphate synthase 1;Isoform of Q9NPH2, Inositol-3-phosphate synthase 1 (Fragment)	4	4	4	4	0	0	1	1	3	4	0	0	1	1	3	4	0	0	1	1	3	4	14	14	14	47.146	430	430;504;558;233
Q8WUM0	Q8WUM0	8	8	8	Nuclear pore complex protein Nup133	NUP133	20.7725					19.9481	19.5727	28.4174					27.656	27.1313	Nuclear pore complex protein Nup133	1	8	8	8	0	0	0	0	4	8	0	0	0	0	4	8	0	0	0	0	4	8	11.9	11.9	11.9	128.98	1156	1156
P04181;P04181-2	P04181;P04181-2	15;8	15;8	15;8	Ornithine aminotransferase, mitochondrial;Ornithine aminotransferase, hepatic form;Ornithine aminotransferase, renal form	OAT	22.1998		17.9081	19.8919	18.4967	21.4485	20.5965	29.4605		23.5653	24.2138	25.2632	29.0906	26.5009	Ornithine aminotransferase, mitochondrial;Isoform of P04181, Isoform 2 of Ornithine aminotransferase, mitochondrial	2	15	15	15	0	3	3	3	10	7	0	3	3	3	10	7	0	3	3	3	10	7	46.5	46.5	46.5	48.534	439	439;301
E7EX90;A0A7P0Z4C3;Q14203-3;Q6AWB1;Q14203-5;Q14203-2;Q14203-4;Q14203-6;Q14203;C9JUI8;C9J1B7;C9JZA4;C9JTE5;C9JJN7;C9JJD0;E7EWF7	E7EX90;A0A7P0Z4C3;Q14203-3;Q6AWB1;Q14203-5;Q14203-2;Q14203-4;Q14203-6;Q14203	6;6;6;5;5;5;5;5;5;1;1;1;1;1;1;1	6;6;6;5;5;5;5;5;5;1;1;1;1;1;1;1	6;6;6;5;5;5;5;5;5;1;1;1;1;1;1;1	Dynactin subunit 1	DCTN1;DKFZp686E0752	18.0369		16.449	17.4534	16.106	14.4478	17.4453	25.1219		22.3558	23.8254	22.0129	20.3547	23.3522	Isoform of Q14203, Dynactin subunit 1;Isoform of Q14203, Dynactin subunit 1;Isoform of Q14203, Isoform 3 of Dynactin subunit 1;Isoform of Q14203, Dynactin subunit 1;Isoform of Q14203, Isoform 5 of Dynactin subunit 1;Isoform of Q14203, Isoform p135 of Dynac	16	6	6	6	0	1	3	2	1	1	0	1	3	2	1	1	0	1	3	2	1	1	7	7	7	139.09	1256	1256;1261;1236;890;1139;1144;1253;1271;1278;13;64;76;76;87;121;191
F8W7S5;A0A087WVV2;Q9P2E9-3;Q9P2E9;A0A087WU26	F8W7S5;A0A087WVV2;Q9P2E9-3;Q9P2E9	7;7;7;7;1	7;7;7;7;1	7;7;7;7;1	Ribosome-binding protein 1	RRBP1	20.3166	17.2744	15.1862	19.556	18.1925	18.5228	18.0322	27.0139	22.7979	20.7098	25.7226	24.8443	24.7741	23.5558	Isoform of Q9P2E9, Ribosome-binding protein 1;Isoform of Q9P2E9, Ribosome-binding protein 1;Isoform of Q9P2E9, Isoform 2 of Ribosome-binding protein 1;Ribosome-binding protein 1	5	7	7	7	1	2	6	2	3	1	1	2	6	2	3	1	1	2	6	2	3	1	13.7	13.7	13.7	84.325	751	751;934;977;1410;346
H0YMA1;H0YMZ1;H0YL69;P25789;H0YLS6;H0YLC2;H0YKT8;H0YMI6;H0YN18;H0YKS0;P25789-2	H0YMA1;H0YMZ1;H0YL69;P25789;H0YLS6;H0YLC2;H0YKT8;H0YMI6;H0YN18	3;3;3;3;2;2;2;2;2;1;1	3;3;3;3;2;2;2;2;2;1;1	3;3;3;3;2;2;2;2;2;1;1	Proteasome subunit alpha type;Proteasome subunit alpha type-4;Proteasome subunit beta type	PSMA4	22.3971			21.287	21.4995			25.7191			24.6089	24.8214			Isoform of P25789, Proteasome subunit alpha type (Fragment);Isoform of P25789, Proteasome subunit alpha type (Fragment);Isoform of P25789, Proteasome subunit alpha type (Fragment);Proteasome subunit alpha type-4;Isoform of P25789, Proteasome subunit alpha	11	3	3	3	0	0	3	2	0	0	0	0	3	2	0	0	0	0	3	2	0	0	23.4	23.4	23.4	23.27	209	209;220;236;261;125;174;181;183;230;122;190
Q9UET6;Q9UET6-2;B7Z4K4	Q9UET6;Q9UET6-2	4;4;1	4;4;1	4;4;1	Putative tRNA (cytidine(32)/guanosine(34)-2-O)-methyltransferase	FTSJ1	20.3799			19.5742		21.7423	20.3799	27.0547			23.1592		25.3272	26.3899	Putative tRNA (cytidine(32)/guanosine(34)-2-O)-methyltransferase;Isoform of Q9UET6, Isoform 2 of Putative tRNA (cytidine(32)/guanosine(34)-2-O)-methyltransferase	3	4	4	4	0	0	1	0	1	2	0	0	1	0	1	2	0	0	1	0	1	2	24.9	24.9	24.9	36.079	329	329;327;192
M0QXB4;O14579-3;O14579;M0R061;O14579-2	M0QXB4;O14579-3;O14579;M0R061;O14579-2	8;8;8;5;5	8;8;8;5;5	8;8;8;5;5	Coatomer subunit epsilon	COPE	21.204			20.3751	20.0098	23.489	22.4299	28.6313			26.1417	25.441	27.5765	26.5174	Isoform of O14579, Coatomer subunit epsilon;Isoform of O14579, Isoform 3 of Coatomer subunit epsilon;Coatomer subunit epsilon;Isoform of O14579, Coatomer subunit epsilon;Isoform of O14579, Isoform 2 of Coatomer subunit epsilon	5	8	8	8	0	0	3	3	2	4	0	0	3	3	2	4	0	0	3	3	2	4	39.9	39.9	39.9	36.923	331	331;256;308;146;257
P68133;P68032;P63267;P62736;A6NL76;F8WB63;B8ZZJ2;C9JFL5;F6UVQ4;F6QUT6	P68133;P68032;P63267;P62736;A6NL76	22;22;21;21;17;10;10;10;10;10	3;3;3;3;3;3;3;3;3;3	3;3;3;3;3;3;3;3;3;3	Actin, alpha skeletal muscle;Actin, alpha cardiac muscle 1;Actin, gamma-enteric smooth muscle;Actin, aortic smooth muscle	ACTA1;ACTC1;ACTG2;ACTA2	23.5526			22.0941		22.9001		28.7348			26.4161		28.4121		Actin, alpha skeletal muscle;Actin, alpha cardiac muscle 1;Actin, gamma-enteric smooth muscle;Actin, aortic smooth muscle;Isoform of P68133, Actin, alpha skeletal muscle	10	22	3	3	8	15	12	11	18	14	0	0	1	0	3	0	0	0	1	0	3	0	38.5	6.1	6.1	42.051	377	377;377;376;377;254;105;119;144;151;151
CON__P01966;G3V1N2;A0A2R8Y7C0;P69905;P02008	CON__P01966;G3V1N2;A0A2R8Y7C0;P69905	5;3;3;3;1	5;3;3;3;1	5;3;3;3;1	Hemoglobin subunit alpha	HBA2;HBA1	23.9626	21.897	20.78	23.3305	21.1568	22.7511	20.2474	30.307	26.6865	25.2505	27.8104	26.8045	29.3638	27.0302	;Isoform of P69905, HCG1745306, isoform CRA_a;Isoform of P69905, Hemoglobin subunit alpha (Fragment);Hemoglobin subunit alpha	5	5	5	5	4	3	4	4	5	3	4	3	4	4	5	3	4	3	4	4	5	3	48.6	48.6	48.6	15.184	142	142;110;134;142;142
A0A2R8YDQ9;A0A2R8Y6Y7;Q9P2R7-2;Q9P2R7;Q5T9Q5;A0A0U1RQF8;A0A2R8Y5P6;A0A2R8Y6E6;A0A0U1RQL1;Q5T9Q8;A0A0U1RRI1;A0A0U1RQU7;A0A2R8Y5P4	A0A2R8YDQ9;A0A2R8Y6Y7;Q9P2R7-2;Q9P2R7;Q5T9Q5	15;15;15;15;9;7;7;7;5;2;1;1;1	15;15;15;15;9;7;7;7;5;2;1;1;1	15;15;15;15;9;7;7;7;5;2;1;1;1	Succinyl-CoA ligase [ADP-forming] subunit beta, mitochondrial	SUCLA2	25.2768			22.5144	20.8157	24.2973	23.54	30.2765			27.5396	25.6403	29.324	28.506	Isoform of Q9P2R7, Succinate--CoA ligase [ADP-forming] subunit beta, mitochondrial;Isoform of Q9P2R7, Succinate--CoA ligase [ADP-forming] subunit beta, mitochondrial;Isoform of Q9P2R7, Isoform 2 of Succinate--CoA ligase [ADP-forming] subunit beta, mitochon	13	15	15	15	0	0	10	4	10	12	0	0	10	4	10	12	0	0	10	4	10	12	35.6	35.6	35.6	43.841	405	405;484;441;463;298;191;221;224;80;154;104;136;159
Q8N4V1;Q8N4V1-2	Q8N4V1;Q8N4V1-2	2;2	2;2	2;2	Membrane magnesium transporter 1	MMGT1	24.6688			20.779	21.5025	23.9923	22.3137	26.9906			23.1009	23.8244	26.3142	24.6357	ER membrane protein complex subunit 5;Isoform of Q8N4V1, Isoform 2 of ER membrane protein complex subunit 5	2	2	2	2	0	0	1	1	1	1	0	0	1	1	1	1	0	0	1	1	1	1	26.7	26.7	26.7	14.686	131	131;196
A0A7I2V3G8;A0A7I2V544;A0A7I2V5Z5;M0R0L2;Q96D53-2;Q96D53;M0R001;M0R011;A0A7I2V4Z6	A0A7I2V3G8;A0A7I2V544;A0A7I2V5Z5;M0R0L2;Q96D53-2;Q96D53;M0R001	3;3;3;3;3;3;2;1;1	3;3;3;3;3;3;2;1;1	3;3;3;3;3;3;2;1;1	AarF domain-containing protein kinase 4	ADCK4	20.8247					20.204	19.3087	26.0772					25.8169	23.4786	Isoform of Q96D53, Atypical kinase COQ8B, mitochondrial;Isoform of Q96D53, Atypical kinase COQ8B, mitochondrial;Isoform of Q96D53, Atypical kinase COQ8B, mitochondrial;Isoform of Q96D53, Atypical kinase COQ8B, mitochondrial;Isoform of Q96D53, Isoform 2 of	9	3	3	3	0	0	0	0	3	1	0	0	0	0	3	1	0	0	0	0	3	1	12.2	12.2	12.2	43.142	393	393;396;435;518;503;544;204;230;336
P33981-2;P33981	P33981-2;P33981	3;3	3;3	3;3	Dual specificity protein kinase TTK	TTK	21.4943			17.894	19.0664	20.3477	20.0303	27.351			23.4486	24.7877	25.9023	26.0204	Isoform of P33981, Isoform 2 of Dual specificity protein kinase TTK;Dual specificity protein kinase TTK	2	3	3	3	0	0	1	2	2	3	0	0	1	2	2	3	0	0	1	2	2	3	5.8	5.8	5.8	96.943	856	856;857
P22087;M0R0P1;M0QXL5;M0R2Q4;M0R299;M0R2U2;M0R1H0;M0R2B0;A6NHQ2	P22087;M0R0P1;M0QXL5;M0R2Q4;M0R299;M0R2U2;M0R1H0;M0R2B0	8;7;7;7;6;4;4;4;1	8;7;7;7;6;4;4;4;1	8;7;7;7;6;4;4;4;1	rRNA 2-O-methyltransferase fibrillarin	FBL	24.8011	21.3466	19.9007	21.3471	22.0651	23.5986	22.4752	29.25	25.7446	24.8453	25.595	26.4965	27.8465	27.3013	rRNA 2-O-methyltransferase fibrillarin;Isoform of P22087, rRNA 2-O-methyltransferase fibrillarin (Fragment);Isoform of P22087, rRNA 2-O-methyltransferase fibrillarin (Fragment);Isoform of P22087, rRNA 2-O-methyltransferase fibrillarin (Fragment);Isofor	9	8	8	8	3	3	2	4	3	5	3	3	2	4	3	5	3	3	2	4	3	5	43.3	43.3	43.3	33.784	321	321;228;244;273;229;157;178;182;334
Q96NB2;R4GMR9;R4GN74;R4GNC2;R4GN63;A0A1B0GX61;R4GMW0;A0A0C4DGR6;R4GMS6	Q96NB2	6;2;2;2;2;2;2;2;1	6;2;2;2;2;2;2;2;1	6;2;2;2;2;2;2;2;1	Sideroflexin-2	SFXN2	21.0098			20.467	19.0452	19.3366	22.3542	27.4424			26.077	23.1327	23.4241	26.4416	Sideroflexin-2	9	6	6	6	0	0	4	1	2	3	0	0	4	1	2	3	0	0	4	1	2	3	25.5	25.5	25.5	36.231	322	322;112;135;138;153;167;168;186;67
O75616;K7EQJ8;J3QSB2;J3QRV9;O75616-2;J3QT61	O75616	5;2;2;2;2;1	5;2;2;2;2;1	5;2;2;2;2;1	GTPase Era, mitochondrial	ERAL1	22.9251			18.8064	18.861	22.1649	21.1502	28.1037			23.2659	24.4838	27.3182	26.3836	GTPase Era, mitochondrial	6	5	5	5	0	0	2	3	4	4	0	0	2	3	4	4	0	0	2	3	4	4	16.2	16.2	16.2	48.349	437	437;80;276;284;276;171
Q96S55-2;Q96S55;Q96S55-3;Q96S55-4	Q96S55-2;Q96S55;Q96S55-3	11;11;9;5	11;11;9;5	11;11;9;5	ATPase WRNIP1	WRNIP1	23.7624			20.7938	19.9704	23.1804	20.8416	29.4559			26.6549	25.8676	28.7632	26.7631	Isoform of Q96S55, Isoform 2 of ATPase WRNIP1;ATPase WRNIP1;Isoform of Q96S55, Isoform 3 of ATPase WRNIP1	4	11	11	11	0	0	5	6	6	5	0	0	5	6	6	5	0	0	5	6	6	5	21.2	21.2	21.2	69.458	640	640;665;445;281
O00116;B7Z3Q4;A0A7P0T984;A0A1B0GWA2;A0A7P0TAL3;A0A2R8YEL0;A0A7P0TAU9;A0A7P0T9C9;B8ZZ81;A0A7P0T8Q7;A0A7P0TA54;A0A7P0T857	O00116;B7Z3Q4;A0A7P0T984;A0A1B0GWA2;A0A7P0TAL3;A0A2R8YEL0;A0A7P0TAU9	8;7;7;7;7;7;5;3;2;2;2;1	8;7;7;7;7;7;5;3;2;2;2;1	8;7;7;7;7;7;5;3;2;2;2;1	Alkyldihydroxyacetonephosphate synthase, peroxisomal	AGPS	21.623		16.8809	19.6741	18.8391	20.9366	20.2218	27.8788		22.0102	24.8034	23.9683	26.7605	26.3102	Alkyldihydroxyacetonephosphate synthase, peroxisomal;Isoform of O00116, Alkylglycerone-phosphate synthase;Isoform of O00116, Alkyldihydroxyacetonephosphate synthase, peroxisomal;Isoform of O00116, Alkylglycerone-phosphate synthase;Isoform of O00116, Alkyld	12	8	8	8	1	1	3	2	4	4	1	1	3	2	4	4	1	1	3	2	4	4	19.8	19.8	19.8	72.911	658	658;568;624;629;638;676;410;341;189;245;251;122
P22532;P35326;P35325;P22531;Q9BYE4;Q96RM1	P22532;P35326;P35325;P22531;Q9BYE4	4;3;3;3;3;1	4;3;3;3;3;1	4;3;3;3;3;1	Small proline-rich protein 2D;Small proline-rich protein 2A;Small proline-rich protein 2B;Small proline-rich protein 2E;Small proline-rich protein 2G	SPRR2D;SPRR2A;SPRR2B;SPRR2E;SPRR2G	23.8947	22.9738	21.192	21.3591	19.5662		20.5137	26.7365	26.0119	23.7769	23.944	22.1511		23.0987	Small proline-rich protein 2D;Small proline-rich protein 2A;Small proline-rich protein 2B;Small proline-rich protein 2E;Small proline-rich protein 2G	6	4	4	4	3	1	1	1	0	1	3	1	1	1	0	1	3	1	1	1	0	1	54.2	54.2	54.2	7.9053	72	72;72;72;72;73;72
F5H6I7;Q6DD88	F5H6I7;Q6DD88	2;2	2;2	2;2	Atlastin-3	ATL3	18.0826					19.6664	18.0826	24.862					24.2513	23.3272	Isoform of Q6DD88, Atlastin-3;Atlastin-3	2	2	2	2	0	0	0	0	1	2	0	0	0	0	1	2	0	0	0	0	1	2	9.4	9.4	9.4	58.772	523	523;541
H0Y2V6;Q5SW79;Q5SW79-2;Q5SW79-3;H0YB66;H0YB92	H0Y2V6;Q5SW79;Q5SW79-2;Q5SW79-3	4;4;3;3;1;1	4;4;3;3;1;1	4;4;3;3;1;1	Centrosomal protein of 170 kDa	CEP170	18.3852			15.6076	12.8805	17.6642	16.3707	26.3415			25.4933	19.2204	24.5529	23.5844	Isoform of Q5SW79, Centrosomal protein of 170 kDa (Fragment);Centrosomal protein of 170 kDa;Isoform of Q5SW79, Isoform 2 of Centrosomal protein of 170 kDa;Isoform of Q5SW79, Isoform 3 of Centrosomal protein of 170 kDa	6	4	4	4	0	0	3	2	2	2	0	0	3	2	2	2	0	0	3	2	2	2	4.2	4.2	4.2	171.97	1558	1558;1584;1460;1486;119;173
Q99536;K7ERT7;K7ESA3;Q99536-2;Q99536-3	Q99536;K7ERT7	6;4;2;2;2	6;4;2;2;2	6;4;2;2;2	Synaptic vesicle membrane protein VAT-1 homolog	VAT1	21.0209			18.2276	19.2978	21.0209	20.0487	26.23			22.2276	23.2978	25.4592	24.0488	Synaptic vesicle membrane protein VAT-1 homolog;Isoform of Q99536, Synaptic vesicle membrane protein VAT-1 homolog (Fragment)	5	6	6	6	0	0	1	2	2	3	0	0	1	2	2	3	0	0	1	2	2	3	28.5	28.5	28.5	41.92	393	393;146;125;259;325
E9PEC3;E7EUY3;E7ETT1;E9PDR0;C9JQS9;E7EX59;P05166;P05166-2;E7ETT4;F8WBI9;E7ENC1;C9JVW9;H7C5C9	E9PEC3;E7EUY3;E7ETT1;E9PDR0;C9JQS9;E7EX59;P05166;P05166-2;E7ETT4;F8WBI9	5;5;5;5;5;5;5;5;4;3;2;1;1	5;5;5;5;5;5;5;5;4;3;2;1;1	5;5;5;5;5;5;5;5;4;3;2;1;1	Propionyl-CoA carboxylase beta chain, mitochondrial	PCCB	21.1902			18.6594		19.7185	20.0899	26.3457			23.2443		24.3035	25.7034	Isoform of P05166, Propionyl-CoA carboxylase beta chain, mitochondrial;Isoform of P05166, Propionyl-CoA carboxylase beta chain, mitochondrial;Isoform of P05166, Propionyl-CoA carboxylase beta chain, mitochondrial;Isoform of P05166, Propionyl-CoA carboxylas	13	5	5	5	0	0	1	0	3	4	0	0	1	0	3	4	0	0	1	0	3	4	17.3	17.3	17.3	45.421	423	423;516;520;550;559;570;539;559;482;405;303;133;163
Q86V97	Q86V97	7	7	4	Kelch repeat and BTB domain-containing protein 6	KBTBD6	20.6005					18.2749	20.2795	26.8392					24.7192	26.462	Kelch repeat and BTB domain-containing protein 6	1	7	7	4	0	0	0	0	3	6	0	0	0	0	3	6	0	0	0	0	2	3	12.3	12.3	6.1	76.137	674	674
P62249;M0R210;M0R3H0;Q6IPX4;M0R1M5;M0QX76	P62249;M0R210;M0R3H0;Q6IPX4	12;11;7;6;5;4	12;11;7;6;5;4	12;11;7;6;5;4	40S ribosomal protein S16	RPS16	27.0314	21.4586	23.4925	24.9873	24.7955	25.1407	24.4624	31.5659	26.9071	28.5324	29.2628	28.6804	30.0781	28.7681	40S ribosomal protein S16;Isoform of P62249, 40S ribosomal protein S16;Isoform of P62249, 40S ribosomal protein S16;Isoform of P62249, 40S ribosomal protein S16	6	12	12	12	4	8	6	7	8	6	4	8	6	7	8	6	4	8	6	7	8	6	49.3	49.3	49.3	16.445	146	146;129;100;152;85;50
P09543-2;P09543	P09543-2;P09543	6;6	6;6	6;6	2,3-cyclic-nucleotide 3-phosphodiesterase	CNP	21.3243			18.9427	19.8803	19.2086	19.0717	26.6998			23.6432	24.5807	25.5173	24.4413	Isoform of P09543, Isoform CNPI of 2,3-cyclic-nucleotide 3-phosphodiesterase;2,3-cyclic-nucleotide 3-phosphodiesterase	2	6	6	6	0	0	2	1	3	3	0	0	2	1	3	3	0	0	2	1	3	3	25.4	25.4	25.4	45.098	401	401;421
Q13838-2;Q13838;O00148;Q5STU3;F6S4E6;O00148-2;O00148-3;F6WLT2;K7EQN7;F6TRA5;A0A0A0MT12;A0A0G2JHN7;F6R6M7;A0A140T9X3;A0A0G2JJL7;A0A0G2JJZ9;K7EPJ3;K7ENP6;F6SXL5;F6S2B7;F6QYI9;K7EN69;F6U6E2;K7EIL8;K7EL56;H0Y400;A0A140T996;A0A140T9X9;A0A140T9K1;A0A140T973;A0A140T9L4;F6UJC5;A0A140TA18	Q13838-2;Q13838;O00148;Q5STU3;F6S4E6;O00148-2;O00148-3;F6WLT2;K7EQN7;F6TRA5;A0A0A0MT12;A0A0G2JHN7;F6R6M7;A0A140T9X3;A0A0G2JJL7;A0A0G2JJZ9;K7EPJ3;K7ENP6;F6SXL5;F6S2B7;F6QYI9;K7EN69;F6U6E2;K7EIL8;K7EL56	6;6;6;6;4;4;4;4;4;4;4;3;3;3;3;3;3;3;3;3;3;3;3;3;3;2;1;1;1;1;1;1;1	6;6;6;6;4;4;4;4;4;4;4;3;3;3;3;3;3;3;3;3;3;3;3;3;3;2;1;1;1;1;1;1;1	6;6;6;6;4;4;4;4;4;4;4;3;3;3;3;3;3;3;3;3;3;3;3;3;3;2;1;1;1;1;1;1;1	Spliceosome RNA helicase DDX39B;ATP-dependent RNA helicase DDX39A	DDX39B;DDX39A	23.2676		18.1667	18.4135	20.7188	22.9225	20.5208	28.6034		22.4886	24.7451	25.0408	27.8519	26.5323	Isoform of Q13838, Isoform 2 of Spliceosome RNA helicase DDX39B;Spliceosome RNA helicase DDX39B;ATP-dependent RNA helicase DDX39A;Isoform of Q13838, RNA helicase;Isoform of Q13838, RNA helicase (Fragment);Isoform of O00148, Isoform 2 of ATP-dependent RNA h	33	6	6	6	0	1	1	2	4	5	0	1	1	2	4	5	0	1	1	2	4	5	9	9	9	50.679	443	443;428;427;425;231;322;267;289;255;238;235;95;197;325;187;328;189;92;136;132;187;130;125;125;108;187;189;179;138;135;131;245;247
P28070	P28070	7	7	7	Proteasome subunit beta type-4	PSMB4	23.3468					22.1152	22.5464	27.2184					25.5746	26.6619	Proteasome subunit beta type-4	1	7	7	7	0	0	0	0	4	7	0	0	0	0	4	7	0	0	0	0	4	7	41.3	41.3	41.3	29.204	264	264
Q9BW72	Q9BW72	3	3	3	HIG1 domain family member 2A, mitochondrial	HIGD2A	25.7854			24.6248	24.7202	21.3086	20.7211	27.7854			26.6248	26.7203	23.3086	22.7211	HIG1 domain family member 2A, mitochondrial	1	3	3	3	0	0	3	3	2	1	0	0	3	3	2	1	0	0	3	3	2	1	70.8	70.8	70.8	11.528	106	106
Q9H0D6-2;Q9H0D6	Q9H0D6-2;Q9H0D6	6;6	6;6	6;6	5-3 exoribonuclease 2	XRN2	20.8204	17.6065	18.008	17.7748	17.6009	19.082	18.647	26.7667	23.0328	23.4343	23.2011	23.0271	24.5083	25.6379	Isoform of Q9H0D6, Isoform 2 of 5-3 exoribonuclease 2;5-3 exoribonuclease 2	2	6	6	6	2	2	2	1	1	4	2	2	2	1	1	4	2	2	2	1	1	4	13.4	13.4	13.4	99.96	874	874;950
P60953;Q5JYX0;A0A590UJK8;P60953-1	P60953	5;2;2;2	5;2;2;2	5;2;2;2	Cell division control protein 42 homolog	CDC42	24.2474		19.8624	23.1381	22.0361	21.5561	22.3725	28.6287		23.0323	27.22	26.351	25.5915	26.7645	Cell division control protein 42 homolog	4	5	5	5	0	1	3	3	4	4	0	1	3	3	4	4	0	1	3	3	4	4	27.2	27.2	27.2	21.258	191	191;136;166;191
P42356;Q8N8J0;A4QPH2-2;A4QPH2-4;A4QPH2;P42356-2	P42356	5;1;1;1;1;1	5;1;1;1;1;1	5;1;1;1;1;1	Phosphatidylinositol 4-kinase alpha	PI4KA	19.7946			17.0767	16.9632	18.6816	17.7664	27.1726			23.9593	24.0774	26.3619	24.8867	Phosphatidylinositol 4-kinase alpha	6	5	5	5	0	0	1	3	3	1	0	0	1	3	3	1	0	0	1	3	3	1	3.7	3.7	3.7	236.83	2102	2102;262;439;501;592;854
O00232;O00232-2	O00232;O00232-2	10;7	10;7	10;7	26S proteasome non-ATPase regulatory subunit 12	PSMD12	21.5421		16.3007	19.9456	19.4941	20.2118	16.4742	27.4284		20.9446	25.5575	26.0883	25.5601	23.0023	26S proteasome non-ATPase regulatory subunit 12;Isoform of O00232, Isoform 2 of 26S proteasome non-ATPase regulatory subunit 12	2	10	10	10	0	1	6	5	2	4	0	1	6	5	2	4	0	1	6	5	2	4	27.2	27.2	27.2	52.904	456	456;436
Q9Y3U8;J3QSB5;J3KTD3	Q9Y3U8;J3QSB5	7;4;2	7;4;2	7;4;2	60S ribosomal protein L36	RPL36	27.9453	23.5988	24.345	25.6124	25.199	26.5926	24.9943	31.8067	27.8496	28.1117	29.273	28.7224	30.4478	29.316	60S ribosomal protein L36;Isoform of Q9Y3U8, 60S ribosomal protein L36	3	7	7	7	4	4	6	5	5	6	4	4	6	5	5	6	4	4	6	5	5	6	35.2	35.2	35.2	12.254	105	105;94;68
C9JZI1;P35249-2;P35249;C9J8M3;C9JGY5;F8WE44;C9JXZ7;C9JW34;H7C1P0	C9JZI1;P35249-2;P35249;C9J8M3	8;8;8;7;3;3;3;1;1	8;8;8;7;3;3;3;1;1	8;8;8;7;3;3;3;1;1	Replication factor C subunit 4	RFC4	23.771	17.5781	17.1164	22.7816	21.1886	21.787	19.5328	29.5437	21.5781	21.1164	27.6486	26.7209	28.3811	26.6676	Isoform of P35249, Replication factor C subunit 4;Isoform of P35249, Isoform 2 of Replication factor C subunit 4;Replication factor C subunit 4;Isoform of P35249, Replication factor C subunit 4 (Fragment)	9	8	8	8	1	1	6	5	4	4	1	1	6	5	4	4	1	1	6	5	4	4	29.2	29.2	29.2	36.877	336	336;303;363;214;95;97;123;43;111
O94916-2;O94916;O94916-4;O94916-5;J3KRL6;J3QKS5	O94916-2;O94916;O94916-4;O94916-5;J3KRL6	4;4;4;4;2;1	4;4;4;4;2;1	4;4;4;4;2;1	Nuclear factor of activated T-cells 5	NFAT5	18.6212	17.9382			17.2145			26.1201	25.7255			24.057			Isoform of O94916, Isoform A of Nuclear factor of activated T-cells 5;Nuclear factor of activated T-cells 5;Isoform of O94916, Isoform D of Nuclear factor of activated T-cells 5;Isoform of O94916, Isoform E of Nuclear factor of activated T-cells 5;Isoform	6	4	4	4	4	0	0	3	0	0	4	0	0	3	0	0	4	0	0	3	0	0	4.7	4.7	4.7	157.98	1455	1455;1531;1548;1549;143;228
Q15051;Q15051-2;C9J6Z7;C9JXD7;Q15051-3	Q15051;Q15051-2	4;3;1;1;1	4;3;1;1;1	4;3;1;1;1	IQ calmodulin-binding motif-containing protein 1	IQCB1	21.918			21.1301	20.6693			26.821			26.065	25.5273			IQ calmodulin-binding motif-containing protein 1;Isoform of Q15051, Isoform 2 of IQ calmodulin-binding motif-containing protein 1	5	4	4	4	0	0	3	2	0	0	0	0	3	2	0	0	0	0	3	2	0	0	9	9	9	68.928	598	598;465;84;143;303
Q6Y7W6-3;Q6Y7W6;Q6Y7W6-5;Q6Y7W6-4;I1E4Y6;A0A7I2V3H7;A0A7I2V516;A0A7I2V3H0;A0A7I2V361;F8WCD5;E7ESB6;C9JW88;C9JRZ2;C9JHW1;C9J0V6;C9JXQ0;C9JPV7;C9JHT0	Q6Y7W6-3;Q6Y7W6;Q6Y7W6-5;Q6Y7W6-4;I1E4Y6;A0A7I2V3H7;A0A7I2V516;A0A7I2V3H0;A0A7I2V361;F8WCD5;E7ESB6;C9JW88;C9JRZ2;C9JHW1;C9J0V6;C9JXQ0;C9JPV7;C9JHT0	2;2;2;2;2;1;1;1;1;1;1;1;1;1;1;1;1;1	2;2;2;2;2;1;1;1;1;1;1;1;1;1;1;1;1;1	2;2;2;2;2;1;1;1;1;1;1;1;1;1;1;1;1;1	PERQ amino acid-rich with GYF domain-containing protein 2	GIGYF2	16.5906					16.5906		22.291					22.291		Isoform of Q6Y7W6, Isoform 2 of GRB10-interacting GYF protein 2;GRB10-interacting GYF protein 2;Isoform of Q6Y7W6, Isoform 4 of GRB10-interacting GYF protein 2;Isoform of Q6Y7W6, Isoform 3 of GRB10-interacting GYF protein 2;Isoform of Q6Y7W6, GRB10-interac	18	2	2	2	0	0	0	0	1	2	0	0	0	0	1	2	0	0	0	0	1	2	2.2	2.2	2.2	152.4	1320	1320;1299;1293;1286;1321;1051;1130;1126;1081;92;836;68;115;720;106;99;93;112
Q7Z5K2;Q7Z5K2-2;Q7Z5K2-3;F6QZY1	Q7Z5K2;Q7Z5K2-2;Q7Z5K2-3;F6QZY1	7;7;7;4	7;7;7;4	7;7;7;4	Wings apart-like protein homolog	WAPAL	20.0734	17.7007			15.9131	18.3452	18.9186	26.66	23.8092			23.1751	25.5069	25.0271	Wings apart-like protein homolog;Isoform of Q7Z5K2, Isoform 2 of Wings apart-like protein homolog;Isoform of Q7Z5K2, Isoform 3 of Wings apart-like protein homolog;Isoform of Q7Z5K2, Wings apart-like protein homolog (Fragment)	4	7	7	7	2	0	0	2	4	4	2	0	0	2	4	4	2	0	0	2	4	4	11	11	11	132.94	1190	1190;1227;1275;421
A0A6Q8PG52;A0A6Q8PH84;P51149;A0A6Q8PGE6;C9J4V0;C9J592;C9IZZ0;C9J8S3;C9J4S4;C9J7D1	A0A6Q8PG52;A0A6Q8PH84;P51149;A0A6Q8PGE6;C9J4V0;C9J592;C9IZZ0;C9J8S3	5;5;5;4;3;3;3;3;2;1	5;5;5;4;3;3;3;3;2;1	5;5;5;4;3;3;3;3;2;1	Ras-related protein Rab-7a	RAB7A	23.6599			21.9345		22.7963	20.9037	27.8501			25.8414		26.9006	25.7528	Isoform of P51149, Ras-related protein Rab-7a;Isoform of P51149, Ras-related protein Rab-7a;Ras-related protein Rab-7a;Isoform of P51149, Ras-related protein Rab-7a;Isoform of P51149, Ras-related protein Rab-7a;Isoform of P51149, Ras-related protein Rab-7a	10	5	5	5	0	1	1	0	5	4	0	1	1	0	5	4	0	1	1	0	5	4	34.6	34.6	34.6	23.699	211	211;217;207;183;134;150;156;160;98;91
O00425;O00425-2;F8WD15	O00425	14;6;2	11;4;2	11;4;2	Insulin-like growth factor 2 mRNA-binding protein 3	IGF2BP3	23.7453	16.9532	19.3357	22.0112	21.9325	21.8457	20.8847	28.6897	21.8112	24.1937	26.8691	26.8633	26.7037	25.7427	Insulin-like growth factor 2 mRNA-binding protein 3	3	14	11	11	2	2	9	9	6	6	1	1	7	7	4	4	1	1	7	7	4	4	28.2	23.5	23.5	63.704	579	579;198;81
H3BV80;H3BMM9;H3BTC0;Q15287-3;Q15287-2;Q15287;H3BMS0;H3BPG5	H3BV80;H3BMM9;H3BTC0;Q15287-3;Q15287-2;Q15287;H3BMS0;H3BPG5	5;5;5;5;5;5;4;3	5;5;5;5;5;5;4;3	5;5;5;5;5;5;4;3	RNA-binding protein with serine-rich domain 1	RNPS1	24.3675	19.922	22.4957	22.7955	22.8304			28.0779	24.7583	26.0642	25.9655	26.8295			Isoform of Q15287, RNA-binding protein with serine-rich domain 1;Isoform of Q15287, RNA-binding protein with serine-rich domain 1 (Fragment);Isoform of Q15287, RNA-binding protein with serine-rich domain 1 (Fragment);Isoform of Q15287, Isoform 3 of RNA-bin	8	5	5	5	3	2	2	4	0	0	3	2	2	4	0	0	3	2	2	4	0	0	32.2	32.2	32.2	24.561	211	211;284;302;268;282;305;257;128
Q3KQU3-2;Q3KQU3;Q3KQU3-4;C9JIR3;Q3KQU3-3	Q3KQU3-2;Q3KQU3;Q3KQU3-4	4;4;3;1;1	4;4;3;1;1	4;4;3;1;1	MAP7 domain-containing protein 1	MAP7D1	20.1965			18.5584	17.6169	19.2765	17.4618	26.6607			24.1197	22.7044	26.0215	23.6227	Isoform of Q3KQU3, Isoform 2 of MAP7 domain-containing protein 1;MAP7 domain-containing protein 1;Isoform of Q3KQU3, Isoform 4 of MAP7 domain-containing protein 1	5	4	4	4	0	0	2	1	3	2	0	0	2	1	3	2	0	0	2	1	3	2	7	7	7	88.725	803	803;841;808;244;377
Q6KCM7-6;Q6KCM7;Q6KCM7-4;Q6KCM7-5;Q6KCM7-2;Q6KCM7-3;H7C4Z4;M0QZJ5;M0QZT4;Q9BV35-4;Q9BV35-2;Q9BV35;Q9BV35-3	Q6KCM7-6;Q6KCM7;Q6KCM7-4;Q6KCM7-5;Q6KCM7-2;Q6KCM7-3	5;5;5;5;5;5;1;1;1;1;1;1;1	5;5;5;5;5;5;1;1;1;1;1;1;1	5;5;5;5;5;5;1;1;1;1;1;1;1	Calcium-binding mitochondrial carrier protein SCaMC-2	SLC25A25	21.2922			17.9686	19.9491	20.5977	19.4669	27.0579			24.7462	24.4085	25.6698	25.0984	Isoform of Q6KCM7, Isoform 6 of Calcium-binding mitochondrial carrier protein SCaMC-2;Calcium-binding mitochondrial carrier protein SCaMC-2;Isoform of Q6KCM7, Isoform 4 of Calcium-binding mitochondrial carrier protein SCaMC-2;Isoform of Q6KCM7, Isoform 5 o	13	5	5	5	0	0	3	2	3	2	0	0	3	2	3	2	0	0	3	2	3	2	18.9	18.9	18.9	40.589	366	366;469;489;501;503;515;165;236;278;435;438;468;482
Q5C9Z4	Q5C9Z4	2	2	2	Nucleolar MIF4G domain-containing protein 1	NOM1	20.5127			18.0498	18.5815	17.7529	19.222	25.939			23.4761	24.0078	23.1791	24.6483	Nucleolar MIF4G domain-containing protein 1	1	2	2	2	0	0	1	1	1	2	0	0	1	1	1	2	0	0	1	1	1	2	3	3	3	96.256	860	860
P24534	P24534	2	2	2	Elongation factor 1-beta	EEF1B2	25.0032		20.5296	21.8055		24.2938	23.1638	29.2024		24.1146	25.3904		27.8788	28.2021	Elongation factor 1-beta	1	2	2	2	0	1	1	0	1	2	0	1	1	0	1	2	0	1	1	0	1	2	16.4	16.4	16.4	24.763	225	225
Q9Y5B9;G3V5A4;G3V401;G3V2X0	Q9Y5B9	11;1;1;1	11;1;1;1	11;1;1;1	FACT complex subunit SPT16	SUPT16H	20.9098	19.2357	19.4139	18.7632	17.6749	20.8388	20.0382	28.9397	26.0799	26.3226	26.9421	26.0952	26.5936	25.7931	FACT complex subunit SPT16	4	11	11	11	4	7	6	5	3	3	4	7	6	5	3	3	4	7	6	5	3	3	12.7	12.7	12.7	119.91	1047	1047;66;81;83
O75396;A0A087X1A9	O75396	4;1	4;1	4;1	Vesicle-trafficking protein SEC22b	SEC22B	21.9527		18.587	19.4587		20.7595	20.5763	26.5701		22.3943	23.266		25.6057	24.9747	Vesicle-trafficking protein SEC22b	2	4	4	4	0	1	1	0	2	3	0	1	1	0	2	3	0	1	1	0	2	3	25.1	25.1	25.1	24.593	215	215;79
Q8N6R0;Q8N6R0-3;Q8N6R0-2;Q8N6R0-1;Q8N6R0-4	Q8N6R0;Q8N6R0-3;Q8N6R0-2;Q8N6R0-1;Q8N6R0-4	8;7;6;5;5	8;7;6;5;5	8;7;6;5;5	Methyltransferase-like protein 13	METTL13	21.5209			17.8253		20.068	20.6779	27.2484			23.1472		25.39	26.6621	eEF1A lysine and N-terminal methyltransferase;Isoform of Q8N6R0, Isoform 3 of eEF1A lysine and N-terminal methyltransferase;Isoform of Q8N6R0, Isoform 5 of eEF1A lysine and N-terminal methyltransferase;Isoform of Q8N6R0, Isoform 4 of eEF1A lysine and N-ter	5	8	8	8	0	0	2	1	1	5	0	0	2	1	1	5	0	0	2	1	1	5	16.7	16.7	16.7	78.767	699	699;613;396;543;642
J3KPD3;Q9Y580;F5H606;G3V1T9;I3L521;F5GXV8;F5GY08	J3KPD3;Q9Y580;F5H606;G3V1T9;I3L521;F5GXV8;F5GY08	2;2;1;1;1;1;1	2;2;1;1;1;1;1	2;2;1;1;1;1;1	RNA-binding protein 7	RBM7	21.3249	20.4255			21.3249			25.7516	24.2329			25.1323			Isoform of Q9Y580, RNA binding motif protein 7, isoform CRA_c;RNA-binding protein 7;Isoform of Q9Y580, RNA-binding protein 7;Isoform of Q9Y580, RNA binding motif protein 7, isoform CRA_a;readthrough, RRM domain-containing protein (Fragment);Isoform of Q9Y5	7	2	2	2	2	0	0	1	0	0	2	0	0	1	0	0	2	0	0	1	0	0	18.4	18.4	18.4	30.59	267	267;266;123;146;148;149;220
P62854;Q5JNZ5	P62854;Q5JNZ5	4;2	4;2	4;2	40S ribosomal protein S26;Putative 40S ribosomal protein S26-like 1	RPS26;RPS26P11	27.8281	23.493	24.6484	25.4247	25.3736	26.0169	25.3832	30.2665	26.4639	27.0762	27.9027	27.8878	28.3388	27.7051	40S ribosomal protein S26;Putative 40S ribosomal protein S26-like 1	2	4	4	4	2	3	2	3	2	2	2	3	2	3	2	2	2	3	2	3	2	2	42.6	42.6	42.6	13.015	115	115;115
P51116	P51116	9	9	6	Fragile X mental retardation syndrome-related protein 2	FXR2	22.7733			21.8367	20.3262	18.9133	21.0081	29.019			28.1709	26.9626	24.0426	26.4822	Fragile X mental retardation syndrome-related protein 2	1	9	9	6	0	0	7	5	3	4	0	0	7	5	3	4	0	0	4	3	2	3	16.2	16.2	13.1	74.222	673	673
A0A1W2PRV5;E7EQZ4;Q16637-3;Q16637;Q16637-4;Q16637-2;B4DP61;H0YBZ9;A0A0G2JRX5;A0A0G2JRY6	A0A1W2PRV5;E7EQZ4;Q16637-3;Q16637;Q16637-4;Q16637-2;B4DP61	6;6;6;6;5;5;4;1;1;1	6;6;6;6;5;5;4;1;1;1	6;6;6;6;5;5;4;1;1;1	Survival motor neuron protein	SMN1;SMN2	25.0234	19.0874	20.5811	22.5741	21.8368	23.5423	23.3003	28.0986	21.8947	23.3885	25.3815	25.0761	26.8523	26.1076	Isoform of Q16637, Survival motor neuron protein;Isoform of Q16637, Survival motor neuron protein;Isoform of Q16637, Isoform SMN-delta7 of Survival motor neuron protein;Survival motor neuron protein;Isoform of Q16637, Isoform SMN-delta57 of Survival motor	10	6	6	6	1	1	5	3	3	3	1	1	5	3	3	3	1	1	5	3	3	3	24.5	24.5	24.5	30.415	282	282;294;282;294;250;262;227;79;143;180
E9PN17;A0A3B3ITX4;O75964;A0A3B3IRW3	E9PN17;A0A3B3ITX4;O75964	6;6;6;2	6;6;6;2	6;6;6;2	ATP synthase subunit g, mitochondrial	ATP5L	27.23	19.5821	20.9084	24.3666	24.4911	25.9982	25.4042	30.1067	23.96	22.9084	27.0581	27.2456	29.0013	28.1399	Isoform of O75964, ATP synthase subunit g, mitochondrial;readthrough, Uncharacterized protein;ATP synthase subunit g, mitochondrial	4	6	6	6	2	1	5	5	5	4	2	1	5	5	5	4	2	1	5	5	5	4	71.1	71.1	71.1	8.4518	76	76;91;103;34
Q01804;Q01804-5;Q01804-3;D6RI06	Q01804;Q01804-5;Q01804-3	10;9;9;2	10;9;9;2	10;9;9;2	OTU domain-containing protein 4	OTUD4	21.0784	21.0784	16.907	17.7475	17.1708			27.7069	27.5284	22.6074	23.448	22.8713			OTU domain-containing protein 4;Isoform of Q01804, Isoform 2 of OTU domain-containing protein 4;Isoform of Q01804, Isoform 3 of OTU domain-containing protein 4	4	10	10	10	10	2	1	2	0	0	10	2	1	2	0	0	10	2	1	2	0	0	13.6	13.6	13.6	124.04	1114	1114;1048;1049;372
P02786;F8WBE5;G3V0E5	P02786;F8WBE5	5;3;2	5;3;2	5;3;2	Transferrin receptor protein 1;Transferrin receptor protein 1, serum form	TFRC	20.7473		19.3806	17.1437		18.3384	19.1979	26.1241		24.8909	22.4291		23.6238	24.4833	Transferrin receptor protein 1;Isoform of P02786, Transferrin receptor protein 1	3	5	5	5	1	3	1	1	3	3	1	3	1	1	3	3	1	3	1	1	3	3	8	8	8	84.87	760	760;81;679
[truncated: 1,542 more rows]
[truncated: 37 more columns]
